# Supplementary material for: Identification of Salt Stress Responding Genes Using Transcriptome Analysis in Green Alga Chlamydomonas reinhardtii
Source: Int J Mol Sci. 2018 Oct 26;19(11):3359. doi: 10.3390/ijms19113359 (PMC6274750; doi:10.3390/ijms19113359)
Supplement: Supplementary file 1 [file ijms-19-03359-s001.zip]

Archive with 10 entries (8 files):
- ijms-365665 - supplementary/
- ijms-365665 - supplementary/Figure S1 The assembled transcriptome information of C. reinhardtii.tif
- ijms-365665 - supplementary/Figure S2. The FPKM density distribution of C. reinhardtii.tif
- ijms-365665 - supplementary/supplementary files/
- ijms-365665 - supplementary/supplementary files/Table S1.xlsx
- ijms-365665 - supplementary/supplementary files/Table S2.xlsx
- ijms-365665 - supplementary/supplementary files/Table S3.xlsx
- ijms-365665 - supplementary/supplementary files/Table S4.xls
- ijms-365665 - supplementary/supplementary files/Table S5.xlsx
- ijms-365665 - supplementary/supplementary files/Table S6.xlsx
