# Supplementary material for: Identification of Salt Stress Responding Genes Using Transcriptome Analysis in Green Alga Chlamydomonas reinhardtii
Source: Int J Mol Sci. 2018 Oct 26;19(11):3359. doi: 10.3390/ijms19113359 (PMC6274750; doi:10.3390/ijms19113359)
Supplement: Supplementary file 1 [file ijms-19-03359-s001.zip › ijms-365665 - supplementary/supplementary files/Table S1.xlsx]

## Sheet: Arabidopsis thaliana
Table S1: Unigenes of C. reinhardtii annotated in A. thaliana genome by BLASTX analysis.
Unigene ID	Arabidopsis gene ID
Cluster-2749.38348	AT3G02530
Cluster-2749.38348	AT3G02530
Cluster-2749.38348	AT3G02530
Cluster-2749.38347	AT1G07670
Cluster-2749.38346	AT3G53130
Cluster-2749.38344	AT1G07670
Cluster-2749.38342	AT3G12520
Cluster-2749.38341	AT3G12520
Cluster-2749.38340	AT1G32490
Cluster-2749.38340	AT1G32490
Cluster-2749.74376	AT3G11080
Cluster-2749.74373	AT1G12970
Cluster-2749.68469	AT1G50030
Cluster-2749.68469	AT1G50030
Cluster-2749.68465	AT2G47990
Cluster-2749.68464	AT2G47990
Cluster-2749.68462	AT3G55730
Cluster-2749.68461	AT3G04890
Cluster-2749.68460	AT3G04890
Cluster-2749.53584	AT4G03110
Cluster-2749.28903	AT4G00030
Cluster-2749.28903	AT4G00030
Cluster-2749.776	AT5G24340
Cluster-2749.82221	AT2G26170
Cluster-2749.82223	AT2G26170
Cluster-2749.82222	AT2G26170
Cluster-2749.82222	AT2G26170
Cluster-2749.48664	AT5G60990
Cluster-2749.85762	AT1G23030
Cluster-2749.85764	AT1G23030
Cluster-2749.85767	AT5G63870
Cluster-2749.85769	AT4G23420
Cluster-2749.40005	AT1G03475
Cluster-2749.40004	AT4G29190
Cluster-2749.40003	AT1G48830
Cluster-2749.40000	AT5G13550
Cluster-2749.40009	AT2G17630
Cluster-2749.40009	AT2G17630
Cluster-2749.40008	AT2G39340
Cluster-2749.40008	AT2G39340
Cluster-2749.59139	AT1G18720
Cluster-2749.59138	AT1G18720
Cluster-2749.59135	AT1G05120
Cluster-2749.59136	AT3G49000
Cluster-2749.15529	AT5G60930
Cluster-2749.15529	AT5G60930
Cluster-1752.0	AT5G58420
Cluster-2749.55721	AT3G23340
Cluster-2749.55721	AT3G23340
Cluster-2749.55727	AT3G53030
Cluster-2749.55727	AT3G53030
Cluster-2749.55729	AT4G20360
Cluster-2749.63679	AT1G53165
Cluster-2749.63679	AT1G53165
Cluster-2749.49187	AT5G01260
Cluster-2749.49186	AT2G25850
Cluster-2749.49189	AT2G02560
Cluster-2749.49188	AT2G02560
Cluster-2749.79973	AT3G45100
Cluster-2749.79973	AT3G45100
Cluster-2749.79973	AT3G45100
Cluster-2749.31283	AT1G02560
Cluster-2749.31282	AT3G60370
Cluster-2749.85257	AT1G37130
Cluster-2749.54455	AT5G42070
Cluster-2749.54457	AT5G25480
Cluster-2749.54457	AT5G25480
Cluster-2749.31421	AT4G04614
Cluster-2749.31420	AT5G16150
Cluster-2749.31429	AT5G19440
Cluster-2749.31428	AT5G19440
Cluster-2749.46409	AT5G24430
Cluster-2749.46408	AT5G17060
Cluster-2749.65282	AT5G45430
Cluster-2749.65285	AT4G27270
Cluster-2749.39634	AT1G36280
Cluster-2749.39634	AT1G36280
Cluster-2749.39634	AT1G36280
Cluster-2749.39634	AT1G36280
Cluster-2749.39635	AT1G36280
Cluster-2749.39635	AT1G36280
Cluster-2749.39635	AT1G36280
Cluster-2749.39636	AT5G05980
Cluster-2749.39637	AT4G14145
Cluster-2749.39630	AT5G37530
Cluster-2749.39638	AT4G21670
Cluster-708.0	AT1G77240
Cluster-2132.0	ATMG00730
Cluster-2749.47758	AT5G63860
Cluster-2749.47750	AT4G32630
Cluster-2749.47750	AT4G32630
Cluster-2749.47751	AT4G32630
Cluster-2749.47756	AT5G63860
Cluster-2749.47757	AT5G63860
Cluster-2749.47757	AT5G63860
Cluster-2749.47754	AT3G60030
Cluster-2749.47755	AT5G63860
Cluster-2749.6079	AT2G45490
Cluster-2749.6070	AT3G61960
Cluster-2749.6073	AT3G49600
Cluster-2749.6073	AT3G49600
Cluster-2749.6077	AT2G12550
Cluster-2749.6077	AT2G12550
Cluster-2749.6076	AT5G46070
Cluster-2749.24799	AT5G23300
Cluster-2749.24799	AT5G23300
Cluster-2749.24799	AT5G23300
Cluster-2749.24798	AT5G23300
Cluster-2749.24798	AT5G23300
Cluster-2749.24798	AT5G23300
Cluster-2749.24791	AT3G10390
Cluster-2749.24791	AT3G10390
Cluster-2749.24791	AT3G10390
Cluster-2749.24793	AT4G38600
Cluster-2749.24794	AT4G38600
Cluster-2749.24794	AT4G38600
Cluster-2749.33062	AT1G49540
Cluster-2749.33066	AT5G47840
Cluster-2749.33069	AT5G47840
Cluster-2749.33068	AT5G47840
Cluster-2749.22791	AT4G25550
Cluster-2749.14872	AT3G06980
Cluster-2749.14872	AT3G06980
Cluster-2749.14871	AT3G06980
Cluster-2749.14871	AT3G06980
Cluster-2749.14870	AT3G06980
Cluster-2749.14875	AT3G15430
Cluster-2749.14874	AT5G27000
Cluster-2749.25444	AT4G24450
Cluster-2749.25444	AT4G24450
Cluster-2749.31148	AT3G15660
Cluster-2749.66168	AT5G49960
Cluster-2749.66169	AT5G49960
Cluster-2749.66160	AT2G19940
Cluster-2749.66161	AT1G64430
Cluster-2749.66163	AT4G24820
Cluster-2749.66167	AT1G06690
Cluster-2749.72239	AT2G13360
Cluster-2749.31141	AT2G20060
Cluster-2749.31146	AT1G05150
Cluster-2749.31146	AT1G05150
Cluster-2749.31147	AT1G05150
Cluster-2749.31147	AT1G05150
Cluster-2749.72235	AT3G05480
Cluster-2749.31144	AT1G05150
Cluster-2749.31144	AT1G05150
Cluster-2749.78188	AT5G12200
Cluster-2749.72232	AT5G03200
Cluster-2749.78237	AT5G53050
Cluster-2749.17757	AT3G07910
Cluster-2749.17756	AT3G07910
Cluster-2749.11962	AT1G55680
Cluster-2749.11960	AT1G55680
Cluster-2749.11961	AT1G78070
Cluster-2749.11966	AT5G48840
Cluster-2749.11965	AT3G27120
Cluster-2749.77435	AT3G05040
Cluster-2749.77437	AT2G03670
Cluster-2749.77437	AT2G03670
Cluster-2749.23468	AT1G16470
Cluster-2749.23469	AT1G75560
Cluster-2749.23463	AT3G16170
Cluster-2749.23463	AT3G16170
Cluster-2749.23466	AT4G33470
Cluster-2749.23466	AT4G33470
Cluster-2749.23467	AT1G79210
Cluster-2749.23464	AT3G16170
Cluster-2749.23464	AT3G16170
Cluster-2749.23464	AT3G16170
Cluster-2749.23465	AT3G16170
Cluster-2749.50723	AT4G26300
Cluster-2749.50722	AT1G60780
Cluster-2749.50721	AT3G57785
Cluster-2749.50720	AT5G33280
Cluster-2749.50720	AT5G33280
Cluster-2749.50720	AT5G33280
Cluster-2749.50720	AT5G33280
Cluster-2749.28359	AT4G34100
Cluster-2749.28358	AT5G45620
Cluster-2749.50724	AT1G26120
Cluster-2749.28354	AT2G03340
Cluster-2749.28354	AT2G03340
Cluster-2749.28357	AT5G45620
Cluster-2749.28357	AT5G45620
Cluster-2749.28356	AT5G45620
Cluster-2749.28356	AT5G45620
Cluster-2749.28351	AT1G19990
Cluster-2749.28353	AT2G31510
Cluster-2749.58492	AT3G43300
Cluster-2749.58492	AT3G43300
Cluster-2749.58492	AT3G43300
Cluster-2749.78493	AT5G21170
Cluster-2749.78492	AT3G25530
Cluster-2749.5503	AT3G63480
Cluster-2749.5504	AT3G63480
Cluster-2749.5505	AT3G63480
Cluster-2749.29002	AT3G58140
Cluster-2749.29003	AT3G58140
Cluster-2749.29000	AT5G50000
Cluster-2749.29001	AT3G06640
Cluster-2749.29004	AT3G58140
Cluster-2749.29008	AT3G47830
Cluster-2749.29009	AT3G47830
Cluster-2749.60136	AT4G17380
Cluster-2749.60136	AT4G17380
Cluster-2749.24898	AT1G73650
Cluster-2749.24899	AT2G43080
Cluster-2749.19508	AT3G20660
Cluster-2749.47677	AT5G14720
Cluster-2749.19504	AT3G07810
Cluster-2749.19504	AT3G07810
Cluster-2749.19505	AT3G07810
Cluster-2749.19505	AT3G07810
Cluster-2749.19507	AT3G07810
Cluster-2749.19507	AT3G07810
Cluster-2749.19500	AT3G07810
Cluster-2749.19500	AT3G07810
Cluster-2749.19501	AT3G07810
Cluster-2749.19501	AT3G07810
Cluster-2749.19502	AT3G07810
Cluster-2749.19502	AT3G07810
Cluster-2749.19503	AT3G07810
Cluster-2749.19503	AT3G07810
Cluster-2749.53407	AT5G54100
Cluster-2749.53409	AT4G27585
Cluster-2749.3907	AT3G46920
Cluster-2749.3905	AT3G02460
Cluster-2349.0	AT5G52640
Cluster-2749.71161	AT2G31760
Cluster-2749.7953	AT2G19900
Cluster-2749.7953	AT2G19900
Cluster-2749.7952	AT5G25880
Cluster-2749.58576	AT1G76860
Cluster-2749.58577	AT3G11670
Cluster-2749.58574	AT5G01920
Cluster-2749.58575	AT3G11670
Cluster-2749.58570	AT5G20070
Cluster-2749.58578	AT3G11670
Cluster-2749.58578	AT3G11670
Cluster-2749.58579	AT3G13790
Cluster-2749.85493	AT3G16340
Cluster-2749.85493	AT3G16340
Cluster-2749.85493	AT3G16340
Cluster-2749.85493	AT3G16340
Cluster-2749.85493	AT3G16340
Cluster-2749.85493	AT3G16340
Cluster-2749.85492	AT3G16340
Cluster-2749.85492	AT3G16340
Cluster-2749.85492	AT3G16340
Cluster-2749.85492	AT3G16340
Cluster-2749.85492	AT3G16340
Cluster-2749.85492	AT3G16340
Cluster-2749.85494	AT3G16340
Cluster-2749.85494	AT3G16340
Cluster-2749.85494	AT3G16340
Cluster-2749.85494	AT3G16340
Cluster-2749.37728	AT3G11670
Cluster-2749.37729	AT3G11670
Cluster-2749.37720	AT5G60590
Cluster-2749.37722	AT1G70070
Cluster-2749.37722	AT1G70070
Cluster-2749.37722	AT1G70070
Cluster-2749.37722	AT1G70070
Cluster-2749.37723	AT1G71696
Cluster-2749.37724	AT3G11670
Cluster-2749.37725	AT1G31730
Cluster-2749.37726	AT1G70070
Cluster-2749.37726	AT1G70070
Cluster-2749.37726	AT1G70070
Cluster-2749.37727	AT1G70070
Cluster-2749.37727	AT1G70070
Cluster-2749.37727	AT1G70070
Cluster-2749.37727	AT1G70070
Cluster-2749.2826	AT1G17160
Cluster-2749.47156	ATMG00160
Cluster-2749.47157	AT3G08650
Cluster-2749.39735	AT5G55260
Cluster-2749.39732	AT5G52970
Cluster-2749.75740	AT3G13050
Cluster-2749.75742	AT2G07690
Cluster-2749.75742	AT2G07690
Cluster-2749.75742	AT2G07690
Cluster-2749.75742	AT2G07690
Cluster-2749.75742	AT2G07690
Cluster-2749.75742	AT2G07690
Cluster-2749.75749	AT5G55280
Cluster-2749.73174	AT3G48750
Cluster-2749.36091	AT3G52180
Cluster-2749.36091	AT3G52180
Cluster-2749.36090	AT3G52180
Cluster-2749.55055	AT4G35500
Cluster-2749.36459	AT3G10410
Cluster-2749.36458	AT3G10410
Cluster-2749.83422	AT5G24340
Cluster-2749.83423	AT3G02850
Cluster-2749.83425	AT5G08370
Cluster-2749.83425	AT5G08370
Cluster-2749.83425	AT5G08370
Cluster-2749.83426	AT5G01460
Cluster-2749.83427	AT5G01460
Cluster-2749.36455	AT3G10410
Cluster-2749.36454	AT3G29200
Cluster-2749.36454	AT3G29200
Cluster-2749.36457	AT3G10410
Cluster-2749.36456	AT3G10410
Cluster-2047.2	AT2G17700
Cluster-2749.81545	AT4G19000
Cluster-2047.0	AT2G17700
Cluster-2047.1	AT2G17700
Cluster-2749.81497	AT1G07910
Cluster-2749.81497	AT1G07910
Cluster-2749.81496	AT1G07910
Cluster-2749.81496	AT1G07910
Cluster-2749.81495	AT1G07910
Cluster-2749.81495	AT1G07910
Cluster-2749.81494	AT1G07910
Cluster-2749.81492	AT4G32700
Cluster-2749.81491	AT4G32700
Cluster-2749.81542	AT4G29860
Cluster-2749.81542	AT4G29860
Cluster-2749.30368	AT4G09980
Cluster-2749.30365	AT5G17670
Cluster-2749.38068	AT4G21710
Cluster-2749.38068	AT4G21710
Cluster-2749.38068	AT4G21710
Cluster-2749.38068	AT4G21710
Cluster-2749.38063	AT1G14660
Cluster-2749.38060	AT1G23410
Cluster-2749.38061	AT5G06460
Cluster-2749.38066	AT3G04240
Cluster-2749.38066	AT3G04240
Cluster-2749.38066	AT3G04240
Cluster-2749.38064	AT1G10630
Cluster-2749.38064	AT1G10630
Cluster-2749.38064	AT1G10630
Cluster-2749.38065	AT3G04240
Cluster-2749.38065	AT3G04240
Cluster-2749.63675	AT1G06820
Cluster-2749.63675	AT1G06820
Cluster-2749.73355	AT3G12120
Cluster-2749.73355	AT3G12120
Cluster-2749.73357	AT3G12120
Cluster-2749.63674	AT1G06820
Cluster-2749.73350	AT1G35470
Cluster-2749.68696	AT2G39770
Cluster-2749.68691	AT5G17930
Cluster-2749.42702	AT3G21300
Cluster-2749.42703	AT5G27490
Cluster-2749.42701	AT4G26300
Cluster-2749.42706	AT3G24830
Cluster-2749.42705	AT4G26300
Cluster-2749.42705	AT4G26300
Cluster-2749.82078	AT4G09750
Cluster-2749.42708	AT1G03160
Cluster-2749.42709	AT3G12110
Cluster-2749.32608	AT5G06460
Cluster-2749.32609	AT2G30110
Cluster-2749.32609	AT2G30110
Cluster-2749.56338	AT5G63870
Cluster-2749.56339	AT1G64660
Cluster-2749.56339	AT1G64660
Cluster-2749.32603	AT2G05630
Cluster-2749.32604	AT1G19440
Cluster-2749.32606	AT2G16280
Cluster-2749.32606	AT2G16280
Cluster-2749.32607	AT2G30110
Cluster-2749.32607	AT2G30110
Cluster-2749.43257	AT1G76100
Cluster-2749.43256	AT2G27170
Cluster-2749.43256	AT2G27170
Cluster-2749.43256	AT2G27170
Cluster-2749.43255	AT2G27170
Cluster-2749.43255	AT2G27170
Cluster-2749.43254	AT3G23990
Cluster-2749.43252	AT2G43120
Cluster-2749.43251	AT5G01310
Cluster-2749.43250	AT1G08380
Cluster-2749.43259	AT3G63140
Cluster-2749.43258	AT3G20660
Cluster-2749.43258	AT3G20660
Cluster-2749.72007	AT1G71140
Cluster-2749.72007	AT1G71140
Cluster-2749.72008	AT4G39970
Cluster-2749.35379	AT4G03550
Cluster-2749.35378	AT2G35040
Cluster-2749.35371	AT2G20360
Cluster-2749.35370	AT5G48440
Cluster-2749.35373	AT1G27320
Cluster-2749.35373	AT1G27320
Cluster-2749.35372	AT5G66020
Cluster-2749.35375	AT5G10720
Cluster-2749.35374	AT1G27320
Cluster-2749.35374	AT1G27320
Cluster-2749.35377	AT5G10720
Cluster-2749.35376	AT1G27320
Cluster-2749.35376	AT1G27320
Cluster-2749.49881	AT5G64290
Cluster-2749.49881	AT5G64290
Cluster-2749.49882	AT4G29510
Cluster-2749.49882	AT4G29510
Cluster-2749.49883	AT1G75660
Cluster-2749.49885	AT5G45560
Cluster-2749.49886	AT1G75660
Cluster-2749.49886	AT1G75660
Cluster-2749.49886	AT1G75660
Cluster-2749.49887	AT5G42540
Cluster-2749.49887	AT5G42540
Cluster-2749.49887	AT5G42540
Cluster-2749.49888	AT5G42540
Cluster-2749.49888	AT5G42540
Cluster-2749.49888	AT5G42540
Cluster-2749.49889	AT5G42540
Cluster-2749.69561	AT1G59870
Cluster-2749.69561	AT1G59870
Cluster-2749.69560	AT4G21270
Cluster-2749.69560	AT4G21270
Cluster-2749.22261	AT3G54300
Cluster-2749.22261	AT3G54300
Cluster-2749.22261	AT3G54300
Cluster-2749.22260	AT2G32670
Cluster-2749.22260	AT2G32670
Cluster-2749.22260	AT2G32670
Cluster-2749.44704	AT3G08040
Cluster-2749.44704	AT3G08040
Cluster-2749.44700	AT1G69840
Cluster-2749.44700	AT1G69840
Cluster-2749.44701	AT3G55280
Cluster-2749.44702	AT1G60710
Cluster-2749.44703	AT2G14120
Cluster-2749.44703	AT2G14120
Cluster-2749.44703	AT2G14120
Cluster-2749.77984	AT2G35110
Cluster-2749.77984	AT2G35110
Cluster-2749.77985	AT5G17410
Cluster-2749.77985	AT5G17410
Cluster-2749.77986	AT1G77470
Cluster-2749.71583	AT2G40690
Cluster-2749.71583	AT2G40690
Cluster-2749.71580	AT3G55410
Cluster-2749.71580	AT3G55410
Cluster-2749.71580	AT3G55410
Cluster-2749.71589	AT2G36720
Cluster-2749.64052	AT1G65260
Cluster-2749.64052	AT1G65260
Cluster-2749.64053	AT1G24360
Cluster-2749.64051	AT4G36400
Cluster-2749.64051	AT4G36400
Cluster-2749.64059	AT4G36390
Cluster-2749.10543	AT1G49540
Cluster-14.0	AT4G02970
Cluster-2749.15688	AT5G54170
Cluster-1699.0	AT5G25380
Cluster-2749.62849	AT1G78290
Cluster-2749.62843	AT4G33950
Cluster-2749.62842	AT1G04420
Cluster-2749.62840	AT3G59780
Cluster-2749.62846	AT4G33950
Cluster-2749.62845	AT4G33950
Cluster-2749.24617	AT3G44330
Cluster-2749.24611	AT4G23460
Cluster-2749.24612	AT4G23460
Cluster-2749.24612	AT4G23460
Cluster-2749.24613	AT2G24200
Cluster-2749.24619	AT1G13900
Cluster-2749.61576	AT1G09210
Cluster-2749.61577	AT1G09210
Cluster-2749.61577	AT1G09210
Cluster-2749.61570	AT2G39140
Cluster-2749.61579	AT3G51470
Cluster-2749.67939	AT2G47090
Cluster-2749.67933	AT1G72660
Cluster-2749.67934	AT1G72660
Cluster-2749.67908	AT5G47080
Cluster-2749.67908	AT5G47080
Cluster-2749.46213	AT1G04690
Cluster-2749.46213	AT1G04690
Cluster-2749.46213	AT1G04690
Cluster-2749.46213	AT1G04690
Cluster-2749.47848	AT5G17060
Cluster-2749.47849	AT5G66680
Cluster-2749.18164	AT1G71480
Cluster-2749.18166	AT1G16350
Cluster-2749.18166	AT1G16350
Cluster-2749.18163	AT4G24220
Cluster-2749.58770	AT3G01490
Cluster-2749.58773	AT4G33620
Cluster-2749.58775	AT4G33110
Cluster-2749.58775	AT4G33110
Cluster-2749.22618	AT2G37160
Cluster-2749.22618	AT2G37160
Cluster-2749.22618	AT2G37160
Cluster-2749.22618	AT2G37160
Cluster-2749.58778	AT4G10760
Cluster-2749.15687	AT5G54170
Cluster-2749.15686	AT5G54170
Cluster-2749.6558	AT2G40600
Cluster-2749.6556	AT4G25970
Cluster-2749.6557	AT4G25970
Cluster-2749.6554	AT4G25970
Cluster-2749.6555	AT4G25970
Cluster-2749.6550	AT3G28970
Cluster-2749.32572	AT4G02080
Cluster-2749.56262	AT5G21920
Cluster-2749.29709	AT2G32850
Cluster-2749.29708	AT2G32850
Cluster-2749.29704	AT5G52800
Cluster-2749.29707	AT2G32850
Cluster-2749.29706	AT2G32850
Cluster-2749.29701	AT5G63980
Cluster-2749.29702	AT5G52800
Cluster-2749.85301	AT3G50790
Cluster-2749.85301	AT3G50790
Cluster-2749.46406	AT2G25070
Cluster-2749.50088	AT4G10360
Cluster-2749.50086	AT5G42760
Cluster-2749.50086	AT5G42760
Cluster-2749.50087	AT5G36880
Cluster-2749.50087	AT5G36880
Cluster-2749.50087	AT5G36880
Cluster-2749.50085	AT2G37270
Cluster-2749.50082	AT5G13980
Cluster-2749.50082	AT5G13980
Cluster-2749.46402	AT5G42070
Cluster-2749.7201	AT4G17050
Cluster-2749.7201	AT4G17050
Cluster-2749.7203	AT3G05420
Cluster-2749.7202	AT5G27630
Cluster-2749.7205	AT3G05420
Cluster-2749.7204	AT5G27630
Cluster-2749.7207	AT5G27630
Cluster-2749.7207	AT5G27630
Cluster-2749.7206	AT3G05420
Cluster-2749.7206	AT3G05420
Cluster-2749.7208	AT3G05420
Cluster-2749.4571	AT5G44000
Cluster-2749.4571	AT5G44000
Cluster-2749.4571	AT5G44000
Cluster-2749.4577	AT5G58240
Cluster-2749.53195	AT1G64550
Cluster-2749.53195	AT1G64550
Cluster-2749.53194	AT2G39725
Cluster-2749.53191	AT1G64550
Cluster-2749.53190	AT1G64550
Cluster-2749.53190	AT1G64550
Cluster-2749.53193	AT1G64550
Cluster-2749.53192	AT1G64550
Cluster-2749.53192	AT1G64550
Cluster-2749.79469	AT5G11720
Cluster-2749.79463	AT3G28030
Cluster-2749.79464	AT3G28030
Cluster-2749.79464	AT3G28030
Cluster-2749.79467	AT5G01510
Cluster-2749.8785	AT1G76630
Cluster-2749.8783	AT2G03820
Cluster-2749.8782	AT1G80360
Cluster-2749.8789	AT4G21070
Cluster-2749.62313	AT1G79050
Cluster-2749.25729	AT1G73650
Cluster-2749.25728	AT3G49060
Cluster-2749.59437	AT1G77760
Cluster-2749.9434	AT5G21920
Cluster-2749.9433	AT1G07810
Cluster-2749.1205	AT3G13790
Cluster-2749.1208	AT1G67520
Cluster-2749.21368	AT4G33090
Cluster-2749.21368	AT4G33090
Cluster-2749.69439	AT4G27640
Cluster-2749.69439	AT4G27640
Cluster-2749.6967	AT3G13050
Cluster-2749.6966	AT3G13050
Cluster-2749.6966	AT3G13050
Cluster-2749.6965	AT3G13050
Cluster-2749.6964	AT3G13050
Cluster-2749.6963	AT3G13050
Cluster-2749.6969	AT3G13050
Cluster-2749.6969	AT3G13050
Cluster-2749.6968	AT3G13050
Cluster-2749.78954	AT3G61420
Cluster-2749.67498	ATMG00860
Cluster-2749.69433	AT3G52990
Cluster-2749.69431	AT3G52990
Cluster-2749.69431	AT3G52990
Cluster-2749.27470	AT4G15880
Cluster-2749.69436	AT5G02860
Cluster-2749.69436	AT5G02860
Cluster-2749.69436	AT5G02860
Cluster-2749.69436	AT5G02860
Cluster-2749.69436	AT5G02860
Cluster-2749.69436	AT5G02860
Cluster-2749.69436	AT5G02860
Cluster-2749.69436	AT5G02860
Cluster-2749.41529	AT2G34260
Cluster-2749.41528	AT2G34260
Cluster-2749.41528	AT2G34260
Cluster-2749.14746	AT4G22000
Cluster-2749.56646	AT1G21650
Cluster-2749.56644	AT1G15570
Cluster-2749.56645	AT1G10410
Cluster-2749.56643	AT1G15570
Cluster-2749.56640	AT1G08840
Cluster-2749.56641	AT5G21040
Cluster-2749.54640	AT4G40010
Cluster-2749.54641	AT3G50500
Cluster-2749.54641	AT3G50500
Cluster-2749.54642	AT2G03670
Cluster-2749.54642	AT2G03670
Cluster-2749.54642	AT2G03670
Cluster-2749.54642	AT2G03670
Cluster-2749.54642	AT2G03670
Cluster-2749.54643	AT3G07080
Cluster-2749.49718	AT3G12590
Cluster-2749.49710	AT5G63890
Cluster-2749.49711	AT3G11630
Cluster-2749.49712	AT5G63890
Cluster-2749.49714	AT5G63890
Cluster-2749.49715	AT2G27490
Cluster-2749.49715	AT2G27490
Cluster-2749.49716	AT4G33210
Cluster-2749.42879	AT2G05070
Cluster-2749.42875	AT3G01460
Cluster-2749.42870	AT4G27650
Cluster-2749.42870	AT4G27650
Cluster-2749.42870	AT4G27650
Cluster-2749.42871	AT4G27650
Cluster-2749.42871	AT4G27650
Cluster-2749.42873	AT2G05100
Cluster-2749.13212	AT1G01790
Cluster-2749.13213	AT3G19210
Cluster-2749.13213	AT3G19210
Cluster-2749.13211	AT3G52930
Cluster-2749.13211	AT3G52930
Cluster-2749.13214	AT3G16840
Cluster-2749.13214	AT3G16840
Cluster-2749.13214	AT3G16840
Cluster-2749.39087	AT3G57620
Cluster-2749.39086	AT3G57620
Cluster-2749.39082	AT5G45560
Cluster-2749.39081	AT4G37930
Cluster-2749.39081	AT4G37930
Cluster-2749.39081	AT4G37930
Cluster-2749.39081	AT4G37930
Cluster-2749.39080	AT4G37930
Cluster-2749.44098	AT3G14910
Cluster-2749.44099	AT3G07370
Cluster-2749.44094	AT5G60550
Cluster-2749.44095	AT2G26890
Cluster-2749.44095	AT2G26890
Cluster-2749.44096	AT3G61620
Cluster-2749.44096	AT3G61620
Cluster-2749.44091	AT5G45775
Cluster-2749.44093	AT2G05990
Cluster-2749.34336	AT5G58270
Cluster-2749.34336	AT5G58270
Cluster-2749.34337	AT5G58270
Cluster-2749.34337	AT5G58270
Cluster-2749.34334	AT3G01420
Cluster-2749.34332	AT2G44610
Cluster-2749.34330	AT4G27060
Cluster-2749.34331	AT5G60930
Cluster-2749.34331	AT5G60930
Cluster-2749.34339	AT5G53850
Cluster-2749.31678	AT5G14660
Cluster-2749.31679	AT5G14660
Cluster-2749.31670	AT2G24830
Cluster-2749.31672	AT5G14660
Cluster-2749.31675	AT5G14660
Cluster-2749.31677	AT5G14660
Cluster-2749.43936	AT5G47040
Cluster-2749.30109	AT3G03380
Cluster-2749.30109	AT3G03380
Cluster-2749.30108	AT3G03380
Cluster-2749.30108	AT3G03380
Cluster-2749.30108	AT3G03380
Cluster-2749.30101	AT1G58450
Cluster-2749.30102	AT1G67930
Cluster-2749.30102	AT1G67930
Cluster-2749.30105	AT3G03380
Cluster-2749.30105	AT3G03380
Cluster-2749.30105	AT3G03380
Cluster-2749.30104	AT3G03380
Cluster-2749.30106	AT3G03380
Cluster-2749.30106	AT3G03380
Cluster-2749.30106	AT3G03380
Cluster-2749.11723	AT4G09670
Cluster-2749.11726	AT5G35730
Cluster-2749.11727	AT5G35730
Cluster-2749.11727	AT5G35730
Cluster-2749.37686	AT1G14300
Cluster-2749.37683	AT1G11390
Cluster-2749.37683	AT1G11390
Cluster-2749.37680	AT1G03790
Cluster-2749.37689	AT5G05980
Cluster-2749.82634	AT4G35740
Cluster-2749.82634	AT4G35740
Cluster-2749.82632	AT4G35740
Cluster-2749.82633	AT4G35740
Cluster-2749.17054	AT1G07210
Cluster-2749.17055	AT4G02070
Cluster-2749.17055	AT4G02070
Cluster-2749.3857	AT3G15850
Cluster-2749.7085	AT2G28340
Cluster-2749.58649	AT4G12910
Cluster-2749.58649	AT4G12910
Cluster-2749.70709	AT3G16730
Cluster-2749.70709	AT3G16730
Cluster-2749.70703	AT5G15390
Cluster-2749.70702	AT5G47890
Cluster-2749.70701	AT3G60910
Cluster-2749.70700	AT3G43300
Cluster-2749.70700	AT3G43300
Cluster-2749.70700	AT3G43300
Cluster-2749.70707	AT5G15390
Cluster-2749.70706	AT5G15390
Cluster-2749.70706	AT5G15390
Cluster-2749.70705	AT5G15390
Cluster-2749.70704	AT5G15390
Cluster-2749.78558	AT5G04180
Cluster-2749.78558	AT5G04180
Cluster-2749.78554	AT5G63920
Cluster-2749.78553	AT5G63920
Cluster-2749.78553	AT5G63920
Cluster-2749.24171	AT5G02270
Cluster-2749.72705	AT3G07890
Cluster-2749.36003	AT3G20010
Cluster-2749.42005	AT1G27400
Cluster-2749.42004	AT5G13520
Cluster-2749.42004	AT5G13520
Cluster-2749.42003	AT5G20070
Cluster-2749.42003	AT5G20070
Cluster-2749.58645	AT4G12910
Cluster-2749.77289	AT2G23530
Cluster-2749.77288	AT5G35400
Cluster-2749.77287	AT5G35400
Cluster-2749.77286	AT5G35400
Cluster-2749.77285	AT5G35400
Cluster-2749.77284	AT5G35400
Cluster-2749.77283	AT5G35400
Cluster-2749.77282	AT5G35400
Cluster-2749.77281	AT5G35400
Cluster-2749.77280	AT5G35400
Cluster-2749.58646	AT4G31770
Cluster-2749.36008	AT4G23100
Cluster-2749.68558	AT1G15370
Cluster-2749.68553	AT1G78660
Cluster-2749.68553	AT1G78660
Cluster-2749.68551	AT3G28740
Cluster-2749.68550	AT5G47820
Cluster-2749.68556	AT1G15370
Cluster-2749.24929	AT3G44730
Cluster-2749.24929	AT3G44730
Cluster-2749.67264	AT3G20270
Cluster-2749.67266	AT4G34030
Cluster-2749.67266	AT4G34030
Cluster-2749.67267	AT4G34030
Cluster-2749.67261	AT5G60620
Cluster-2749.67261	AT5G60620
Cluster-2749.67263	AT3G20270
Cluster-2749.43352	AT1G08380
Cluster-2749.43353	AT2G28880
Cluster-2749.43350	AT5G28290
Cluster-2749.43356	AT1G61520
Cluster-2749.43356	AT1G61520
Cluster-2749.43357	AT5G22950
Cluster-2749.43354	AT5G59300
Cluster-2749.43359	AT2G47250
Cluster-2749.43359	AT2G47250
Cluster-2749.24923	AT1G47240
Cluster-2749.24920	AT1G79050
Cluster-2749.24920	AT1G79050
Cluster-2749.24921	AT1G77180
Cluster-2749.24926	AT5G55130
Cluster-2749.24927	AT2G14255
Cluster-2749.24927	AT2G14255
Cluster-2749.32585	AT5G44790
Cluster-2749.77861	AT1G11930
Cluster-2749.77860	AT1G11930
Cluster-2749.77867	AT5G46070
Cluster-2749.28056	AT1G18360
Cluster-2749.28056	AT1G18360
Cluster-2749.58643	AT2G20140
Cluster-2749.58643	AT2G20140
Cluster-2749.58643	AT2G20140
Cluster-2749.28054	AT1G65900
Cluster-2749.28055	AT1G65900
Cluster-2749.28052	AT1G65900
Cluster-2749.73886	AT5G18440
Cluster-2749.64798	AT5G67270
Cluster-2749.64795	AT2G17520
Cluster-2749.64791	AT5G52840
Cluster-2749.64793	AT2G17190
Cluster-2749.64793	AT2G17190
Cluster-2749.64792	AT2G17190
Cluster-2749.64792	AT2G17190
Cluster-2749.16673	AT5G63860
Cluster-2749.16673	AT5G63860
Cluster-2749.16673	AT5G63860
Cluster-2749.16673	AT5G63860
Cluster-2749.16673	AT5G63860
Cluster-2749.16673	AT5G63860
Cluster-2749.16671	AT1G69830
Cluster-2749.16671	AT1G69830
Cluster-2749.16676	AT1G30680
Cluster-2749.16675	AT3G04890
Cluster-2749.26333	AT1G04400
Cluster-2749.27246	AT5G57610
Cluster-2749.27244	AT1G19990
Cluster-2749.27242	AT3G08740
Cluster-2749.27240	AT2G25070
Cluster-2749.27240	AT2G25070
Cluster-2749.27241	AT2G25070
Cluster-2749.27241	AT2G25070
Cluster-2749.26335	AT1G04400
Cluster-2749.27248	AT2G01350
Cluster-2749.27248	AT2G01350
Cluster-2749.63210	AT5G36890
Cluster-2749.63213	AT5G62930
Cluster-2749.63212	AT1G64650
Cluster-2749.63218	AT5G23230
Cluster-2749.26336	AT1G04400
Cluster-2749.71425	AT4G25650
Cluster-2749.71424	AT4G12130
Cluster-2749.71420	AT2G04540
Cluster-2749.71420	AT2G04540
Cluster-2749.71423	AT4G16180
Cluster-2749.71422	AT5G37590
Cluster-2749.22182	AT5G19485
Cluster-2749.22182	AT5G19485
Cluster-2749.22182	AT5G19485
Cluster-2749.22182	AT5G19485
Cluster-2749.22183	AT5G19485
Cluster-2749.22183	AT5G19485
Cluster-2749.22180	AT4G29170
Cluster-2749.22180	AT4G29170
Cluster-2749.22181	AT4G29170
Cluster-2749.22186	AT4G20130
Cluster-2749.22187	AT3G05090
Cluster-2749.22187	AT3G05090
Cluster-2749.22187	AT3G05090
Cluster-2749.22184	AT1G05055
Cluster-2749.22185	AT1G05055
Cluster-2749.21651	AT5G53770
Cluster-2749.65231	AT4G20410
Cluster-2749.65231	AT4G20410
Cluster-2749.65230	AT4G03110
Cluster-2749.27862	AT5G56680
Cluster-2749.27863	AT5G56680
Cluster-2749.27863	AT5G56680
Cluster-2749.27860	AT5G56680
Cluster-2749.27860	AT5G56680
Cluster-2749.27861	AT5G56680
Cluster-2749.27861	AT5G56680
Cluster-2749.27866	AT1G78010
Cluster-2749.27867	AT1G78010
Cluster-2749.27864	AT1G70980
Cluster-2749.27864	AT1G70980
Cluster-2749.27865	AT1G78010
Cluster-2749.27868	AT1G78010
Cluster-2749.27869	AT1G78010
Cluster-2749.37898	AT4G36690
Cluster-2749.37898	AT4G36690
Cluster-2749.37893	AT5G11200
Cluster-2749.37890	AT5G23300
Cluster-2749.37896	AT5G07500
Cluster-2749.37896	AT5G07500
Cluster-2749.37897	AT4G36690
Cluster-2749.37897	AT4G36690
Cluster-2749.37894	AT5G07500
Cluster-2749.37894	AT5G07500
Cluster-2749.45598	AT1G23410
Cluster-2749.45592	AT2G20330
Cluster-2749.45597	AT1G23410
Cluster-2749.45594	AT1G60200
Cluster-2749.45594	AT1G60200
Cluster-2749.45595	AT4G22930
Cluster-2749.45595	AT4G22930
Cluster-2749.45595	AT4G22930
Cluster-2749.10089	AT1G76730
Cluster-2749.10083	AT3G23670
Cluster-2749.10087	AT5G01460
Cluster-2749.10084	AT4G14150
Cluster-2749.10085	ATMG01190
Cluster-2749.19153	AT5G46860
Cluster-2749.19152	AT1G05460
Cluster-2749.19151	AT1G10510
Cluster-2749.19150	AT1G10510
Cluster-2749.19157	AT4G20360
Cluster-2749.19156	AT5G50100
Cluster-2749.19155	AT5G56680
Cluster-2749.19154	AT1G14670
Cluster-2749.19159	AT4G01900
Cluster-2749.2734	AT1G33270
Cluster-2749.46029	AT5G38890
Cluster-2749.46029	AT5G38890
Cluster-2749.46022	AT1G32200
Cluster-2749.46021	AT5G33320
Cluster-2749.46025	AT1G29930
Cluster-2749.53836	AT1G26550
Cluster-2749.53837	AT2G24765
Cluster-2749.53834	AT2G39930
Cluster-2749.53835	AT1G66730
Cluster-2749.53832	AT5G02860
Cluster-2749.53832	AT5G02860
Cluster-2749.53832	AT5G02860
Cluster-2749.53832	AT5G02860
Cluster-2749.53832	AT5G02860
Cluster-2749.53832	AT5G02860
Cluster-2749.53830	AT2G34860
Cluster-2749.53831	AT2G34860
Cluster-2749.21833	AT1G30700
Cluster-2749.21832	AT2G38570
Cluster-2749.21836	AT1G16460
Cluster-2749.21835	AT4G16580
Cluster-2749.21834	AT2G03430
Cluster-2749.18280	AT5G64840
Cluster-2749.18281	AT1G18480
Cluster-2749.18281	AT1G18480
Cluster-2749.9908	AT2G20000
Cluster-2749.9908	AT2G20000
Cluster-2749.9900	AT1G08940
Cluster-2749.9900	AT1G08940
Cluster-2749.9901	AT3G05170
Cluster-2749.7506	AT1G15490
Cluster-2749.7500	AT1G50000
Cluster-2749.7501	AT2G24820
Cluster-2749.33401	AT5G02870
Cluster-2749.33403	AT1G03140
Cluster-2749.33403	AT1G03140
Cluster-2749.33402	AT5G54750
Cluster-2749.33404	AT5G54750
Cluster-2749.33407	AT5G63110
Cluster-2749.33407	AT5G63110
Cluster-2749.33406	AT4G38130
Cluster-2749.33409	AT1G55320
Cluster-2749.33408	AT3G21215
Cluster-2749.25448	AT1G53670
Cluster-2749.84770	AT5G01180
Cluster-2749.25449	AT2G14255
Cluster-2749.25449	AT2G14255
Cluster-2749.84774	AT5G19330
Cluster-2749.84776	AT2G17340
Cluster-2749.58925	AT5G49960
Cluster-2749.58927	AT3G22980
Cluster-2749.58927	AT3G22980
Cluster-2749.58927	AT3G22980
Cluster-2749.58927	AT3G22980
Cluster-2749.58926	AT3G22980
Cluster-2749.58926	AT3G22980
Cluster-2749.58926	AT3G22980
Cluster-2749.58926	AT3G22980
Cluster-2749.58926	AT3G22980
Cluster-2749.58923	AT5G49960
Cluster-2749.58922	AT5G49960
Cluster-2749.55869	AT5G64290
Cluster-2749.55868	AT5G13000
Cluster-2749.55868	AT5G13000
Cluster-2749.55867	AT5G64290
Cluster-2749.55866	AT1G69070
Cluster-2749.55865	AT4G03550
Cluster-2749.55864	AT1G69070
Cluster-2749.55863	AT4G03550
Cluster-2749.55862	AT1G69070
Cluster-2749.55861	AT5G13000
Cluster-2749.55861	AT5G13000
Cluster-2749.55860	AT4G03550
Cluster-2749.63524	AT3G25900
Cluster-2749.63523	AT4G37190
Cluster-2749.35583	AT3G15660
Cluster-2749.35581	AT3G19440
Cluster-2749.40726	AT3G11630
Cluster-2749.40726	AT3G11630
Cluster-2749.63529	AT1G60230
Cluster-2749.12019	AT1G11930
Cluster-2749.12013	AT1G14520
Cluster-2749.12011	AT1G14520
Cluster-2749.12010	AT1G14520
Cluster-2749.12017	AT1G14520
Cluster-2749.12016	AT1G14520
Cluster-2749.12015	AT1G14520
Cluster-2749.12014	AT1G14520
Cluster-2749.2530	AT3G61760
Cluster-2749.75139	AT3G55410
Cluster-2749.75139	AT3G55410
Cluster-2749.75139	AT3G55410
Cluster-2749.75138	AT5G41880
Cluster-2749.3506	AT5G15140
Cluster-2749.3506	AT5G15140
Cluster-2749.3507	AT3G47800
Cluster-2749.3507	AT3G47800
Cluster-2749.53016	AT5G07440
Cluster-2749.53016	AT5G07440
Cluster-2749.53018	AT3G48000
Cluster-2749.53019	AT5G08050
Cluster-2749.8628	AT2G46090
Cluster-2749.8629	AT4G39820
Cluster-2749.8622	AT4G22970
Cluster-2749.2533	AT5G11490
Cluster-2749.20715	AT2G30105
Cluster-2749.20716	AT2G30105
Cluster-2749.20711	AT2G39440
Cluster-2749.20710	AT2G39440
Cluster-2749.20712	AT4G20140
Cluster-2749.20712	AT4G20140
Cluster-2749.20712	AT4G20140
Cluster-2749.20712	AT4G20140
Cluster-2749.9571	AT3G53130
Cluster-2749.9570	AT3G53130
Cluster-2749.9573	AT2G14120
Cluster-2749.9572	AT3G53130
Cluster-2749.9577	AT1G15490
Cluster-2749.9577	AT1G15490
Cluster-2749.9576	AT1G15490
Cluster-2749.9576	AT1G15490
Cluster-2749.79162	AT4G35150
Cluster-2749.79165	AT1G76310
Cluster-2749.52769	AT4G09980
Cluster-2749.52769	AT4G09980
Cluster-2749.79169	AT2G29940
Cluster-2749.79169	AT2G29940
Cluster-2749.79169	AT2G29940
Cluster-2749.79169	AT2G29940
Cluster-2749.79169	AT2G29940
Cluster-2749.78414	AT3G12120
Cluster-2749.78413	AT3G02460
Cluster-2749.78410	AT1G55350
Cluster-2749.15378	AT4G12130
Cluster-2749.2290	AT1G20050
Cluster-2749.21442	AT5G06460
Cluster-2749.21440	AT5G23630
Cluster-2749.21440	AT5G23630
Cluster-2749.21440	AT5G23630
Cluster-2749.21440	AT5G23630
Cluster-2749.21446	AT2G17190
Cluster-2749.21446	AT2G17190
Cluster-2749.21444	AT4G37190
Cluster-2749.21445	AT3G59780
Cluster-2749.21449	AT2G27170
Cluster-2749.21449	AT2G27170
Cluster-2749.55416	AT1G52570
Cluster-2749.55416	AT1G52570
Cluster-2749.55417	AT4G11850
Cluster-2749.55417	AT4G11850
Cluster-2749.55417	AT4G11850
Cluster-2749.55414	AT1G65540
Cluster-2749.55415	AT5G25480
Cluster-2749.55415	AT5G25480
Cluster-2749.55413	AT4G35470
Cluster-2749.44979	AT1G71860
Cluster-2749.44978	AT3G23530
Cluster-2749.44976	AT3G23510
Cluster-2749.44976	AT3G23510
Cluster-1675.0	AT3G12580
Cluster-2749.44974	AT3G23510
Cluster-2749.44974	AT3G23510
Cluster-2749.44973	AT3G23530
Cluster-2749.44971	AT3G23510
Cluster-2749.44971	AT3G23510
Cluster-2749.44970	AT3G23510
Cluster-2749.44970	AT3G23510
Cluster-2749.29099	AT4G15180
Cluster-2749.29099	AT4G15180
Cluster-2749.49957	AT5G51740
Cluster-2749.29098	AT1G66750
Cluster-2749.29098	AT1G66750
Cluster-2749.29098	AT1G66750
Cluster-2749.64174	AT3G11670
Cluster-2749.29090	AT3G21390
Cluster-2749.29090	AT3G21390
Cluster-2749.28907	AT5G45560
Cluster-2749.6996	AT5G19485
Cluster-2749.6996	AT5G19485
Cluster-2749.6996	AT5G19485
Cluster-2749.44359	AT4G36050
Cluster-2749.44358	AT5G64840
Cluster-2749.44358	AT5G64840
Cluster-2749.44358	AT5G64840
Cluster-2749.44358	AT5G64840
Cluster-2749.44358	AT5G64840
Cluster-2749.44353	AT3G46970
Cluster-2749.44353	AT3G46970
Cluster-2749.44351	AT1G74470
Cluster-2749.44355	AT5G48230
Cluster-2749.44355	AT5G48230
Cluster-2749.44355	AT5G48230
Cluster-2749.44354	AT3G46970
Cluster-2749.44354	AT3G46970
Cluster-2749.49953	AT3G26060
Cluster-2749.39328	AT5G15540
Cluster-2749.39329	AT5G15540
Cluster-2749.39329	AT5G15540
Cluster-2749.33930	AT1G51730
Cluster-2749.39322	AT5G01220
Cluster-2749.39323	AT5G01220
Cluster-2749.39320	AT5G10330
Cluster-2749.39321	AT5G01220
Cluster-2749.33933	AT3G48110
Cluster-2749.39325	AT1G77180
Cluster-2749.39325	AT1G77180
Cluster-2749.39325	AT1G77180
Cluster-2749.83820	AT5G01960
Cluster-2749.33935	AT3G48110
Cluster-2749.33935	AT3G48110
Cluster-2749.33934	AT3G48110
Cluster-2749.33937	AT3G48110
Cluster-2749.33937	AT3G48110
Cluster-2749.33936	AT3G48110
Cluster-2749.33938	AT3G48110
Cluster-2749.30803	AT1G78580
Cluster-2749.30803	AT1G78580
Cluster-2749.30804	AT1G78580
Cluster-2749.30804	AT1G78580
Cluster-2749.30805	AT1G78580
Cluster-2749.30805	AT1G78580
Cluster-2749.30807	AT1G78580
Cluster-2749.30807	AT1G78580
Cluster-2749.71156	AT1G26110
Cluster-2749.71151	AT5G02320
Cluster-2749.71151	AT5G02320
Cluster-2749.71151	AT5G02320
Cluster-2749.71150	AT1G03250
Cluster-2749.71158	AT3G56120
Cluster-2749.71158	AT3G56120
Cluster-2749.38499	AT2G39990
Cluster-2749.38498	AT2G39990
Cluster-2749.38490	AT5G24810
Cluster-2749.38497	AT2G39990
Cluster-2749.38496	AT5G51570
Cluster-2749.34692	AT3G47520
Cluster-2749.34696	AT1G22800
Cluster-2749.57267	AT5G50240
Cluster-2749.11794	AT3G20660
Cluster-2749.11793	AT2G33380
Cluster-2749.24469	AT1G04950
Cluster-2749.24469	AT1G04950
Cluster-2749.24469	AT1G04950
Cluster-2749.24468	AT1G04950
Cluster-2749.24468	AT1G04950
Cluster-2749.24466	AT1G77140
Cluster-2749.24465	AT1G77140
Cluster-2749.24464	AT1G77140
Cluster-2749.24462	AT1G79210
Cluster-1903.0	AT3G12300
Cluster-2749.14608	AT1G15240
Cluster-2749.73813	AT5G24670
Cluster-2749.36691	AT4G31750
Cluster-2749.36691	AT4G31750
Cluster-2749.36690	AT3G09085
Cluster-2749.25738	AT3G63490
Cluster-2749.25735	AT5G14180
Cluster-2749.25736	AT5G14180
Cluster-2749.25737	AT5G58270
Cluster-2749.25737	AT5G58270
Cluster-2749.25730	AT5G01240
Cluster-2749.25732	AT1G51160
Cluster-2749.37348	AT5G37370
Cluster-2749.37346	AT5G50920
Cluster-2749.37347	AT5G50920
Cluster-2749.37347	AT5G50920
Cluster-2749.37344	AT5G20890
Cluster-2749.37345	AT5G42930
Cluster-2749.37342	AT3G14360
Cluster-2749.37343	AT3G14360
Cluster-2749.37340	AT5G50920
Cluster-2749.48991	AT5G62700
Cluster-2749.48992	AT5G23860
Cluster-2749.48992	AT5G23860
Cluster-2749.48998	AT1G53670
Cluster-2749.61421	AT5G38660
Cluster-2749.61422	AT3G12590
Cluster-2749.17069	AT3G05510
Cluster-2749.17063	AT2G46260
Cluster-2749.17065	AT3G63410
Cluster-2749.17064	AT5G66040
Cluster-1983.0	AT4G10850
Cluster-2749.77129	AT1G79210
Cluster-2749.77123	AT2G26350
Cluster-2749.77123	AT2G26350
Cluster-2749.77120	AT3G20660
Cluster-2749.77120	AT3G20660
Cluster-2749.77126	AT2G26350
Cluster-2749.77126	AT2G26350
Cluster-2749.77127	AT2G26350
Cluster-2749.77127	AT2G26350
Cluster-2749.79349	AT3G07200
Cluster-2749.11070	AT3G19910
Cluster-5.0	ATCG00270
Cluster-2749.48339	AT3G54900
Cluster-2749.48338	AT3G01610
Cluster-2749.48338	AT3G01610
Cluster-2749.48338	AT3G01610
Cluster-2749.48338	AT3G01610
Cluster-2749.60412	AT5G50310
Cluster-2749.67861	AT3G01090
Cluster-2749.98	AT4G10750
Cluster-2749.19920	AT2G25190
Cluster-2749.67869	AT1G08600
Cluster-2749.11073	AT1G01120
Cluster-2749.76299	AT1G62310
Cluster-2749.76291	AT1G72040
Cluster-2749.76290	AT1G03190
Cluster-2749.76290	AT1G03190
Cluster-2749.76290	AT1G03190
Cluster-2749.76290	AT1G03190
Cluster-2749.63530	AT1G60230
Cluster-2749.63530	AT1G60230
Cluster-2749.63533	AT2G22010
Cluster-2749.63533	AT2G22010
Cluster-2749.63533	AT2G22010
Cluster-2749.63533	AT2G22010
Cluster-2749.26418	AT3G04240
Cluster-2749.26418	AT3G04240
Cluster-2749.26418	AT3G04240
Cluster-2749.26419	AT2G38570
Cluster-2749.63536	AT2G17520
Cluster-2749.63536	AT2G17520
Cluster-2749.26414	AT1G67940
Cluster-2749.26415	AT1G65410
Cluster-2749.26417	AT3G04240
Cluster-2749.26417	AT3G04240
Cluster-2749.26410	AT3G46920
Cluster-2749.26411	AT5G11850
Cluster-2749.26412	AT5G11850
Cluster-2749.26413	AT1G16670
Cluster-2749.77439	AT2G20340
Cluster-2749.77439	AT2G20340
Cluster-2749.12783	AT3G62910
Cluster-2749.12783	AT3G62910
Cluster-2749.12787	AT3G50790
Cluster-2749.12786	AT3G50790
Cluster-2749.12785	AT3G50790
Cluster-2749.12785	AT3G50790
Cluster-2749.12784	AT3G50790
Cluster-2749.12789	AT3G28970
Cluster-2749.11075	AT4G28630
Cluster-4191.6	AT1G28320
Cluster-2749.15545	AT3G06810
Cluster-2749.15545	AT3G06810
Cluster-2749.15546	AT2G13440
Cluster-2749.8352	AT5G52340
Cluster-2749.15540	AT5G47720
Cluster-2749.9008	AT1G09840
Cluster-2749.9008	AT1G09840
Cluster-2749.9000	AT5G18140
Cluster-2749.9002	AT4G00570
Cluster-2749.9002	AT4G00570
Cluster-2749.45252	AT2G30920
Cluster-2749.45255	AT3G01290
Cluster-2749.45254	AT1G32070
Cluster-2749.45256	AT1G71770
Cluster-2749.45259	AT3G26085
Cluster-2749.45258	AT5G02780
Cluster-2749.3662	AT4G22530
Cluster-2749.84652	AT4G21630
Cluster-2749.8972	AT4G05530
Cluster-2749.8970	AT1G09300
Cluster-2749.8970	AT1G09300
Cluster-1771.0	AT5G65930
Cluster-1771.0	AT5G65930
Cluster-2749.8976	AT4G05530
Cluster-2749.8974	AT4G05530
Cluster-2749.8974	AT4G05530
Cluster-2749.8975	AT4G05530
Cluster-2749.8975	AT4G05530
Cluster-2749.5805	AT5G39410
Cluster-2749.5801	AT1G17770
Cluster-2749.5802	AT1G77720
Cluster-2749.5809	AT5G17520
Cluster-2749.3091	AT3G63410
Cluster-2749.3097	AT5G66005
Cluster-2749.3098	AT3G16150
Cluster-2749.3099	AT5G67330
Cluster-2749.84653	AT4G21630
Cluster-2749.66289	AT3G11330
Cluster-2749.66289	AT3G11330
Cluster-2749.66289	AT3G11330
Cluster-2749.66289	AT3G11330
Cluster-2749.66289	AT3G11330
Cluster-2749.66289	AT3G11330
Cluster-2749.66288	AT3G15410
Cluster-2749.66288	AT3G15410
Cluster-2749.66288	AT3G15410
Cluster-2749.66288	AT3G15410
Cluster-2749.66288	AT3G15410
Cluster-2749.50727	AT5G10630
Cluster-2749.50727	AT5G10630
Cluster-2749.66283	AT1G52500
Cluster-2749.66287	AT3G11330
Cluster-2749.66287	AT3G11330
Cluster-2749.66287	AT3G11330
Cluster-2749.66287	AT3G11330
Cluster-2749.66287	AT3G11330
Cluster-2749.66287	AT3G11330
Cluster-2749.50729	AT5G10630
Cluster-2749.50729	AT5G10630
Cluster-2749.50728	AT5G10630
Cluster-2749.50728	AT5G10630
Cluster-2749.50728	AT5G10630
Cluster-2749.54219	AT2G23840
Cluster-2749.54216	AT2G36530
Cluster-2749.54216	AT2G36530
Cluster-2749.54214	AT5G36880
Cluster-2749.54213	AT5G16710
Cluster-2749.54212	AT1G07110
Cluster-2749.54212	AT1G07110
Cluster-2749.54211	AT1G07110
Cluster-2749.54211	AT1G07110
Cluster-2749.54210	AT5G02820
Cluster-2749.54210	AT5G02820
Cluster-2749.51192	AT1G53670
Cluster-2749.51191	AT3G07100
Cluster-2749.51197	AT1G67560
Cluster-2749.51197	AT1G67560
Cluster-2749.51196	AT1G64850
Cluster-2749.51199	AT5G58020
Cluster-2749.51198	AT1G67560
Cluster-2749.51198	AT1G67560
Cluster-2749.6773	AT5G59210
Cluster-2749.84650	AT5G19660
Cluster-2749.6774	AT5G36890
Cluster-2749.6775	AT5G58270
Cluster-2749.16949	AT2G01760
Cluster-2749.16949	AT2G01760
Cluster-2749.16945	AT5G47720
Cluster-2749.16944	AT5G47720
Cluster-2749.16947	AT5G48230
Cluster-2749.16947	AT5G48230
Cluster-2749.16947	AT5G48230
Cluster-2749.16946	AT5G47720
Cluster-2749.16946	AT5G47720
Cluster-2749.16943	AT3G56120
Cluster-2749.16943	AT3G56120
Cluster-2749.16942	AT3G56120
Cluster-2749.83711	AT5G46070
Cluster-2749.83711	AT5G46070
Cluster-2749.23343	AT3G44730
Cluster-2749.75076	AT3G28480
Cluster-2749.75077	AT3G22110
Cluster-2749.23345	AT2G14170
Cluster-2749.23345	AT2G14170
Cluster-2749.1631	AT3G23990
Cluster-2749.1631	AT3G23990
Cluster-2749.50248	AT3G55360
Cluster-2749.50249	AT3G55360
Cluster-2749.10111	AT3G52590
Cluster-2749.10112	AT3G10350
Cluster-2749.10112	AT3G10350
Cluster-2749.10113	AT1G11880
Cluster-2749.5026	AT1G33270
Cluster-2749.5024	AT1G53120
Cluster-2749.5029	AT2G03430
Cluster-2749.5029	AT2G03430
Cluster-2749.5028	AT2G03430
Cluster-2749.5028	AT2G03430
Cluster-2749.57731	AT3G29100
Cluster-2749.57730	AT1G26670
Cluster-2749.57733	AT3G20740
Cluster-2749.57732	AT1G26670
Cluster-2749.57737	AT5G66120
Cluster-2749.41920	AT4G02080
Cluster-2749.41927	AT1G10560
Cluster-2749.41926	AT1G13770
Cluster-2749.41925	AT1G13770
Cluster-2749.41924	AT1G13770
Cluster-2749.41929	AT1G45474
Cluster-2749.41928	AT1G10560
Cluster-2749.73023	AT3G02280
Cluster-2749.73023	AT3G02280
Cluster-2749.73022	AT4G31420
Cluster-2749.73021	AT1G01930
Cluster-2749.73020	AT4G24710
Cluster-2749.73020	AT4G24710
Cluster-2749.73024	AT1G64350
Cluster-2749.73029	AT5G10460
Cluster-2749.73029	AT5G10460
Cluster-2910.0	AT2G18390
Cluster-2749.2551	AT5G01160
Cluster-2749.2555	AT2G35110
Cluster-2749.2555	AT2G35110
Cluster-2749.2558	AT1G10510
Cluster-2749.5291	AT5G16850
Cluster-2749.10708	AT2G39130
Cluster-2749.10708	AT2G39130
Cluster-2749.43781	AT5G59850
Cluster-2749.43785	AT1G76710
Cluster-2749.43787	AT1G76710
Cluster-2749.43789	AT5G49010
Cluster-2749.43788	AT5G59140
Cluster-2749.43788	AT5G59140
Cluster-2749.44838	AT4G15770
Cluster-2749.44839	AT4G15770
Cluster-2749.44833	AT5G21040
Cluster-2749.44830	AT3G22750
Cluster-2749.44831	AT1G76810
Cluster-2749.44836	AT4G15770
Cluster-2749.44837	AT4G15770
Cluster-2749.44834	AT2G04030
Cluster-2749.59386	AT2G33255
Cluster-2749.75856	AT3G21280
Cluster-2749.75856	AT3G21280
Cluster-2749.75856	AT3G21280
Cluster-2749.59380	AT2G21150
Cluster-2749.59380	AT2G21150
Cluster-2749.59388	AT4G35860
Cluster-2749.59388	AT4G35860
Cluster-2749.59389	AT5G48300
Cluster-2749.12130	AT2G33470
Cluster-2749.63088	AT5G64860
Cluster-2749.63088	AT5G64860
Cluster-2749.76501	AT5G62840
Cluster-2749.76506	AT1G72590
Cluster-2749.76505	AT1G72590
Cluster-2749.63080	AT5G49940
Cluster-2749.63083	AT1G53345
Cluster-2749.63084	AT1G53345
Cluster-2749.63085	AT5G22790
Cluster-2749.63086	AT5G64860
Cluster-2749.63086	AT5G64860
Cluster-2749.63086	AT5G64860
Cluster-2749.70904	AT5G66020
Cluster-2749.49378	AT2G01320
Cluster-2749.49376	AT5G49430
Cluster-2749.49377	AT2G01320
Cluster-2749.59929	AT2G47090
Cluster-2749.49372	AT2G25070
Cluster-2749.49372	AT2G25070
Cluster-2749.49372	AT2G25070
Cluster-2749.49371	AT3G46740
Cluster-2749.58037	AT5G46420
Cluster-2749.58036	AT1G42470
Cluster-2749.58036	AT1G42470
Cluster-2749.58036	AT1G42470
Cluster-2749.58035	AT4G38350
Cluster-2749.58035	AT4G38350
Cluster-2749.58030	AT5G20300
Cluster-2749.58039	AT5G46420
Cluster-2749.58038	AT5G46420
Cluster-2749.41149	AT2G01320
Cluster-2749.41148	AT1G31770
Cluster-2749.41145	AT2G25620
Cluster-2749.41145	AT2G25620
Cluster-2749.41144	AT1G31770
Cluster-2749.41147	AT2G25620
Cluster-2749.41147	AT2G25620
Cluster-2749.41146	AT5G64040
Cluster-2749.41141	AT2G01320
Cluster-2749.41140	AT2G01320
Cluster-2749.41143	AT2G01320
Cluster-2749.41142	AT2G01320
Cluster-2749.35846	AT2G30105
Cluster-2749.35845	AT5G25150
Cluster-2749.35843	AT3G24460
Cluster-2749.35843	AT3G24460
Cluster-2749.35842	AT3G24460
Cluster-2749.35842	AT3G24460
Cluster-2749.35849	AT4G02620
Cluster-2749.35849	AT4G02620
Cluster-2749.35848	AT4G24450
Cluster-2749.35848	AT4G24450
Cluster-2749.69814	AT3G24110
Cluster-2749.69816	AT3G05530
Cluster-2749.69811	AT5G42760
Cluster-2749.69812	AT3G24110
Cluster-2749.5053	AT2G33470
Cluster-2749.5050	AT4G02220
Cluster-2749.24348	AT5G45620
Cluster-2749.24348	AT5G45620
Cluster-2749.24346	AT5G51410
Cluster-2749.24347	AT5G45620
Cluster-2749.36719	AT1G05140
Cluster-2749.36712	AT5G14180
Cluster-2749.36713	AT3G63130
Cluster-2749.36710	AT5G64270
Cluster-2749.36710	AT5G64270
Cluster-2749.36710	AT5G64270
Cluster-2749.36711	ATMG01190
Cluster-2749.36711	ATMG01190
Cluster-2749.5054	AT5G47840
Cluster-2749.6620	AT1G74250
Cluster-2749.6621	AT1G74250
Cluster-2749.6622	AT1G01120
Cluster-2749.6622	AT1G01120
Cluster-2749.6623	AT1G25450
Cluster-2749.6625	AT2G37770
Cluster-2749.6629	AT2G30660
Cluster-2749.85216	AT1G56310
Cluster-2749.26188	AT2G43020
Cluster-2749.26189	AT2G43020
Cluster-2749.33298	AT3G09640
Cluster-2749.33298	AT3G09640
Cluster-2749.33299	AT3G09640
Cluster-2749.33299	AT3G09640
Cluster-2749.69430	AT1G44446
Cluster-2749.33290	AT5G27470
Cluster-2749.33290	AT5G27470
Cluster-2749.33291	AT5G27470
Cluster-2749.33291	AT5G27470
Cluster-2749.33292	AT5G27470
Cluster-2749.33293	AT4G20380
Cluster-2749.33293	AT4G20380
Cluster-2749.33293	AT4G20380
Cluster-2749.33293	AT4G20380
Cluster-2749.33293	AT4G20380
Cluster-2749.33294	AT5G26360
Cluster-2749.33294	AT5G26360
Cluster-2749.33294	AT5G26360
Cluster-2749.33295	AT5G26360
Cluster-2749.33295	AT5G26360
Cluster-2749.33296	AT4G00360
Cluster-2749.33297	AT3G09640
Cluster-2749.33297	AT3G09640
Cluster-2749.43493	AT5G02500
Cluster-2749.43493	AT5G02500
Cluster-2749.48810	AT3G45240
Cluster-2749.48811	AT5G22500
Cluster-2749.48812	AT5G22500
Cluster-2749.48813	AT5G22500
Cluster-2749.48814	AT5G22500
Cluster-2749.48815	AT5G22500
Cluster-2749.48816	AT3G07200
Cluster-2749.48817	AT3G46970
Cluster-2749.48817	AT3G46970
Cluster-2749.48819	AT4G10180
Cluster-2749.48819	AT4G10180
Cluster-2749.27635	AT4G24550
Cluster-2749.27631	AT5G18190
Cluster-2749.27631	AT5G18190
Cluster-2749.27631	AT5G18190
Cluster-2749.27631	AT5G18190
Cluster-2749.27630	AT2G25760
Cluster-2749.27630	AT2G25760
Cluster-2749.33878	AT2G41770
Cluster-2749.33878	AT2G41770
Cluster-2749.33879	AT1G15150
Cluster-628.0	AT5G19660
Cluster-2749.66959	AT2G23390
Cluster-2749.66958	AT2G34570
Cluster-2749.66950	AT5G51070
Cluster-2749.66952	AT5G13390
Cluster-2749.35438	AT5G45340
Cluster-2749.35436	AT2G01350
Cluster-2749.35436	AT2G01350
Cluster-2749.35435	AT1G04700
Cluster-2749.28785	AT5G58710
Cluster-2749.28782	AT1G62180
Cluster-2749.28783	AT1G62180
Cluster-2749.28783	AT1G62180
Cluster-2749.28783	AT1G62180
Cluster-2749.17560	AT4G14290
Cluster-2749.17560	AT4G14290
Cluster-2749.17562	AT4G14290
Cluster-2749.17562	AT4G14290
Cluster-2749.17563	AT4G14290
Cluster-2749.17564	AT4G14290
Cluster-2749.17566	AT4G14290
Cluster-2749.17568	AT3G02530
Cluster-2749.67602	AT3G01490
Cluster-2749.67606	AT3G45750
Cluster-2749.67605	AT3G45750
Cluster-2749.52531	AT1G14220
Cluster-2749.52532	AT1G14220
Cluster-2749.52536	AT1G51720
Cluster-2749.52536	AT1G51720
Cluster-2749.52536	AT1G51720
Cluster-2749.52537	AT2G43570
Cluster-2749.64555	AT5G17300
Cluster-2749.64554	AT3G57680
Cluster-2749.64558	AT3G10050
Cluster-2749.12427	AT4G29510
Cluster-2749.12424	AT5G36890
Cluster-2749.12425	AT5G36890
Cluster-2749.12423	AT5G36890
Cluster-2749.1532	AT2G45500
Cluster-2749.16218	AT5G04130
Cluster-2749.65604	AT5G18620
Cluster-2749.65604	AT5G18620
Cluster-2749.65605	AT3G50730
Cluster-2749.65606	AT1G78280
Cluster-2749.65607	AT1G78280
Cluster-2749.65603	AT5G18620
Cluster-2749.65603	AT5G18620
Cluster-2749.9706	AT4G34640
Cluster-2749.9705	AT4G20140
Cluster-2749.9705	AT4G20140
Cluster-2749.9705	AT4G20140
Cluster-2749.9705	AT4G20140
Cluster-2749.9705	AT4G20140
Cluster-2749.9705	AT4G20140
Cluster-2749.9702	AT3G07720
Cluster-2749.9703	AT3G05420
Cluster-2749.9701	AT3G05420
Cluster-2749.9708	AT2G31985
Cluster-2749.9708	AT2G31985
Cluster-2749.60385	AT1G74250
Cluster-2749.60385	AT1G74250
Cluster-2749.60382	AT4G19110
Cluster-2749.50448	AT1G65540
Cluster-2749.50448	AT1G65540
Cluster-2749.60381	AT5G45430
Cluster-2749.51841	AT2G27170
Cluster-2749.51841	AT2G27170
Cluster-2749.51840	AT3G02260
Cluster-2749.51843	AT3G06290
Cluster-2749.50449	AT1G65540
Cluster-2749.19795	AT1G49880
Cluster-2749.19794	AT4G16440
Cluster-2749.19797	AT2G27020
Cluster-2749.19797	AT2G27020
Cluster-2749.19797	AT2G27020
Cluster-2749.19796	AT1G49880
Cluster-2749.19791	AT1G77760
Cluster-2749.19793	AT2G38770
Cluster-2749.19798	AT1G56000
Cluster-2749.21091	AT1G17470
Cluster-2749.21091	AT1G17470
Cluster-2749.21091	AT1G17470
Cluster-2749.21091	AT1G17470
Cluster-2749.21090	AT1G17470
Cluster-2749.21090	AT1G17470
Cluster-2749.21090	AT1G17470
Cluster-2749.21090	AT1G17470
Cluster-2749.21093	AT1G72660
Cluster-2749.21092	AT1G72660
Cluster-2749.21095	AT1G72660
Cluster-2749.21094	AT1G72660
Cluster-2749.21097	AT1G72660
Cluster-2749.21096	AT1G72660
Cluster-2749.21099	AT1G17470
Cluster-2749.21099	AT1G17470
Cluster-2749.21099	AT1G17470
Cluster-2749.21099	AT1G17470
Cluster-2749.21098	AT1G72660
Cluster-2749.74656	AT2G37020
Cluster-2749.60927	AT1G18170
Cluster-2749.60929	AT2G14050
Cluster-2749.60929	AT2G14050
Cluster-2749.14211	AT5G18140
Cluster-2749.14210	AT1G80030
Cluster-2749.61032	AT3G22840
Cluster-2749.61031	AT5G37830
Cluster-2749.61031	AT5G37830
Cluster-2749.14219	AT2G40380
Cluster-2749.14218	AT2G40380
Cluster-2749.61039	AT3G57350
Cluster-2749.61039	AT3G57350
Cluster-2749.61038	AT3G14120
Cluster-2749.61038	AT3G14120
Cluster-2749.80740	AT1G09500
Cluster-2749.80741	AT1G09500
Cluster-2749.80742	AT1G09500
Cluster-2749.80743	AT1G09500
Cluster-2749.80744	AT3G63480
Cluster-2749.80746	AT1G70480
Cluster-2749.80748	AT5G49460
Cluster-2749.80748	AT5G49460
Cluster-2749.339	AT2G24200
Cluster-2749.338	AT1G67520
Cluster-2749.66567	AT5G15810
Cluster-2749.3115	AT2G32590
Cluster-2749.3116	AT1G28120
Cluster-2749.3111	AT5G12290
Cluster-2749.3112	AT1G09450
Cluster-2749.17979	AT3G43300
Cluster-2749.17979	AT3G43300
Cluster-2749.17978	AT4G11630
Cluster-2749.17973	AT5G43560
Cluster-2749.17972	AT5G18070
Cluster-2749.17977	AT4G11630
Cluster-2749.17974	AT3G50790
Cluster-2749.51018	AT1G65680
Cluster-2749.51019	AT1G65680
Cluster-2749.51016	AT5G60620
Cluster-2749.51017	AT4G31300
Cluster-2749.51014	AT4G13550
Cluster-2749.51012	AT2G28800
Cluster-2749.51012	AT2G28800
Cluster-2749.51012	AT2G28800
Cluster-2749.51011	AT4G38890
Cluster-2749.51011	AT4G38890
Cluster-2749.85621	AT2G27590
Cluster-2749.85621	AT2G27590
Cluster-2749.85625	AT3G07330
Cluster-2749.85625	AT3G07330
Cluster-2749.85629	AT4G16280
Cluster-2749.4237	AT2G18510
Cluster-2749.4232	AT5G62600
Cluster-2749.69381	AT5G10920
Cluster-2749.69380	AT5G10920
Cluster-2749.69382	AT3G52350
Cluster-2749.70252	AT3G20740
Cluster-2597.0	AT1G10510
Cluster-2597.0	AT1G10510
Cluster-2597.0	AT1G10510
Cluster-2597.0	AT1G10510
Cluster-2597.0	AT1G10510
Cluster-2749.40950	AT5G13500
Cluster-2749.40952	AT1G52870
Cluster-2749.40955	AT2G22870
Cluster-2749.40955	AT2G22870
Cluster-2749.75554	AT5G46340
Cluster-2749.75551	AT5G10950
Cluster-2749.75550	AT5G10950
Cluster-2749.75553	AT5G55230
Cluster-2749.73784	AT5G06580
Cluster-2749.73784	AT5G06580
Cluster-2749.73782	AT4G00030
Cluster-2749.73782	AT4G00030
Cluster-2749.73783	AT5G06580
Cluster-2749.7954	AT3G23610
Cluster-2749.43289	AT3G02360
Cluster-2749.68261	AT2G29940
Cluster-2749.68261	AT2G29940
Cluster-2749.68261	AT2G29940
Cluster-2749.68261	AT2G29940
Cluster-2749.81625	AT5G23670
Cluster-2749.68263	AT2G41380
Cluster-2749.68264	AT2G03430
Cluster-2749.68264	AT2G03430
Cluster-2749.38233	AT4G19490
Cluster-2749.38233	AT4G19490
Cluster-2749.38235	AT5G63650
Cluster-2749.38235	AT5G63650
Cluster-2749.74202	AT3G09370
Cluster-2749.74200	AT5G11510
Cluster-2749.74206	AT2G13360
Cluster-2749.74205	AT2G12550
Cluster-2749.74205	AT2G12550
Cluster-2749.55126	AT2G39650
Cluster-2749.55127	AT3G57520
Cluster-2749.55127	AT3G57520
Cluster-2749.55124	AT5G64610
Cluster-2749.55125	AT5G64610
Cluster-2749.55125	AT5G64610
Cluster-2749.55122	AT1G13560
Cluster-2749.55122	AT1G13560
Cluster-2749.59229	AT3G17510
Cluster-2749.59229	AT3G17510
Cluster-2749.59229	AT3G17510
Cluster-2749.59228	AT1G12250
Cluster-2749.59226	AT2G41760
Cluster-2749.59226	AT2G41760
Cluster-2749.59223	AT3G58560
Cluster-2749.59222	AT3G02600
Cluster-2749.77579	AT4G04670
Cluster-2749.77578	AT5G18590
Cluster-2749.77571	AT5G18940
Cluster-2749.77571	AT5G18940
Cluster-2749.77572	AT3G13050
Cluster-2749.77575	AT5G66750
Cluster-2749.77575	AT5G66750
Cluster-2749.77577	AT3G06400
Cluster-2749.56566	AT3G59770
Cluster-2749.56563	AT3G59770
Cluster-2749.56563	AT3G59770
Cluster-2749.55128	AT2G34090
Cluster-2749.55128	AT2G34090
Cluster-2749.55128	AT2G34090
Cluster-2749.56560	AT3G03790
Cluster-2749.51706	AT3G07720
Cluster-2749.44260	AT1G11650
Cluster-2749.56569	AT3G17365
Cluster-2749.48745	AT3G56150
Cluster-2749.48746	AT3G56150
Cluster-2749.48747	AT5G49570
Cluster-2749.48747	AT5G49570
Cluster-2749.48741	AT3G59990
Cluster-2749.48742	AT3G59990
Cluster-2749.48743	AT3G59990
Cluster-2749.48748	AT1G47260
Cluster-2749.54958	AT5G55000
Cluster-2749.83085	AT1G15160
Cluster-2749.78875	AT5G19330
Cluster-2749.78874	AT1G18610
Cluster-2749.78876	AT1G18610
Cluster-2749.78871	AT1G62310
Cluster-2749.78873	AT1G15110
Cluster-2749.78873	AT1G15110
Cluster-2749.78873	AT1G15110
Cluster-2749.78873	AT1G15110
Cluster-2749.40178	AT2G31490
Cluster-2749.40173	AT4G14210
Cluster-2749.40172	AT4G14210
Cluster-2749.40177	AT5G09690
Cluster-2749.40177	AT5G09690
Cluster-2749.40177	AT5G09690
Cluster-2749.40176	AT4G14210
Cluster-2749.40175	AT1G51980
Cluster-2749.40174	AT4G14210
Cluster-2749.75068	AT3G60130
Cluster-2749.75068	AT3G60130
Cluster-2749.58178	AT1G60900
Cluster-2749.58178	AT1G60900
Cluster-2749.35146	AT3G21820
Cluster-2749.35145	AT3G21820
Cluster-2749.55030	AT2G17790
Cluster-2749.35143	AT5G47690
Cluster-2749.35141	AT1G77600
Cluster-2749.35141	AT1G77600
Cluster-2749.55038	AT1G26550
Cluster-2749.26842	AT5G16715
Cluster-2749.26841	AT3G62120
Cluster-2749.26841	AT3G62120
Cluster-2749.26847	AT5G57610
Cluster-2749.26846	AT1G16270
Cluster-2749.26845	AT3G46920
Cluster-2749.26844	AT5G57610
Cluster-2749.26849	AT5G40870
Cluster-2749.26849	AT5G40870
Cluster-2749.26848	AT3G27440
Cluster-2749.26848	AT3G27440
Cluster-2749.26848	AT3G27440
Cluster-2749.26848	AT3G27440
Cluster-2749.45048	AT2G47250
Cluster-2749.45048	AT2G47250
Cluster-2749.45048	AT2G47250
Cluster-2749.45048	AT2G47250
Cluster-2749.45040	AT3G62310
Cluster-2749.45040	AT3G62310
Cluster-2749.45041	AT2G47250
Cluster-2749.45041	AT2G47250
Cluster-2749.45043	AT2G47250
Cluster-2749.45043	AT2G47250
Cluster-2749.45044	AT2G47250
Cluster-2749.45044	AT2G47250
Cluster-2749.45044	AT2G47250
Cluster-2749.45044	AT2G47250
Cluster-2749.45044	AT2G47250
Cluster-2749.45045	AT2G47250
Cluster-2749.45045	AT2G47250
Cluster-2749.45045	AT2G47250
Cluster-2749.45046	AT2G47250
Cluster-2749.45046	AT2G47250
Cluster-2749.45046	AT2G47250
Cluster-2749.45047	AT2G47250
Cluster-2749.45047	AT2G47250
Cluster-2749.45047	AT2G47250
Cluster-2749.45047	AT2G47250
Cluster-2749.1603	AT5G57390
Cluster-2749.16757	AT3G14050
Cluster-2749.83212	AT4G32180
Cluster-2749.10378	AT5G63920
Cluster-2749.10378	AT5G63920
Cluster-2749.10378	AT5G63920
Cluster-2749.10379	AT5G63920
Cluster-2749.10379	AT5G63920
Cluster-2749.65198	AT1G31360
Cluster-2749.65198	AT1G31360
Cluster-2749.30468	AT5G18230
Cluster-2749.30469	AT5G18230
Cluster-2749.12759	AT3G55410
Cluster-2749.12759	AT3G55410
Cluster-2749.12759	AT3G55410
Cluster-2749.2475	AT2G32640
Cluster-2749.2475	AT2G32640
Cluster-2749.66209	AT2G42520
Cluster-2749.66209	AT2G42520
Cluster-2749.66209	AT2G42520
Cluster-2749.16751	AT4G26180
Cluster-2749.16751	AT4G26180
Cluster-2749.16751	AT4G26180
Cluster-2749.16751	AT4G26180
Cluster-2749.2474	AT2G45490
Cluster-2749.20879	AT2G24830
Cluster-2749.46539	AT5G60790
Cluster-2749.46539	AT5G60790
Cluster-2749.46539	AT5G60790
Cluster-2749.46539	AT5G60790
Cluster-2749.46538	AT5G60790
Cluster-2749.46538	AT5G60790
Cluster-2749.46538	AT5G60790
Cluster-2749.46538	AT5G60790
Cluster-2749.46531	AT1G11390
Cluster-2749.46531	AT1G11390
Cluster-2749.46532	AT1G70480
Cluster-2749.46537	AT3G54540
Cluster-2749.46537	AT3G54540
Cluster-2749.46537	AT3G54540
Cluster-2749.46536	AT4G15560
Cluster-2749.15212	AT1G69170
Cluster-2749.15214	AT5G62600
Cluster-2749.15214	AT5G62600
Cluster-2749.15214	AT5G62600
Cluster-2749.60431	AT5G23220
Cluster-2749.60431	AT5G23220
Cluster-2749.15217	AT2G27680
Cluster-2749.7852	AT1G55350
Cluster-2749.7853	AT1G55350
Cluster-2749.7854	AT4G33090
Cluster-2749.7854	AT4G33090
Cluster-2749.63902	AT1G17690
Cluster-2749.6189	AT1G70480
Cluster-2749.63907	AT4G13930
Cluster-2749.63907	AT4G13930
Cluster-2749.32286	AT2G22480
Cluster-2749.32287	AT2G22480
Cluster-2749.32282	AT5G36880
Cluster-2749.32282	AT5G36880
Cluster-2749.32282	AT5G36880
Cluster-2749.32283	AT4G01800
Cluster-2749.32288	AT2G22480
Cluster-2749.32289	AT2G22480
Cluster-2749.13057	AT5G18940
Cluster-2749.18974	AT4G02280
Cluster-2749.18975	AT1G59560
Cluster-2749.18973	AT3G61050
Cluster-2749.1869	AT3G52260
Cluster-2749.1869	AT3G52260
Cluster-2749.67109	AT5G52560
Cluster-2749.67108	AT1G01350
Cluster-2749.67108	AT1G01350
Cluster-2749.1863	AT1G74920
Cluster-2749.1865	AT3G49660
Cluster-2749.1865	AT3G49660
Cluster-2749.1865	AT3G49660
Cluster-2749.1864	AT1G12240
Cluster-2749.27772	AT3G03330
Cluster-2749.27770	AT2G24820
Cluster-2749.27771	AT3G03330
Cluster-2749.27776	AT3G03330
Cluster-2749.27777	AT4G29170
Cluster-2749.27774	AT3G03330
Cluster-2749.27775	AT3G03330
Cluster-2749.27778	AT4G29170
Cluster-1213.1	ATCG00710
Cluster-2749.27448	AT1G72190
Cluster-2749.20467	AT5G22760
Cluster-2749.20466	AT5G13710
Cluster-2749.20465	AT5G13710
Cluster-2749.20464	AT5G13710
Cluster-2749.20464	AT5G13710
Cluster-2749.57960	AT2G23070
Cluster-2749.57960	AT2G23070
Cluster-2749.57960	AT2G23070
Cluster-2749.57961	AT1G59820
Cluster-2749.57961	AT1G59820
Cluster-2749.20469	AT5G25880
Cluster-2749.20468	AT5G57160
Cluster-2749.20468	AT5G57160
Cluster-2749.57965	AT1G63970
Cluster-2749.57966	AT2G47090
Cluster-2749.57967	AT1G15130
Cluster-2749.64450	AT5G66530
Cluster-2749.56469	AT5G07500
Cluster-2749.16536	AT3G11945
Cluster-2749.16537	AT3G17000
Cluster-2749.16538	AT3G03570
Cluster-2749.56460	AT4G14240
Cluster-2749.79254	AT5G46070
Cluster-2749.79254	AT5G46070
Cluster-2749.4749	AT2G36305
Cluster-2749.50617	AT3G25660
Cluster-2749.50613	AT3G01180
Cluster-2749.50612	AT5G11350
Cluster-2749.50618	AT3G25660
Cluster-2749.16111	AT1G67580
Cluster-2749.57344	AT1G72320
Cluster-2749.57345	AT1G16460
Cluster-2749.57346	AT2G44570
Cluster-2749.57347	AT1G16460
Cluster-2749.57342	AT1G67560
Cluster-2749.57342	AT1G67560
Cluster-2749.57343	AT1G72320
Cluster-2749.84858	AT5G47860
Cluster-2749.15048	AT3G03420
Cluster-2749.60228	AT4G08520
Cluster-2749.15042	AT1G04200
Cluster-2749.15042	AT1G04200
Cluster-2749.16115	AT2G17265
Cluster-2749.16115	AT2G17265
Cluster-2749.14398	AT3G11670
Cluster-2749.3835	AT5G06620
Cluster-2749.41477	AT2G36530
Cluster-2749.19610	AT2G21440
Cluster-2749.19611	AT2G21440
Cluster-2749.19614	AT2G21440
Cluster-2749.819	ATMG01360
Cluster-2749.817	AT1G12240
Cluster-2749.51117	AT4G30790
Cluster-2749.51115	AT1G52160
Cluster-2749.61177	AT5G61790
Cluster-2749.61174	AT2G33170
Cluster-2749.61174	AT2G33170
Cluster-2749.61174	AT2G33170
Cluster-2749.61174	AT2G33170
Cluster-2749.61174	AT2G33170
Cluster-2749.61174	AT2G33170
Cluster-2749.61175	AT5G17020
Cluster-2749.61175	AT5G17020
Cluster-2749.61175	AT5G17020
Cluster-2749.41479	AT3G28480
Cluster-2749.41479	AT3G28480
Cluster-2749.61178	AT4G13720
Cluster-2749.61179	AT2G41760
Cluster-2749.41478	AT2G36530
Cluster-2749.41478	AT2G36530
Cluster-2749.82842	AT3G16150
Cluster-2749.82848	AT3G44600
Cluster-2749.82848	AT3G44600
Cluster-2749.82848	AT3G44600
Cluster-2749.27446	AT2G40770
[truncated: 52,511 more rows]
