# Supplementary material for: Identification of Salt Stress Responding Genes Using Transcriptome Analysis in Green Alga Chlamydomonas reinhardtii
Source: Int J Mol Sci. 2018 Oct 26;19(11):3359. doi: 10.3390/ijms19113359 (PMC6274750; doi:10.3390/ijms19113359)
Supplement: Supplementary file 1 [file ijms-19-03359-s001.zip › ijms-365665 - supplementary/supplementary files/Table S2.xlsx]

## Sheet: Up-regulated unigenes
Table S2: Information of the 5,920 up- and 4,715 down-regulated unigenes in C. reinhardtii.
gene_id	S_200_readcount	C_0_readcount	log2FoldChange	pval	padj
Cluster-2749.47186	6563.15	440.969	3.8937	3.7722e-75	7.8785e-71
Cluster-2749.64181	2839.42	60.0551	5.573	1.5471e-69	1.6156e-65
Cluster-2749.61362	5294.44	18.943	8.1116	1.9472e-62	1.3556e-58
Cluster-2749.33332	5562.96	318.277	4.1291	1.1889e-58	6.6214e-55
Cluster-2749.48242	27837.7	2280.7	3.6095	1.6368e-58	8.5462e-55
Cluster-2749.21356	879.159	55.9133	3.9747	4.3398e-56	1.8128e-52
Cluster-2749.37168	1374.43	129.283	3.4132	1.003e-52	3.8088e-49
Cluster-2749.23874	983.154	4.21966	7.8493	5.0129e-50	1.6752e-46
Cluster-2749.57700	68678.3	79.4634	9.7559	9.7624e-49	2.8124e-45
Cluster-2749.59287	5659.69	514.965	3.4589	1.4221e-43	3.8326e-40
Cluster-2749.53252	618.591	41.9223	3.8772	2.3564e-43	5.9654e-40
Cluster-2749.49912	2446.13	39.5264	5.9571	1.0662e-41	2.4073e-38
Cluster-2749.84953	739.307	8.47766	6.4677	2.2923e-41	5.0396e-38
Cluster-2749.82821	661.31	116.639	2.5035	5.2016e-41	1.1142e-37
Cluster-2749.3203	15897.8	76.2893	7.7059	1.834e-38	3.4822e-35
Cluster-2749.41860	3730.67	1044.05	1.838	1.8997e-37	3.2389e-34
Cluster-2749.71357	1055.61	39.1993	4.749	3.7805e-37	6.3166e-34
Cluster-2749.30297	9865.95	1495.7	2.722	1.0496e-35	1.6544e-32
Cluster-2749.18152	531.343	52.6818	3.3323	7.0268e-35	1.0121e-31
Cluster-2749.31730	6657.08	839.048	2.9877	1.9227e-34	2.6332e-31
Cluster-2749.71732	6006.61	74.5295	6.3293	2.3232e-34	3.0807e-31
Cluster-2749.53253	1202.09	191.256	2.6494	6.0765e-34	7.6917e-31
Cluster-2749.83267	2532.87	8.73372	8.2027	4.13e-33	4.7921e-30
Cluster-2749.78830	3321.55	88.3467	5.2353	4.9939e-33	5.6379e-30
Cluster-2749.34637	1428.34	94.5741	3.9111	5.5057e-33	6.1329e-30
Cluster-2749.79477	703.3	2.05307	8.4642	1.33e-32	1.462e-29
Cluster-2749.53154	2782.01	111.992	4.6407	1.3904e-32	1.5085e-29
Cluster-2749.40682	642.236	130.965	2.2909	2.3706e-32	2.5391e-29
Cluster-2749.40569	370.054	9.367	5.3154	3.7979e-32	4.0164e-29
Cluster-2749.2388	5719.03	27.4139	7.7195	3.872e-32	4.0434e-29
Cluster-2749.48696	1935.82	3.33765	9.1895	4.1482e-32	4.2785e-29
Cluster-2749.75992	942.861	1.41078	9.4705	1.0655e-31	1.0473e-28
Cluster-2749.16194	1134.71	168.176	2.757	5.3459e-29	4.6071e-26
Cluster-2749.74177	5018.24	1294.6	1.9549	5.3492e-29	4.6071e-26
Cluster-2749.85004	276.608	16.0423	4.1185	5.5637e-29	4.7429e-26
Cluster-2749.37656	4480.44	0	14.561	1.5351e-28	1.2698e-25
Cluster-2749.44485	701.776	28.6365	4.6376	2.567e-28	2.0621e-25
Cluster-2749.13485	1333.5	88.3027	3.9206	3.7984e-28	3.0222e-25
Cluster-2749.1906	1112.94	79.2337	3.8186	5.7446e-28	4.4853e-25
Cluster-2749.51019	952.233	90.1004	3.4011	1.6618e-27	1.2507e-24
Cluster-2749.3597	1884.13	607.291	1.6346	2.0787e-27	1.5368e-24
Cluster-2749.66934	2858.84	62.7296	5.5088	2.4995e-27	1.8132e-24
Cluster-2749.200	274.201	10.2617	4.7678	2.8537e-27	2.0376e-24
Cluster-2749.13482	1206.23	114.408	3.3991	5.3996e-27	3.7908e-24
Cluster-2749.49494	236.65	14.3515	4.0524	7.8482e-27	5.4187e-24
Cluster-2749.21838	276.887	13.7038	4.33	8.4509e-27	5.787e-24
Cluster-2749.39457	697.386	12.5531	5.775	9.479e-27	6.4382e-24
Cluster-2749.46285	694.03	92.0123	2.9168	1.4607e-26	9.8412e-24
Cluster-2749.2249	5569.93	9.35967	9.2204	2.2582e-25	1.3659e-22
Cluster-2749.3499	4015.64	43.754	6.5297	1.3355e-24	7.8574e-22
Cluster-2749.52302	7240.66	168.055	5.43	1.5292e-24	8.9339e-22
Cluster-2749.6577	3639.51	103.845	5.1362	1.9015e-24	1.1032e-21
Cluster-2749.2414	1019.81	10.7814	6.5717	2.2383e-24	1.2896e-21
Cluster-2749.54679	3648.18	91.3896	5.3244	3.3106e-24	1.8815e-21
Cluster-2749.74019	448.758	95.2715	2.237	6.3772e-24	3.5518e-21
Cluster-2749.33283	608.028	45.946	3.7271	8.6552e-24	4.665e-21
Cluster-2749.13483	277.249	15.7806	4.1453	9.2584e-24	4.9582e-21
Cluster-2749.5135	376.756	48.2278	2.9675	1.6994e-23	8.8733e-21
Cluster-2749.81895	1825.38	92.6045	4.2984	2.9424e-23	1.5174e-20
Cluster-2749.61383	4383.8	2.54381	10.616	3.4895e-23	1.7885e-20
Cluster-2749.54678	3856.76	89.8689	5.4286	7.4273e-23	3.6934e-20
Cluster-2749.71776	3899.48	77.9802	5.6469	7.8722e-23	3.8915e-20
Cluster-2749.55812	916.309	0.768487	10.431	7.9471e-23	3.9055e-20
Cluster-2749.58997	1508.62	99.7058	3.9181	8.4706e-23	4.1384e-20
Cluster-2749.20005	767.837	77.3947	3.3061	2.677e-22	1.2425e-19
Cluster-2749.26063	340.825	1.91587	7.4424	3.6649e-22	1.6823e-19
Cluster-2749.57243	7373.92	197.779	5.2231	4.5246e-22	2.0543e-19
Cluster-2749.35883	3916.71	747.061	2.391	8.939e-22	3.9935e-19
Cluster-2749.10103	2368.02	178.69	3.731	1.1538e-21	5.1273e-19
Cluster-2749.3628	6682.89	51.977	7.0128	1.4886e-21	6.58e-19
Cluster-2749.61972	2181.91	259.284	3.0701	2.1149e-21	9.1547e-19
Cluster-2749.44580	694.459	0	11.871	2.8588e-21	1.2089e-18
Cluster-2749.67163	272.036	35.1639	2.9684	4.1252e-21	1.6894e-18
Cluster-2749.6105	1237.17	298.318	2.0504	4.3115e-21	1.7571e-18
Cluster-2749.81439	1358.12	0	12.839	6.603e-21	2.6268e-18
Cluster-2749.75678	1050.37	13.5863	6.2876	7.089e-21	2.8068e-18
Cluster-2749.77020	1304.29	224.043	2.5404	8.4954e-21	3.3011e-18
Cluster-2749.83108	13026.6	23.3081	9.1329	8.9703e-21	3.4535e-18
Cluster-2749.47189	2245.49	264.684	3.0829	9.2698e-21	3.5524e-18
Cluster-2749.83663	4063.84	5.11099	9.607	9.7896e-21	3.7345e-18
Cluster-2749.25559	296.667	52.202	2.5105	1.5589e-20	5.8664e-18
Cluster-2749.3890	813.94	254.792	1.6774	1.5891e-20	5.9534e-18
Cluster-2749.44384	583.828	0	11.621	2.3032e-20	8.4393e-18
Cluster-2749.10850	4446.92	37.277	6.9038	2.327e-20	8.4894e-18
Cluster-2749.69624	503.449	0	11.407	2.9365e-20	1.062e-17
Cluster-2749.56451	1422.84	97.3065	3.8653	4.5257e-20	1.6297e-17
Cluster-2749.54177	553.693	48.1224	3.5152	4.613e-20	1.654e-17
Cluster-2749.24254	594.93	80.6409	2.8789	8.6914e-20	3.0509e-17
Cluster-2749.18971	875.291	5.10899	7.4062	1.2623e-19	4.3757e-17
Cluster-2749.59535	1719.84	22.9954	6.2334	1.3646e-19	4.6723e-17
Cluster-2749.83020	743.368	15.398	5.6037	1.4727e-19	5.0131e-17
Cluster-2749.40671	2448.56	163.777	3.9049	1.8523e-19	6.2398e-17
Cluster-2749.82459	2653.88	45.069	5.8824	1.9217e-19	6.4477e-17
Cluster-2749.3034	286.124	27.9548	3.3559	2.2195e-19	7.3001e-17
Cluster-2749.2578	1841.13	3.07961	9.2417	2.3533e-19	7.7097e-17
Cluster-2749.15678	318.26	61.3538	2.3677	2.5481e-19	8.2831e-17
Cluster-2749.82758	6792.78	6.8125	9.9685	2.5712e-19	8.3257e-17
Cluster-2749.16070	2452.01	2.70804	9.897	3.7584e-19	1.203e-16
Cluster-2749.1884	21767.4	21.6964	9.9724	4.2805e-19	1.3649e-16
Cluster-2749.23814	2795.14	39.8515	6.1384	4.5776e-19	1.4541e-16
Cluster-2749.82753	3374.67	2.30745	10.515	4.7047e-19	1.4888e-16
Cluster-2749.59660	339.669	22.8188	3.8819	4.7812e-19	1.5073e-16
Cluster-2749.61119	794.075	1.92122	8.8076	5.5111e-19	1.7309e-16
Cluster-2749.74657	476.124	117.924	2.01	5.6434e-19	1.7658e-16
Cluster-2749.26465	299.381	27.5939	3.4534	6.8905e-19	2.132e-16
Cluster-2749.76752	2851.55	683.117	2.0607	7.689e-19	2.3616e-16
Cluster-2749.59288	9914.95	1088.9	3.1869	7.9101e-19	2.4206e-16
Cluster-2749.72202	518.234	75.3524	2.7783	9.9222e-19	2.9711e-16
Cluster-2749.47797	27205	2346.23	3.5352	1.0461e-18	3.1213e-16
Cluster-2749.54980	368.445	0	10.957	1.354e-18	3.969e-16
Cluster-2749.3551	4198.01	3.19878	10.312	1.601e-18	4.6602e-16
Cluster-2749.77849	1602.97	278.705	2.5238	1.6526e-18	4.7773e-16
Cluster-2749.68276	279.813	53.5985	2.383	1.6886e-18	4.8644e-16
Cluster-2749.47960	501.075	24.8498	4.3242	1.7133e-18	4.9186e-16
Cluster-2749.76541	303.008	2.94073	6.5969	2.0205e-18	5.7219e-16
Cluster-2749.29144	1146.25	345.186	1.7339	2.0481e-18	5.7805e-16
Cluster-2749.83272	691.838	3.35033	7.7598	2.0649e-18	5.8084e-16
Cluster-2749.77037	3916.35	78.7757	5.6354	2.0728e-18	5.811e-16
Cluster-2749.72313	262.291	49.7501	2.4007	2.119e-18	5.9207e-16
Cluster-2749.42997	45561	6178.38	2.8825	2.3002e-18	6.4055e-16
Cluster-2749.47660	361.971	0	10.931	2.4691e-18	6.8529e-16
Cluster-2749.30257	704.784	89.8408	2.9627	2.5363e-18	7.0163e-16
Cluster-2749.45315	2480.43	147.721	4.0695	2.7519e-18	7.5377e-16
Cluster-2749.51471	1053.08	385.272	1.4505	2.7729e-18	7.5704e-16
Cluster-2749.57514	151.503	19.6123	2.9551	3.6684e-18	9.9181e-16
Cluster-2749.28058	438.726	49.0177	3.1463	3.8545e-18	1.0388e-15
Cluster-2749.18644	1981.13	739.029	1.4227	4.4552e-18	1.1929e-15
Cluster-2749.58892	2526.05	52.4837	5.5972	4.4973e-18	1.2004e-15
Cluster-2749.48660	363.862	0	10.939	4.8318e-18	1.2856e-15
Cluster-2749.3642	269.544	0.763143	8.1305	6.3645e-18	1.6773e-15
Cluster-2749.1960	1658.18	10.8068	7.2806	7.1653e-18	1.8648e-15
Cluster-2749.42534	233.866	30.2532	2.9461	7.2196e-18	1.8731e-15
Cluster-2749.41849	413.809	0	11.125	7.4173e-18	1.9185e-15
Cluster-2749.20228	361.375	0	10.928	8.1044e-18	2.0897e-15
Cluster-2749.42774	301.951	56.9578	2.4101	8.2108e-18	2.1106e-15
Cluster-2749.45547	161.553	16.4172	3.3216	8.4726e-18	2.1646e-15
Cluster-2749.71777	2987.22	72.1218	5.3771	9.7292e-18	2.4781e-15
Cluster-2749.47887	331.036	0	10.802	1.2948e-17	3.2485e-15
Cluster-2749.66159	1645.16	439.856	1.9015	1.3424e-17	3.3476e-15
Cluster-2749.18702	2798.21	963.487	1.539	1.3518e-17	3.3612e-15
Cluster-2749.27763	411.466	91.7439	2.1628	1.7229e-17	4.2334e-15
Cluster-2749.71388	288.699	0	10.605	1.8968e-17	4.647e-15
Cluster-2749.78271	2206.27	166.181	3.7306	2.2735e-17	5.5053e-15
Cluster-2749.56104	5998.47	613.906	3.2896	2.3842e-17	5.7567e-15
Cluster-2749.25762	4431.91	1115.09	1.991	2.8939e-17	6.9273e-15
Cluster-2749.43123	287.781	0	10.601	3.0731e-17	7.3353e-15
Cluster-2749.59539	326.683	0	10.783	3.3653e-17	7.9872e-15
Cluster-2749.78065	142.391	10.6226	3.7076	4.8037e-17	1.1179e-14
Cluster-2749.62661	190.254	32.2035	2.5722	4.8301e-17	1.1209e-14
Cluster-2749.12873	357.86	0	10.914	4.8592e-17	1.1245e-14
Cluster-2749.47345	95682.8	3233.03	4.8873	5.6646e-17	1.3037e-14
Cluster-2749.66885	356.324	102.95	1.7897	6.1049e-17	1.4012e-14
Cluster-2749.50713	1815.4	32.9426	5.7863	6.5609e-17	1.4935e-14
Cluster-2749.62281	2034.76	614.504	1.7273	6.7244e-17	1.5224e-14
Cluster-2749.3424	23056.1	134.872	7.4193	7.0739e-17	1.5929e-14
Cluster-2749.46345	10409.4	218.205	5.577	7.5033e-17	1.6851e-14
Cluster-2749.37812	240.431	0	10.341	8.0402e-17	1.7891e-14
Cluster-2749.57935	2784.2	1021.53	1.4456	8.0523e-17	1.7891e-14
Cluster-2749.20607	636.772	30.575	4.3844	8.3553e-17	1.8515e-14
Cluster-2749.43374	7208.5	551.846	3.7085	9.7478e-17	2.1318e-14
Cluster-2749.42185	76777	2018.11	5.2498	9.8002e-17	2.1377e-14
Cluster-2749.74240	280.796	40.3827	2.8047	1.0995e-16	2.3736e-14
Cluster-2749.82456	421.988	0.254381	10.191	1.1163e-16	2.4037e-14
Cluster-2749.42789	13846.3	1219.11	3.506	1.1304e-16	2.4276e-14
Cluster-2749.56358	615.358	65.9464	3.2208	1.2029e-16	2.5702e-14
Cluster-2749.51475	484.187	102.414	2.2404	1.2157e-16	2.5778e-14
Cluster-2749.68503	1122.87	252.799	2.1526	1.2143e-16	2.5778e-14
Cluster-2749.47565	944.39	235.961	2.0019	1.2602e-16	2.6654e-14
Cluster-2749.21258	4527.43	180.448	4.6514	1.3842e-16	2.8941e-14
Cluster-2749.49135	6528.67	1171.34	2.4788	1.3857e-16	2.8941e-14
Cluster-2749.48933	1438.68	292.469	2.2957	1.4486e-16	3.0031e-14
Cluster-2749.80313	1196.04	0.384243	11.694	1.5137e-16	3.1148e-14
Cluster-2749.37172	942.84	3.5847	8.0341	1.8099e-16	3.679e-14
Cluster-2749.82970	355.906	45.6073	2.9652	1.9151e-16	3.8739e-14
Cluster-2749.27959	254.639	0	10.423	2.2199e-16	4.4474e-14
Cluster-2749.46040	302.941	0	10.674	2.2836e-16	4.5424e-14
Cluster-2749.33146	40543.1	1744.48	4.5387	2.3832e-16	4.7068e-14
Cluster-2749.77237	211.844	0	10.158	2.6157e-16	5.1297e-14
Cluster-2749.81283	919.979	1.16006	9.7674	2.7705e-16	5.4206e-14
Cluster-2749.81629	2277.07	25.8099	6.4664	2.7803e-16	5.4269e-14
Cluster-2749.45845	292.727	0	10.625	3.1351e-16	6.077e-14
Cluster-2749.24965	3726.99	1321.9	1.4952	3.3757e-16	6.513e-14
Cluster-2749.38057	416.411	0	11.133	3.581e-16	6.8932e-14
Cluster-2749.11290	7461.54	12.6112	9.2152	3.8422e-16	7.379e-14
Cluster-2749.52136	17396.3	4044.75	2.1047	4.1232e-16	7.8645e-14
Cluster-2749.82853	523.851	0	11.464	4.3174e-16	8.2161e-14
Cluster-2749.46291	3290.05	1002.31	1.7155	4.8187e-16	9.1286e-14
Cluster-2749.48403	14620.9	601.177	4.605	5.0499e-16	9.4806e-14
Cluster-2749.40622	261.067	0	10.459	5.7464e-16	1.0764e-13
Cluster-2749.49136	8161.93	1696.81	2.2663	6.1009e-16	1.1402e-13
Cluster-2749.75283	2473.54	56.1105	5.4692	6.7029e-16	1.2444e-13
Cluster-2749.23048	246.754	0	10.378	6.7999e-16	1.254e-13
Cluster-2749.82163	1350.94	207.004	2.7062	6.8848e-16	1.2669e-13
Cluster-2749.80556	3269.98	482.053	2.7632	7.5766e-16	1.3851e-13
Cluster-2749.9716	636.364	91.158	2.7957	7.7174e-16	1.4077e-13
Cluster-2749.20917	409.949	76.1039	2.4281	9.49e-16	1.702e-13
Cluster-2749.82577	1409.73	0.387911	11.931	9.4935e-16	1.702e-13
Cluster-2749.43044	205.274	0	10.112	1.04e-15	1.8605e-13
Cluster-2749.68654	999.582	187.308	2.4166	1.0851e-15	1.9329e-13
Cluster-2749.6196	252.545	11.0322	4.5231	1.2162e-15	2.1619e-13
Cluster-2749.75279	9153.37	222.699	5.3629	1.3169e-15	2.3358e-13
Cluster-2749.58893	1331.1	24.561	5.7757	1.4193e-15	2.5121e-13
Cluster-2749.17990	2765.11	150.402	4.1991	1.4636e-15	2.5796e-13
Cluster-2749.6683	177.641	0	9.9041	1.6164e-15	2.8134e-13
Cluster-2749.5865	393.721	67.3451	2.5394	2.0859e-15	3.5709e-13
Cluster-2749.4557	199.235	35.3803	2.4944	2.2783e-15	3.8765e-13
Cluster-2749.83152	5276.84	0.508762	13.116	2.3258e-15	3.9492e-13
Cluster-2749.77036	945.946	16.6536	5.8261	2.6908e-15	4.5505e-13
Cluster-1767.0	138.977	3.08694	5.5284	3.2337e-15	5.4123e-13
Cluster-2749.27766	1149.74	232.817	2.3001	3.2392e-15	5.4123e-13
Cluster-2749.72114	180.466	0	9.9275	3.2685e-15	5.4503e-13
Cluster-2749.37485	51445.2	1662.34	4.952	3.3512e-15	5.5771e-13
Cluster-2749.35521	752.481	107.794	2.8002	3.3778e-15	5.6102e-13
Cluster-2749.18535	1083.75	204.812	2.4059	3.5576e-15	5.8854e-13
Cluster-2749.69892	456.38	77.2545	2.5655	4.0033e-15	6.5577e-13
Cluster-2749.43496	1249.27	489.418	1.351	4.0431e-15	6.61e-13
Cluster-2749.83433	6328.41	9.88278	9.331	4.0856e-15	6.6535e-13
Cluster-2749.78267	2420.16	223.565	3.4366	4.1007e-15	6.6651e-13
Cluster-2749.11460	356.575	97.2992	1.8725	4.5644e-15	7.3757e-13
Cluster-2749.52309	167.596	0	9.8203	4.5628e-15	7.3757e-13
Cluster-2749.44450	194.616	35.4023	2.4605	4.6193e-15	7.45e-13
Cluster-2749.83268	375.669	1.40543	7.9244	4.6512e-15	7.4869e-13
Cluster-2749.1457	1171.78	217.374	2.4294	5.4503e-15	8.6896e-13
Cluster-2749.3227	523.11	21.4755	4.5966	5.6697e-15	9.0221e-13
Cluster-2749.64532	458.989	57.9523	2.9812	5.9502e-15	9.4505e-13
Cluster-2749.60619	24413.9	2821.07	3.1134	6.165e-15	9.773e-13
Cluster-2749.64750	1237.64	373.233	1.7312	7.1863e-15	1.1264e-12
Cluster-2749.69352	668.382	197.719	1.759	7.371e-15	1.1532e-12
Cluster-2749.44083	13364.9	2161.11	2.6288	7.5153e-15	1.1736e-12
Cluster-2749.69950	155.808	0	9.7148	8.2906e-15	1.2898e-12
Cluster-2749.34780	197.871	28.1635	2.8051	8.4201e-15	1.3051e-12
Cluster-2749.35557	167.458	23.9892	2.8173	9.4367e-15	1.4439e-12
Cluster-2749.69583	7304.15	2347.65	1.6375	9.7041e-15	1.4821e-12
Cluster-2749.3047	431.624	0	11.185	9.8696e-15	1.5046e-12
Cluster-2749.29197	636.374	133.12	2.2527	9.8884e-15	1.5047e-12
Cluster-2749.9528	203.194	36.7877	2.4611	1.0523e-14	1.5984e-12
Cluster-2749.3704	208.664	26.5584	2.9815	1.0568e-14	1.6023e-12
Cluster-2749.35927	288.654	74.9568	1.9422	1.1018e-14	1.6676e-12
Cluster-2749.63253	342.95	62.7229	2.4418	1.2235e-14	1.8417e-12
Cluster-2749.6270	1990.47	0	13.39	1.227e-14	1.8437e-12
Cluster-2749.15107	148.225	0	9.6432	1.2323e-14	1.8482e-12
Cluster-2749.13607	246.863	14.0627	4.1125	1.3341e-14	1.9902e-12
Cluster-2749.3774	185.446	0	9.9668	1.3503e-14	2.0042e-12
Cluster-2749.3552	1277.07	1.93222	9.4514	1.3561e-14	2.0087e-12
Cluster-2749.22125	582.632	0	11.618	1.4493e-14	2.1317e-12
Cluster-2749.36347	200.344	0	10.077	1.4745e-14	2.165e-12
Cluster-2749.82751	3136.92	0.254381	13.085	1.5665e-14	2.2879e-12
Cluster-2749.26466	145.929	3.98529	5.2664	1.7673e-14	2.5633e-12
Cluster-2749.25287	441.133	95.194	2.2061	1.9155e-14	2.759e-12
Cluster-2749.37838	832.2	1.78067	8.7086	2.1411e-14	3.0628e-12
Cluster-2749.39937	183.261	0	9.9498	2.2066e-14	3.1512e-12
Cluster-2749.3163	304.054	39.0514	2.9521	2.3371e-14	3.3262e-12
Cluster-2749.63071	221.225	0	10.221	2.4606e-14	3.4901e-12
Cluster-2749.37091	516.118	0.387911	10.481	2.6411e-14	3.7334e-12
Cluster-2749.77504	2076.89	225.204	3.2037	2.8424e-14	3.9977e-12
Cluster-2749.18158	187.926	0	9.9855	2.944e-14	4.1235e-12
Cluster-2749.14247	170.587	6.01499	4.7697	3.0689e-14	4.273e-12
Cluster-2749.34622	598.297	17.7936	5.0673	3.0954e-14	4.3028e-12
Cluster-2749.54814	209.239	0	10.14	3.136e-14	4.352e-12
Cluster-2749.52433	765.991	227.969	1.7457	3.2387e-14	4.4796e-12
Cluster-2749.24423	302.399	52.1336	2.5242	3.3351e-14	4.6053e-12
Cluster-2749.82881	3235.69	4.89464	9.3975	3.3959e-14	4.6815e-12
Cluster-2749.23976	99.0475	6.03302	4.0505	3.404e-14	4.6851e-12
Cluster-2749.37195	1426.22	351.24	2.0209	3.4402e-14	4.7271e-12
Cluster-2749.82513	185.656	25.8747	2.824	3.9041e-14	5.3557e-12
Cluster-2749.53634	202.482	0	10.094	4.1886e-14	5.7365e-12
Cluster-2749.51477	1175.95	457.93	1.3601	4.2213e-14	5.7719e-12
Cluster-2749.259	157.942	3.73091	5.4946	4.4302e-14	6.028e-12
Cluster-2749.75672	209.59	0	10.143	4.4293e-14	6.028e-12
Cluster-2749.3046	137.594	0	9.5361	4.5091e-14	6.1054e-12
Cluster-2749.82466	1130.56	0	12.574	4.86e-14	6.5382e-12
Cluster-2749.30588	17643.4	4060.67	2.1193	5.488e-14	7.3475e-12
Cluster-2749.2413	148.631	0	9.6469	5.8523e-14	7.7978e-12
Cluster-2749.52040	130.514	0	9.4598	5.848e-14	7.7978e-12
Cluster-2749.27404	907.235	85.7807	3.4004	6.3385e-14	8.4034e-12
Cluster-2749.60123	288.647	0	10.604	6.3471e-14	8.4034e-12
Cluster-2749.6104	692.3	122.746	2.4893	6.8381e-14	9.0249e-12
Cluster-2749.28299	174.575	15.8704	3.4511	7.135e-14	9.3871e-12
Cluster-2749.73986	421.665	3.70723	6.8409	7.1923e-14	9.4476e-12
Cluster-2749.16204	480.11	77.6314	2.6212	7.5189e-14	9.8303e-12
Cluster-2749.32890	665.922	169.111	1.9794	7.8886e-14	1.0297e-11
Cluster-2749.20749	427.75	69.5644	2.6175	9.2791e-14	1.2037e-11
Cluster-2749.49546	310.16	34.3841	3.1866	9.6404e-14	1.2487e-11
Cluster-2749.45883	663.324	0	11.805	9.7318e-14	1.2585e-11
Cluster-2749.83150	4370.04	4.46503	9.9126	9.772e-14	1.2618e-11
Cluster-2749.56863	1251.35	34.8422	5.1672	9.9088e-14	1.2775e-11
Cluster-2749.62700	408.441	89.3787	2.1847	1.0395e-13	1.3381e-11
Cluster-2749.38056	1037.28	0	12.45	1.0443e-13	1.3401e-11
Cluster-2749.15158	384.793	28.0069	3.7995	1.0567e-13	1.354e-11
Cluster-2749.1107	261.845	0	10.464	1.064e-13	1.3613e-11
Cluster-2749.27953	16647.3	2680.45	2.6348	1.1808e-13	1.5014e-11
Cluster-2749.59695	284.556	40.1825	2.8121	1.1966e-13	1.5192e-11
Cluster-2749.66456	10778	1562.76	2.7859	1.2455e-13	1.5789e-11
Cluster-2749.29452	1516.9	432.782	1.8104	1.2729e-13	1.6113e-11
Cluster-2749.76595	253.808	29.3526	3.116	1.2925e-13	1.6336e-11
Cluster-2749.14636	122.532	0	9.3683	1.3006e-13	1.6388e-11
Cluster-2749.9558	181.116	32.9306	2.4464	1.3183e-13	1.6537e-11
Cluster-2749.57635	162.869	0	9.7788	1.3641e-13	1.7086e-11
Cluster-2749.25029	413.444	45.7684	3.175	1.4604e-13	1.821e-11
Cluster-2749.15926	3947.05	41.0603	6.5928	1.5984e-13	1.9871e-11
Cluster-2749.82547	486.608	6.01835	6.3423	1.688e-13	2.0923e-11
Cluster-2749.58184	5190.19	4.61092	10.164	1.83e-13	2.2583e-11
Cluster-2749.82855	861.794	7.83904	6.789	1.8844e-13	2.3219e-11
Cluster-2749.26944	119.691	0	9.3342	1.9788e-13	2.4347e-11
Cluster-2749.21529	367.323	72.1973	2.3468	2.1647e-13	2.6594e-11
Cluster-2749.11808	166.945	37.9621	2.1416	2.191e-13	2.6839e-11
Cluster-2749.21790	3377.22	203.392	4.0555	2.3192e-13	2.8368e-11
Cluster-2749.74396	145.96	0	9.6211	2.6111e-13	3.1706e-11
Cluster-2749.72615	1240.5	371.563	1.7377	2.6844e-13	3.2501e-11
Cluster-2749.34089	530.195	154.043	1.7791	3.0758e-13	3.6866e-11
Cluster-2749.75351	727.942	258.918	1.4888	3.3365e-13	3.9934e-11
Cluster-2749.43427	396.575	50.9703	2.9624	3.3873e-13	4.0485e-11
Cluster-2749.34349	281.327	25.0822	3.4764	3.4783e-13	4.1394e-11
Cluster-2749.7585	289.251	87.5372	1.7202	3.5326e-13	4.1981e-11
Cluster-2749.6656	1080.45	146.872	2.8818	3.5932e-13	4.2641e-11
Cluster-2749.72884	79.6928	4.61857	4.1115	3.6325e-13	4.2924e-11
Cluster-2749.41127	118.911	11.9305	3.3392	3.8341e-13	4.5051e-11
Cluster-2749.25921	232.065	0	10.289	3.9753e-13	4.6645e-11
Cluster-2749.42135	329.58	36.7724	3.1702	4.0026e-13	4.6899e-11
Cluster-2749.12825	129.041	0	9.4438	4.2063e-13	4.9011e-11
Cluster-2749.67752	1143.69	78.5042	3.8651	4.3272e-13	5.035e-11
Cluster-2749.3556	223.752	0	10.238	4.5992e-13	5.3292e-11
Cluster-2749.24928	238.343	0	10.329	4.6838e-13	5.4197e-11
Cluster-2749.81627	3297.05	351.417	3.2316	4.7248e-13	5.4596e-11
Cluster-2749.66869	671.458	135.68	2.3037	4.7765e-13	5.5117e-11
Cluster-2749.60372	1170.21	226.759	2.3706	4.8813e-13	5.617e-11
Cluster-2749.57548	12135.2	32.5741	8.5439	5.6493e-13	6.4652e-11
Cluster-2749.56865	1913.7	477.085	2.0038	5.7566e-13	6.57e-11
Cluster-2749.81485	567.762	94.9725	2.5758	5.8914e-13	6.7146e-11
Cluster-2749.11070	190.371	23.1593	3.0132	6.1051e-13	6.9488e-11
Cluster-2749.39160	167.401	0	9.8181	6.3362e-13	7.1824e-11
Cluster-2749.59182	323.905	79.6548	2.0146	6.353e-13	7.1917e-11
Cluster-2749.26224	279.542	15.8851	4.1317	6.6218e-13	7.4758e-11
Cluster-2749.59099	237.738	72.7849	1.7024	6.8404e-13	7.7121e-11
Cluster-2749.52758	4282.85	1057.64	2.0176	6.85e-13	7.7125e-11
Cluster-2749.13665	162.718	33.6126	2.2799	7.7173e-13	8.6656e-11
Cluster-2749.17276	171.495	0	9.8535	8.1341e-13	9.1092e-11
Cluster-2749.16411	203.659	0	10.101	8.7481e-13	9.7446e-11
Cluster-2749.11119	323.335	17.0381	4.235	8.9444e-13	9.9367e-11
Cluster-2749.33054	138.009	0	9.5394	8.9848e-13	9.9683e-11
Cluster-2749.25732	217.177	9.64873	4.5114	9.0824e-13	1.0063e-10
Cluster-2749.77559	431.347	69.2646	2.6335	9.3594e-13	1.0356e-10
Cluster-2749.50569	893.106	241.953	1.8877	1.0027e-12	1.1051e-10
Cluster-2749.71578	472.049	68.2594	2.7986	1.0398e-12	1.1415e-10
Cluster-2749.36987	205.902	0	10.117	1.0503e-12	1.15e-10
Cluster-2749.61208	321.683	36.0603	3.1389	1.0599e-12	1.159e-10
Cluster-2749.22296	576.719	37.6012	3.9442	1.0868e-12	1.1853e-10
Cluster-2749.38066	285.268	94.9537	1.5822	1.0918e-12	1.1892e-10
Cluster-2749.63862	861.734	184.982	2.2164	1.109e-12	1.2063e-10
Cluster-2749.2268	644.395	16.3778	5.2822	1.2064e-12	1.3062e-10
Cluster-2749.9659	1642.07	465.583	1.818	1.2238e-12	1.3192e-10
Cluster-2749.41646	240.862	56.394	2.0991	1.2276e-12	1.3216e-10
Cluster-2749.31460	382.619	41.4176	3.2022	1.243e-12	1.333e-10
Cluster-2749.35003	370.902	109.103	1.7648	1.2874e-12	1.3789e-10
Cluster-2749.67105	1843.45	242.574	2.9283	1.3619e-12	1.4531e-10
Cluster-2749.55756	2431.88	474.451	2.3592	1.3912e-12	1.4805e-10
Cluster-2749.41045	105.23	0	9.1484	1.4192e-12	1.5084e-10
Cluster-2749.53918	598.665	19.6647	4.9451	1.4854e-12	1.5728e-10
Cluster-2749.68159	112.106	0	9.2405	1.4993e-12	1.5835e-10
Cluster-2749.10424	182.563	0	9.9431	1.5298e-12	1.6131e-10
Cluster-2749.73419	2511.31	162.728	3.951	1.5635e-12	1.641e-10
Cluster-2749.74103	110.54	0	9.22	1.6414e-12	1.7184e-10
Cluster-2749.36419	13161.4	5361.84	1.2953	1.6557e-12	1.7312e-10
Cluster-2749.53605	97.7824	0	9.0428	1.6971e-12	1.7678e-10
Cluster-2749.74493	121.241	0	9.3538	1.7425e-12	1.8128e-10
Cluster-2749.30660	180.426	22.1632	3.0281	1.8593e-12	1.9272e-10
Cluster-2749.59307	531.026	201.082	1.4048	1.9795e-12	2.0467e-10
Cluster-2749.80633	155.823	0	9.7145	1.9982e-12	2.0635e-10
Cluster-2749.48248	1618.13	322.105	2.329	2.0139e-12	2.0771e-10
Cluster-2749.82275	84.74	4.10981	4.3982	2.0868e-12	2.1443e-10
Cluster-2749.51634	97.0952	0	9.0322	2.1001e-12	2.1554e-10
Cluster-2749.28057	550.93	27.2224	4.3186	2.1313e-12	2.1847e-10
Cluster-2749.46070	2647.21	412.934	2.6816	2.2832e-12	2.3365e-10
Cluster-2749.55002	124.325	0	9.3886	2.2849e-12	2.3365e-10
Cluster-2749.75171	185.457	2.42463	6.1972	2.304e-12	2.3502e-10
Cluster-2749.53717	2077.28	138.315	3.9082	2.3358e-12	2.3768e-10
Cluster-2749.72679	1452.71	256.014	2.5032	2.3572e-12	2.3957e-10
Cluster-2749.36994	6654.58	355.718	4.2268	2.4711e-12	2.4996e-10
Cluster-2749.68283	1016.54	279.838	1.8585	2.5983e-12	2.6153e-10
Cluster-2749.37916	176.205	4.7411	5.2309	2.6452e-12	2.6561e-10
Cluster-2749.33743	3520.59	1091.99	1.6884	2.8773e-12	2.8788e-10
Cluster-2749.24665	142.567	0	9.5867	2.908e-12	2.906e-10
Cluster-2749.49004	2717.97	311.594	3.1259	2.9908e-12	2.9781e-10
Cluster-2749.25848	209.95	0	10.145	3.0424e-12	3.0222e-10
Cluster-2749.6566	1026.06	441.31	1.2167	3.0664e-12	3.0425e-10
Cluster-2749.71573	196.865	0	10.052	3.0869e-12	3.0591e-10
Cluster-2749.7482	407.623	1.02654	8.6657	3.1712e-12	3.139e-10
Cluster-2749.37530	1152.49	114.215	3.3375	3.3944e-12	3.356e-10
Cluster-2749.53823	70657.3	15239.7	2.213	3.4916e-12	3.4439e-10
Cluster-2749.3213	104.909	0	9.1452	3.6386e-12	3.5847e-10
Cluster-2749.14409	106.255	0	9.1637	3.6497e-12	3.5914e-10
Cluster-2749.39513	1645.62	425.218	1.9514	3.8301e-12	3.7557e-10
Cluster-2749.83271	276.411	0	10.542	3.8934e-12	3.8087e-10
Cluster-2749.69038	231.728	57.8488	2.0082	3.9966e-12	3.9005e-10
Cluster-2749.76660	237.261	43.2026	2.4634	4.0043e-12	3.9035e-10
Cluster-2749.48856	3242.32	275.084	3.5609	4.0128e-12	3.9073e-10
Cluster-2749.54411	57231.7	6399.23	3.1609	4.0908e-12	3.9785e-10
Cluster-2749.5363	1319	158.113	3.0632	4.2352e-12	4.0952e-10
Cluster-2749.54133	6209	6.42292	9.9138	4.2865e-12	4.14e-10
Cluster-2749.12136	173.484	0	9.8695	4.4238e-12	4.2677e-10
Cluster-2749.25632	431.521	109.196	1.9878	4.5327e-12	4.3626e-10
Cluster-2749.25026	137.075	0	9.5294	4.6249e-12	4.4462e-10
Cluster-2749.76904	477.383	141.156	1.7541	4.6591e-12	4.474e-10
Cluster-2749.54012	329.413	67.6169	2.2839	4.7309e-12	4.5325e-10
Cluster-2749.11454	1026.19	446.886	1.2004	4.792e-12	4.5858e-10
Cluster-2749.83535	963.122	7.6725	6.9744	5.0702e-12	4.8298e-10
Cluster-2749.14132	259.41	52.7028	2.3087	5.0998e-12	4.8525e-10
Cluster-2749.82756	1474.24	0	12.957	5.1622e-12	4.9063e-10
Cluster-2749.3026	512.281	78.7273	2.7057	5.4193e-12	5.139e-10
Cluster-2749.77308	104.901	0	9.1451	5.5307e-12	5.2327e-10
Cluster-2749.23373	190.846	8.82754	4.3992	5.5767e-12	5.2703e-10
Cluster-2749.25429	85.4687	9.60504	3.1332	5.9914e-12	5.6431e-10
Cluster-2749.65896	134.807	0	9.5059	6.1693e-12	5.8041e-10
Cluster-2749.1883	2124.65	2.7027	9.6268	6.1806e-12	5.8081e-10
Cluster-2749.72896	151.103	0	9.6701	6.3287e-12	5.934e-10
Cluster-2749.31874	133.98	0	9.4966	6.356e-12	5.9529e-10
Cluster-2749.61084	140.267	0	9.5629	6.5373e-12	6.1022e-10
Cluster-2749.19377	4304.73	1152.67	1.9015	6.5562e-12	6.107e-10
Cluster-2749.13089	306.218	95.0836	1.6848	6.9707e-12	6.4771e-10
Cluster-2749.36482	357.509	106.385	1.7453	6.9777e-12	6.4771e-10
Cluster-2749.72332	324.268	79.0746	2.0295	7.0194e-12	6.5086e-10
Cluster-2749.9219	185.16	0	9.9637	7.1262e-12	6.5929e-10
Cluster-2749.53526	124.7	0	9.3946	7.2447e-12	6.6877e-10
Cluster-2749.16206	793.277	115.286	2.7778	7.3303e-12	6.7519e-10
Cluster-2749.83110	1842.18	1.53697	10.295	7.5269e-12	6.8949e-10
Cluster-2749.80051	165.794	0	9.8054	7.6735e-12	7.0139e-10
Cluster-2749.82585	351.072	6.15921	5.8462	7.712e-12	7.0413e-10
Cluster-2749.11978	224.11	1.15273	7.7451	7.7805e-12	7.0961e-10
Cluster-2749.5006	406.256	0	11.097	7.8703e-12	7.1703e-10
Cluster-2749.16203	492.74	98.9546	2.312	7.9334e-12	7.2198e-10
Cluster-2749.3772	1367.51	445.18	1.6173	8.2424e-12	7.4847e-10
Cluster-2749.60516	590.171	16.8141	5.1439	8.6489e-12	7.825e-10
Cluster-2749.52553	124.326	0	9.3897	8.7978e-12	7.9398e-10
Cluster-2749.49686	1830.41	364.983	2.3256	8.8853e-12	8.0076e-10
Cluster-2749.10563	102.546	0	9.1117	9.208e-12	8.2628e-10
Cluster-2749.26467	3621.02	300.514	3.5927	9.2379e-12	8.2807e-10
Cluster-2749.23329	106.677	8.3258	3.6876	9.3169e-12	8.3426e-10
Cluster-2749.60530	62652.7	3393.11	4.2068	9.7252e-12	8.671e-10
Cluster-2749.19292	274.598	0.254381	9.5713	9.9657e-12	8.8749e-10
Cluster-2749.38181	4142.09	889.5	2.2188	9.9751e-12	8.8749e-10
Cluster-2749.62380	13599.4	1384.36	3.2964	1.0001e-11	8.8888e-10
Cluster-2749.71761	579.175	46.8778	3.6234	1.0271e-11	9.0893e-10
Cluster-2749.52366	1098.15	132.648	3.0498	1.0325e-11	9.1276e-10
Cluster-2749.75531	99.507	5.90116	4.1101	1.0349e-11	9.1395e-10
Cluster-2749.26219	2795.03	269.366	3.3754	1.0416e-11	9.1885e-10
Cluster-2749.2301	1000.86	1.2719	9.4676	1.069e-11	9.4205e-10
Cluster-2749.12450	117.842	1.41811	6.4527	1.071e-11	9.4285e-10
Cluster-2749.45885	183.214	30.1341	2.6076	1.1063e-11	9.708e-10
Cluster-2749.18050	85.7393	0	8.8526	1.1373e-11	9.9598e-10
Cluster-2749.27516	226.583	27.7919	3.0245	1.1447e-11	1.0014e-09
Cluster-2749.15372	1046.77	204.964	2.3508	1.167e-11	1.0188e-09
Cluster-2749.76596	2957.19	1274.99	1.2133	1.2459e-11	1.0842e-09
Cluster-2749.30036	15386.5	885.138	4.1201	1.2933e-11	1.122e-09
Cluster-2749.18127	608.647	207.473	1.5528	1.3361e-11	1.1563e-09
Cluster-2749.62916	1158.07	548.822	1.0784	1.3384e-11	1.1563e-09
Cluster-2749.14519	1850.89	807.17	1.198	1.3466e-11	1.1622e-09
Cluster-2749.28512	138.913	0	9.5487	1.3771e-11	1.1849e-09
Cluster-2749.45559	192.214	0	10.018	1.458e-11	1.2493e-09
Cluster-2749.1762	260.361	3.96727	5.9987	1.6276e-11	1.3875e-09
Cluster-2749.78980	80.6757	0	8.7655	1.7906e-11	1.5126e-09
Cluster-2749.67832	93.6012	12.5638	2.8984	1.8712e-11	1.5727e-09
Cluster-2749.3161	694.464	107.557	2.6913	1.9217e-11	1.6135e-09
Cluster-2749.25633	131.383	28.983	2.1855	1.9464e-11	1.6326e-09
Cluster-2749.27982	173.566	0	9.8714	1.9593e-11	1.6418e-09
Cluster-2749.8481	115.923	15.7896	2.8971	2.0161e-11	1.6843e-09
Cluster-2749.30925	1310.94	515.073	1.3463	2.1197e-11	1.7655e-09
Cluster-2749.56050	4187.97	1496.08	1.4846	2.2229e-11	1.8497e-09
Cluster-2749.22786	2649.54	6.19557	8.765	2.3925e-11	1.9849e-09
Cluster-2749.41508	90.4997	2.80888	4.9643	2.4186e-11	2.0006e-09
Cluster-2749.30396	109.269	4.35151	4.6098	2.4419e-11	2.0179e-09
Cluster-2749.57194	262.873	0	10.469	2.4822e-11	2.0491e-09
Cluster-2749.2491	611.491	90.0408	2.7674	2.6751e-11	2.2019e-09
Cluster-2749.58901	109.405	0	9.2043	2.6819e-11	2.2031e-09
Cluster-2749.34569	2349.76	563.576	2.0601	2.7432e-11	2.2512e-09
Cluster-2749.39256	7509.91	3515.66	1.0951	2.7762e-11	2.276e-09
Cluster-2749.51997	74.5834	0	8.6518	2.9255e-11	2.3962e-09
Cluster-2749.18902	83.0298	0	8.8071	2.9372e-11	2.4033e-09
Cluster-2749.57983	467.961	73.7086	2.657	3.0049e-11	2.4539e-09
Cluster-2749.308	318.842	0.772154	8.8463	3.0125e-11	2.4578e-09
Cluster-2749.65125	104.616	0	9.1406	3.0272e-11	2.4673e-09
Cluster-2749.42734	109.368	0	9.2045	3.0329e-11	2.4696e-09
Cluster-2749.17100	97.2087	14.725	2.7056	3.4901e-11	2.8171e-09
Cluster-198.1	122.385	3.8264	4.9238	3.6435e-11	2.9325e-09
Cluster-2749.50786	1278.64	176.21	2.8606	3.6425e-11	2.9325e-09
Cluster-2749.65584	540.013	180.365	1.5849	3.6937e-11	2.97e-09
Cluster-2749.10849	250.854	6.15753	5.3418	3.7638e-11	3.0206e-09
Cluster-2749.13313	580.452	19.9976	4.8742	3.808e-11	3.0502e-09
Cluster-2749.31359	3282.99	1068.41	1.6197	3.8319e-11	3.0664e-09
Cluster-2749.20534	452.744	137.782	1.7124	3.908e-11	3.1243e-09
Cluster-2749.35360	355.64	49.6866	2.8515	3.9881e-11	3.1791e-09
Cluster-2749.25448	2236.89	990.47	1.1751	3.9919e-11	3.1792e-09
Cluster-2749.49927	128.381	23.603	2.4614	4.0814e-11	3.2412e-09
Cluster-2749.64063	433.396	30.8124	3.7972	4.0812e-11	3.2412e-09
Cluster-2749.31469	190.868	33.15	2.5178	4.1023e-11	3.2516e-09
Cluster-2749.17155	114.84	0	9.2742	4.4037e-11	3.4642e-09
Cluster-2749.41619	114.088	0	9.2663	4.4465e-11	3.4913e-09
Cluster-2749.45881	601.427	110.687	2.4484	4.501e-11	3.5308e-09
Cluster-2749.76865	134.628	0	9.505	4.6209e-11	3.6214e-09
Cluster-2749.47335	221.502	0	10.222	4.7541e-11	3.7188e-09
Cluster-2749.25875	182.32	23.9528	2.9264	5.1755e-11	4.0334e-09
Cluster-2749.350	473.654	0	11.319	5.9358e-11	4.5916e-09
Cluster-2749.58181	1181.96	69.2357	4.0998	6.1588e-11	4.7553e-09
Cluster-2749.22279	1578.88	64.2636	4.6213	6.2347e-11	4.8006e-09
Cluster-2749.74756	265.431	0	10.484	6.3178e-11	4.8601e-09
Cluster-2749.20350	1837.02	359.468	2.3535	6.4395e-11	4.9401e-09
Cluster-2749.48306	211.722	0	10.157	6.4662e-11	4.956e-09
Cluster-2749.82752	510.478	0	11.427	6.6776e-11	5.0995e-09
Cluster-2749.41939	1477.72	122.361	3.5958	6.807e-11	5.1934e-09
Cluster-2749.36682	493.484	156.192	1.6639	6.9634e-11	5.3079e-09
Cluster-2749.65644	130.778	0.763143	7.1332	7.1262e-11	5.4171e-09
Cluster-2749.38952	164.683	1.28458	6.98	7.1662e-11	5.4426e-09
Cluster-2749.81451	305.13	0	10.684	7.174e-11	5.4436e-09
Cluster-2749.67523	778.755	325.129	1.2593	7.2525e-11	5.4981e-09
Cluster-2749.51081	103.249	0	9.1204	7.4295e-11	5.6069e-09
Cluster-2749.68563	1292.92	381.007	1.763	7.5769e-11	5.7125e-09
Cluster-2749.2490	97.8103	0	9.0426	7.6529e-11	5.7547e-09
Cluster-2749.83285	837.359	15.4875	5.7626	7.7578e-11	5.8283e-09
Cluster-2749.36130	382.089	67.0172	2.52	8.1277e-11	6.1007e-09
Cluster-2749.69561	543.318	83.4262	2.6983	8.182e-11	6.136e-09
Cluster-2749.50869	141.157	0	9.5733	8.5109e-11	6.3598e-09
Cluster-2749.33821	2106.1	800.028	1.396	8.6509e-11	6.4587e-09
Cluster-2749.40841	188.458	0	9.9892	8.6955e-11	6.4804e-09
Cluster-2749.705	513.47	98.8432	2.3724	9.3587e-11	6.9498e-09
Cluster-2749.31941	2595.82	597.074	2.1206	1.0081e-10	7.4462e-09
Cluster-2749.37794	162.616	0	9.7763	1.0302e-10	7.603e-09
Cluster-2749.40277	675.533	314.382	1.1053	1.1e-10	8.061e-09
Cluster-2749.42060	92.8107	0	8.9667	1.1255e-10	8.2266e-09
Cluster-2749.21275	652.081	12.037	5.7524	1.1296e-10	8.2492e-09
Cluster-2749.21907	170.043	0	9.8407	1.1448e-10	8.3472e-09
Cluster-2749.24158	2624.5	39.0022	6.0769	1.1453e-10	8.3472e-09
Cluster-2749.2689	260.143	21.377	3.5891	1.1823e-10	8.5815e-09
Cluster-2749.75182	9456.64	1148.03	3.0424	1.1877e-10	8.6059e-09
Cluster-2749.27589	459.873	133.35	1.7908	1.2097e-10	8.7575e-09
Cluster-2749.48970	2645.55	331.184	2.998	1.2108e-10	8.7583e-09
Cluster-2749.54576	6356.34	1542.29	2.0433	1.2168e-10	8.7864e-09
Cluster-2749.43532	150098	10277.6	3.8684	1.2292e-10	8.858e-09
Cluster-2749.80065	74.6835	0	8.6551	1.2505e-10	8.9905e-09
Cluster-2749.47233	222.916	2.17927	6.7372	1.2547e-10	9.0132e-09
Cluster-2749.11019	200.124	0	10.076	1.3037e-10	9.3251e-09
Cluster-2749.46292	919.58	202.092	2.1851	1.326e-10	9.4766e-09
Cluster-2749.36582	1516.9	592.12	1.3568	1.3572e-10	9.6824e-09
Cluster-2749.51050	138.44	1.91954	6.1491	1.3929e-10	9.8953e-09
Cluster-2749.45459	824.704	283.795	1.538	1.4506e-10	1.027e-08
Cluster-2749.2741	235.298	1.55164	7.3611	1.4829e-10	1.0481e-08
Cluster-2749.42597	85.4333	0	8.8492	1.487e-10	1.0501e-08
Cluster-2749.26093	3473.69	1056.82	1.7176	1.6584e-10	1.1643e-08
Cluster-2749.75025	1090.66	377.034	1.5298	1.6958e-10	1.1875e-08
Cluster-2749.42983	124.407	0	9.3907	1.7129e-10	1.1985e-08
Cluster-2749.35810	84.126	0	8.8248	1.7656e-10	1.2344e-08
Cluster-2749.34885	125.395	0	9.4025	1.7866e-10	1.248e-08
Cluster-2749.49525	13023.6	345.61	5.2363	1.7884e-10	1.2482e-08
Cluster-2749.53917	26681.7	1177.03	4.503	1.8105e-10	1.2605e-08
Cluster-2749.61807	202.279	1.53697	7.1536	1.8988e-10	1.3176e-08
Cluster-2749.25730	2646.73	767.745	1.7855	1.9731e-10	1.3634e-08
Cluster-2749.10291	563.074	196.456	1.5215	2.0098e-10	1.3842e-08
Cluster-2749.50785	242.535	41.0574	2.5757	2.0448e-10	1.4071e-08
Cluster-2749.83819	3041.03	14.1701	7.7515	2.0709e-10	1.424e-08
Cluster-2749.57578	410.494	86.8986	2.2377	2.0916e-10	1.4358e-08
Cluster-2749.21112	190.093	0	10.002	2.1275e-10	1.4592e-08
Cluster-2749.1755	397.209	6.30007	5.9959	2.1442e-10	1.4683e-08
Cluster-2749.45851	342.023	124.841	1.4529	2.1622e-10	1.4794e-08
Cluster-2749.31970	13630.7	3780.28	1.8505	2.1828e-10	1.4911e-08
Cluster-2749.39486	854.792	43.098	4.3145	2.2052e-10	1.5052e-08
Cluster-2749.49517	1312.86	368.028	1.8368	2.3017e-10	1.5684e-08
Cluster-2749.65147	326.281	28.0743	3.5302	2.3168e-10	1.5749e-08
Cluster-2749.80607	117.707	24.6245	2.2557	2.3336e-10	1.5837e-08
Cluster-2749.34358	115.358	0	9.2806	2.3764e-10	1.6101e-08
Cluster-2749.58084	66.9553	0	8.4956	2.3751e-10	1.6101e-08
Cluster-2749.43225	3256.79	582.926	2.4827	2.4272e-10	1.638e-08
Cluster-2749.73951	89.5679	0	8.9153	2.454e-10	1.6533e-08
Cluster-2749.69949	672.703	31.6174	4.4158	2.551e-10	1.7159e-08
Cluster-2749.60897	5275.91	565.206	3.2229	2.5753e-10	1.7309e-08
Cluster-2749.49584	460.293	134.653	1.7715	2.6072e-10	1.7495e-08
Cluster-2749.35399	99.564	0	9.0681	2.6868e-10	1.7971e-08
Cluster-2749.31869	259.726	1.92122	7.1705	2.6957e-10	1.8002e-08
Cluster-4437.0	87.1442	1.80236	5.6781	2.8096e-10	1.8688e-08
Cluster-2749.37146	5352.67	1534.25	1.803	2.8282e-10	1.8797e-08
Cluster-2749.55213	240.653	0.384243	9.3799	2.9373e-10	1.9491e-08
Cluster-2749.72677	131.424	0	9.469	3.0007e-10	1.9896e-08
Cluster-2749.57361	119.651	0	9.3336	3.034e-10	2.0053e-08
Cluster-2749.37086	337.218	1.92855	7.5356	3.0553e-10	2.0178e-08
Cluster-2749.34616	572.89	179.424	1.67	3.1006e-10	2.0445e-08
Cluster-2749.50268	1253.76	125.071	3.3287	3.1107e-10	2.0479e-08
Cluster-2749.41163	82.3396	0	8.7939	3.14e-10	2.0639e-08
Cluster-2749.47129	273.559	15.0375	4.1996	3.1686e-10	2.0811e-08
Cluster-2749.36661	563.921	112.117	2.3355	3.2315e-10	2.1193e-08
Cluster-2749.44675	2008.06	345.104	2.5384	3.2318e-10	2.1193e-08
Cluster-2749.47472	2954.11	685.857	2.1076	3.2933e-10	2.1562e-08
Cluster-2749.26126	65.7478	0	8.4693	3.3527e-10	2.1917e-08
Cluster-2749.50040	221.405	57.8181	1.9353	3.3713e-10	2.2021e-08
Cluster-2749.2577	276.952	20.2506	3.7829	3.3923e-10	2.2141e-08
Cluster-2749.23169	212.611	59.8625	1.823	3.4229e-10	2.2323e-08
Cluster-2749.14315	92.2382	0	8.9578	3.4276e-10	2.2336e-08
Cluster-2749.32183	445.23	17.8297	4.6521	3.4907e-10	2.273e-08
Cluster-2749.52364	11824	1342.02	3.1394	3.5056e-10	2.2809e-08
Cluster-2749.69625	906.176	220.976	2.0327	3.5283e-10	2.2939e-08
Cluster-2749.21347	171.072	0	9.8502	3.5771e-10	2.322e-08
Cluster-2749.55223	183.088	0	9.9475	3.6138e-10	2.344e-08
Cluster-2749.3703	141.553	10.6679	3.7477	3.6674e-10	2.3696e-08
Cluster-2749.82901	64.1497	0	8.4338	3.6745e-10	2.3723e-08
Cluster-2749.49348	1359.04	299.947	2.1789	3.7873e-10	2.4413e-08
Cluster-2749.72839	5366.56	356.823	3.9119	3.8237e-10	2.4611e-08
Cluster-2749.56081	78.3008	0	8.7216	3.8504e-10	2.4763e-08
Cluster-2749.758	493.876	18.8839	4.7153	3.8622e-10	2.482e-08
Cluster-2749.67408	466.598	98.1641	2.2446	4.1149e-10	2.6363e-08
Cluster-2749.52653	244.281	57.6753	2.0839	4.2091e-10	2.6925e-08
Cluster-2749.46155	2433.03	1121.71	1.1176	4.2453e-10	2.7136e-08
Cluster-2749.7711	361.659	35.0904	3.3764	4.2737e-10	2.7297e-08
Cluster-2749.75181	190.975	0.384243	9.0465	4.288e-10	2.7367e-08
Cluster-2749.63594	116.229	9.35265	3.6074	4.2958e-10	2.7396e-08
Cluster-2749.46233	126.575	12.2947	3.3665	4.3067e-10	2.7423e-08
Cluster-2749.51604	588.78	213.444	1.4607	4.3317e-10	2.7561e-08
Cluster-2749.51928	61.7254	0	8.3798	4.4641e-10	2.8361e-08
Cluster-2749.2834	128.877	24.094	2.4073	4.6068e-10	2.9223e-08
Cluster-2749.60228	25157.1	2195.19	3.5186	4.6109e-10	2.9227e-08
Cluster-2749.35333	2669.01	359.965	2.8918	4.7465e-10	2.9995e-08
Cluster-2749.53665	99.9052	3.0686	5.0491	4.743e-10	2.9995e-08
Cluster-2749.55	207.224	17.5923	3.56	4.8013e-10	3.0319e-08
Cluster-2749.85257	950.35	1.93955	8.9997	5.0165e-10	3.1606e-08
Cluster-2749.63265	63.2715	0	8.4139	5.029e-10	3.1655e-08
Cluster-2749.83124	817.313	176.559	2.2103	5.0972e-10	3.2042e-08
Cluster-2749.69952	90.2656	0	8.9269	5.2181e-10	3.2752e-08
Cluster-2749.52075	61.1636	0	8.3669	5.3157e-10	3.329e-08
Cluster-2749.81888	2032.61	464.99	2.1274	5.3426e-10	3.3384e-08
Cluster-2749.83174	193.293	16.8201	3.5225	5.4226e-10	3.3833e-08
Cluster-2749.17683	1804.12	143.988	3.6472	5.4396e-10	3.3888e-08
Cluster-2749.35873	2927.33	1086.1	1.4298	5.4382e-10	3.3888e-08
Cluster-2749.72097	109.629	19.5906	2.4705	5.6106e-10	3.4824e-08
Cluster-2749.41552	454.111	35.645	3.6591	5.7478e-10	3.5622e-08
Cluster-2749.79928	77.7583	0	8.7125	5.7641e-10	3.5697e-08
Cluster-2749.35233	3418.96	687.671	2.3145	5.7901e-10	3.5831e-08
Cluster-2749.55092	12649.5	751.806	4.073	5.8475e-10	3.616e-08
Cluster-2749.2158	104.246	18.05	2.51	6.015e-10	3.7086e-08
Cluster-2749.16909	65.2403	0	8.4589	6.3392e-10	3.8969e-08
Cluster-2749.80904	1050.2	116.552	3.1759	6.4022e-10	3.9328e-08
Cluster-2749.81894	183.752	2.43564	6.1902	6.4457e-10	3.9566e-08
Cluster-2749.23841	696.614	138.367	2.3319	6.4931e-10	3.9828e-08
Cluster-2749.14341	1788.38	465.92	1.939	6.6394e-10	4.0658e-08
Cluster-2749.32758	92.8057	0	8.967	6.6431e-10	4.0658e-08
Cluster-2749.68104	129.589	0	9.4487	6.7516e-10	4.1292e-08
Cluster-2749.5339	238.15	30.6885	2.9599	7.0883e-10	4.3036e-08
Cluster-2749.34932	3746.22	1050.38	1.8351	7.1638e-10	4.3463e-08
Cluster-2749.52259	132.388	0	9.4796	7.2051e-10	4.3682e-08
Cluster-2749.55113	2711.21	337.348	3.0062	7.3575e-10	4.4541e-08
Cluster-2749.35721	6097.05	2654.52	1.1995	7.4177e-10	4.4841e-08
Cluster-2749.3267	110.778	0.384243	8.2611	7.4443e-10	4.4969e-08
Cluster-2749.52908	571.149	0	11.589	7.5558e-10	4.5577e-08
Cluster-2749.14495	79.725	0	8.7479	7.6344e-10	4.6017e-08
Cluster-2749.81446	656.233	259.477	1.3377	7.666e-10	4.6108e-08
Cluster-2749.23370	114.243	0	9.2679	7.7742e-10	4.6725e-08
Cluster-2749.57266	218.199	22.2065	3.3133	7.8795e-10	4.7324e-08
Cluster-2749.77213	155.487	15.2735	3.3672	8.2733e-10	4.9618e-08
Cluster-2749.70740	1405.85	694.281	1.0177	8.3802e-10	5.0187e-08
Cluster-2749.32753	135.482	0	9.5141	8.4747e-10	5.0716e-08
Cluster-2749.66586	54.4877	0	8.1987	8.6056e-10	5.1426e-08
Cluster-2749.26459	72.2514	0	8.6052	8.6266e-10	5.1515e-08
Cluster-2749.3965	235.025	1.2719	7.3414	8.7185e-10	5.2026e-08
Cluster-2749.60986	298.776	48.001	2.638	8.7384e-10	5.2108e-08
Cluster-2749.63397	2046.75	463.396	2.1436	9.0114e-10	5.3545e-08
Cluster-2749.38641	128.77	19.9605	2.6663	9.2234e-10	5.4688e-08
Cluster-2749.46423	337.289	112.226	1.5849	9.8026e-10	5.7916e-08
Cluster-2749.33877	245.431	45.7211	2.4199	1.0082e-09	5.9441e-08
Cluster-2749.7458	82.4921	0	8.7969	1.0129e-09	5.9674e-08
Cluster-2749.6862	168.095	16.3558	3.3331	1.0182e-09	5.9946e-08
Cluster-2749.8801	1516.35	235.755	2.6849	1.0431e-09	6.1367e-08
Cluster-2749.18094	643.801	147.91	2.1198	1.063e-09	6.2498e-08
Cluster-2749.63205	210.638	0	10.15	1.0991e-09	6.448e-08
Cluster-2749.12847	653.616	159.878	2.0275	1.1134e-09	6.5276e-08
Cluster-2749.2647	343.475	0.638624	9.0425	1.1323e-09	6.6244e-08
Cluster-2749.32194	57.0492	4.10981	3.8278	1.153e-09	6.7358e-08
Cluster-2749.8841	163.317	29.905	2.4591	1.1541e-09	6.7378e-08
Cluster-2749.52896	364.389	132.031	1.4659	1.189e-09	6.9219e-08
Cluster-2749.52628	1636.57	0	13.108	1.1932e-09	6.9371e-08
Cluster-2749.59904	311.2	90.8512	1.7841	1.212e-09	7.0365e-08
Cluster-2749.71901	2104.35	187.358	3.4891	1.2246e-09	7.1047e-08
Cluster-2749.22686	55.2868	0	8.22	1.2277e-09	7.1129e-08
Cluster-2749.56189	143.469	0	9.5963	1.2671e-09	7.326e-08
Cluster-2749.50317	381.768	10.0023	5.2423	1.2989e-09	7.4786e-08
Cluster-2749.3275	87.864	0	8.8897	1.3012e-09	7.4865e-08
Cluster-2749.66069	58.3234	2.56183	4.4823	1.3173e-09	7.5693e-08
Cluster-2749.72555	182.151	58.2004	1.6466	1.3174e-09	7.5693e-08
Cluster-2749.8010	251.061	60.7662	2.0437	1.3499e-09	7.7298e-08
Cluster-2749.55048	75923.1	582.963	7.025	1.3537e-09	7.746e-08
Cluster-2749.42624	11202.8	4343.03	1.3671	1.3898e-09	7.9416e-08
Cluster-2749.40033	60.9637	0	8.3611	1.4181e-09	8.0926e-08
Cluster-2749.85128	548.661	0	11.531	1.4539e-09	8.2726e-08
Cluster-2749.13204	372.741	105.228	1.8172	1.5049e-09	8.5352e-08
Cluster-2749.66790	231.368	3.86077	5.9702	1.5273e-09	8.6388e-08
Cluster-2749.53560	91.4175	0	8.9449	1.5475e-09	8.7473e-08
Cluster-2749.69878	349.347	59.7146	2.543	1.6305e-09	9.1916e-08
Cluster-2749.20251	1179.46	331.84	1.8285	1.6323e-09	9.1952e-08
Cluster-2749.73470	115.344	0	9.2806	1.6755e-09	9.4068e-08
Cluster-2749.2662	210.164	0	10.146	1.7858e-09	9.9994e-08
Cluster-2749.60387	474.767	141.654	1.739	1.8124e-09	1.0128e-07
Cluster-2749.76068	95.8903	0.508762	7.2369	1.8716e-09	1.0431e-07
Cluster-2749.52657	198.703	53.1164	1.9144	1.8847e-09	1.0497e-07
Cluster-2749.54626	524.629	120.603	2.1162	1.8863e-09	1.0499e-07
Cluster-2749.20030	180.486	0	9.9277	1.9581e-09	1.0869e-07
Cluster-2749.20623	58.0817	0	8.2903	2.0195e-09	1.1181e-07
Cluster-2749.82464	577.139	19.3101	4.9098	2.0426e-09	1.1286e-07
Cluster-2749.57370	566.277	51.792	3.4535	2.0489e-09	1.1313e-07
Cluster-2749.31443	66.0451	5.52059	3.6134	2.0661e-09	1.1401e-07
Cluster-2749.47847	75.1147	0	8.6624	2.1269e-09	1.1705e-07
Cluster-2749.79200	80.5629	7.93789	3.3472	2.1291e-09	1.171e-07
Cluster-2749.62416	8584.28	3312.52	1.3739	2.1811e-09	1.1972e-07
Cluster-2749.83534	227.711	3.34666	6.1413	2.215e-09	1.2142e-07
Cluster-2749.38043	2731.81	870.213	1.6494	2.2476e-09	1.2305e-07
Cluster-2749.57519	105.652	1.15273	6.6638	2.342e-09	1.278e-07
Cluster-2749.34058	634.301	115.382	2.4631	2.3844e-09	1.2994e-07
Cluster-2749.25774	658.62	228.526	1.5264	2.4017e-09	1.308e-07
Cluster-2749.736	76.7706	0	8.6933	2.4313e-09	1.3224e-07
Cluster-2749.35229	1569.57	280.296	2.4866	2.4881e-09	1.3497e-07
Cluster-2749.55953	150.819	1.15273	7.1614	2.5093e-09	1.3604e-07
Cluster-2749.22105	272.301	7.05253	5.2495	2.5317e-09	1.3716e-07
Cluster-2749.59340	114.054	21.0595	2.4585	2.5651e-09	1.3888e-07
Cluster-2749.32901	72.6139	0	8.6145	2.5922e-09	1.4026e-07
Cluster-2749.43387	86.3342	6.013	3.8197	2.6677e-09	1.4407e-07
Cluster-2749.38639	56.6485	0	8.2544	2.673e-09	1.4426e-07
Cluster-2749.20708	91.3756	0	8.9461	2.7429e-09	1.4784e-07
Cluster-2749.58014	151.526	0	9.6753	2.7593e-09	1.4853e-07
Cluster-2749.79023	74.4703	0	8.6495	2.7622e-09	1.4859e-07
Cluster-2749.81423	224.481	69.7453	1.6858	2.7895e-09	1.4996e-07
Cluster-2749.5769	990.289	201.442	2.3004	2.7958e-09	1.5021e-07
Cluster-2749.30757	100.486	0	9.0831	2.8035e-09	1.5043e-07
Cluster-2749.34561	202.265	26.9232	2.8989	2.8326e-09	1.5189e-07
Cluster-2749.33845	391.404	57.1896	2.7789	2.8641e-09	1.5348e-07
Cluster-2749.82943	1183.4	128.846	3.1989	2.867e-09	1.5354e-07
Cluster-2749.4477	61.9494	0	8.3832	2.8841e-09	1.5435e-07
Cluster-2749.15045	569.611	161.146	1.8208	2.8882e-09	1.5448e-07
Cluster-2749.25567	2486.21	298.899	3.0548	3.0152e-09	1.6075e-07
Cluster-2749.41944	70.0565	9.08894	2.9375	3.0524e-09	1.6261e-07
Cluster-2749.8840	453.717	87.1817	2.3795	3.0539e-09	1.6261e-07
Cluster-2749.35899	108.75	0	9.1956	3.1409e-09	1.6692e-07
Cluster-2749.34283	1113.31	439.952	1.3407	3.2062e-09	1.7017e-07
Cluster-2749.14846	172.424	0	9.8608	3.2546e-09	1.7263e-07
Cluster-2749.44325	484.161	6.90569	6.1419	3.3085e-09	1.7494e-07
Cluster-2749.1382	172.227	20.7871	3.0549	3.3785e-09	1.7852e-07
Cluster-2749.65750	426.424	62.5838	2.7743	3.4001e-09	1.7955e-07
Cluster-2749.57328	2469.16	552.228	2.1608	3.6076e-09	1.8956e-07
Cluster-2749.63947	408.939	7.82835	5.6954	3.6259e-09	1.904e-07
Cluster-2749.47513	6007.89	1013.04	2.5681	3.662e-09	1.9217e-07
Cluster-2749.28137	865.321	303.23	1.5099	3.668e-09	1.9236e-07
Cluster-2749.31633	237.356	23.6103	3.3373	3.7533e-09	1.9647e-07
Cluster-2749.12131	84.6712	12.2947	2.7881	3.7714e-09	1.9729e-07
Cluster-2749.8059	449.83	65.0048	2.7879	3.8038e-09	1.9886e-07
Cluster-2749.63692	4655.86	1392.61	1.7407	3.8996e-09	2.0349e-07
Cluster-2749.67285	330.165	4.61857	6.1608	3.9515e-09	2.0607e-07
Cluster-2749.6530	589.228	230.096	1.3593	4.0021e-09	2.0858e-07
Cluster-2749.28950	130.951	0.775822	7.5703	4.0604e-09	2.1135e-07
Cluster-2749.9097	108.102	12.7043	3.1192	4.1264e-09	2.1452e-07
Cluster-2749.71762	141.345	24.9997	2.4928	4.1342e-09	2.1479e-07
Cluster-2749.20210	286.144	100.714	1.5013	4.1663e-09	2.1632e-07
Cluster-2749.56	57.954	0	8.2896	4.1717e-09	2.1647e-07
Cluster-2749.9104	621.847	98.6584	2.6607	4.2216e-09	2.1892e-07
Cluster-2749.1268	389.99	1.41811	8.1443	4.2526e-09	2.2039e-07
Cluster-2749.7954	106.704	0	9.1684	4.3015e-09	2.2265e-07
Cluster-2007.0	135.615	8.20694	4.0443	4.3168e-09	2.2317e-07
Cluster-2749.33970	50.5149	0	8.0911	4.3155e-09	2.2317e-07
Cluster-2749.44637	84.5856	0	8.8328	4.3256e-09	2.2335e-07
Cluster-2749.817	47.5826	0	8.0042	4.3825e-09	2.2614e-07
Cluster-2749.23021	377.552	9.7656	5.2919	4.3862e-09	2.2619e-07
Cluster-2749.57241	430.143	66.463	2.6923	4.431e-09	2.2836e-07
Cluster-2749.59240	139.987	35.5986	1.9604	4.6389e-09	2.3864e-07
Cluster-2749.83203	197.549	67.7006	1.5509	4.7371e-09	2.4324e-07
Cluster-2749.44730	11354.7	3680.38	1.6252	4.7519e-09	2.4376e-07
Cluster-2749.70178	154.457	0	9.702	4.7652e-09	2.4408e-07
Cluster-2749.53935	131.445	0	9.4693	4.8109e-09	2.4615e-07
Cluster-2749.83546	62.4437	0	8.3947	4.8115e-09	2.4615e-07
Cluster-2749.48036	1329.32	153.167	3.1177	4.836e-09	2.4726e-07
Cluster-2749.63456	100.2	19.2338	2.3749	4.8506e-09	2.477e-07
Cluster-2749.19937	507.999	120.176	2.0757	4.8742e-09	2.486e-07
Cluster-2749.71858	202.933	0	10.097	4.9117e-09	2.5021e-07
Cluster-2749.85081	1151.41	0.387911	11.639	4.9455e-09	2.5177e-07
Cluster-2749.38901	68.9364	0	8.5395	5.1914e-09	2.6397e-07
Cluster-2749.2404	440.462	4.89464	6.5267	5.211e-09	2.6454e-07
Cluster-2749.79757	1086.11	349.117	1.6354	5.2077e-09	2.6454e-07
Cluster-2749.77503	73.8377	0	8.6367	5.288e-09	2.6758e-07
Cluster-2749.83210	62.0162	0	8.3849	5.2873e-09	2.6758e-07
Cluster-2749.55877	205.489	60.385	1.7708	5.3301e-09	2.6955e-07
Cluster-2749.57631	91.8594	0	8.9526	5.5573e-09	2.8019e-07
Cluster-2749.19085	145.934	38.9763	1.8989	5.6511e-09	2.8475e-07
Cluster-2749.46551	1083.21	315.154	1.7834	5.7388e-09	2.8882e-07
Cluster-2749.58160	675.284	131.558	2.3639	5.7772e-09	2.9058e-07
Cluster-2749.35134	116.105	6.13218	4.1845	5.8366e-09	2.9338e-07
Cluster-2749.82641	114.981	12.0443	3.2403	5.8435e-09	2.9338e-07
Cluster-2749.49908	175.088	40.786	2.0984	5.8593e-09	2.94e-07
Cluster-2749.4916	3469.11	233.907	3.8912	5.9073e-09	2.9587e-07
Cluster-2749.17563	108.421	11.2809	3.2803	5.9943e-09	2.9897e-07
Cluster-2749.52223	22694.6	398.074	5.8338	6.1371e-09	3.0591e-07
Cluster-2749.48502	94.5138	0	8.9932	6.2673e-09	3.1203e-07
Cluster-2749.22784	1374.63	305.175	2.1734	6.3462e-09	3.1577e-07
Cluster-2749.50122	4141.55	1341.08	1.6268	6.3866e-09	3.174e-07
Cluster-2749.67296	59.7327	4.74476	3.6747	6.4918e-09	3.2244e-07
Cluster-2749.40954	361.317	118.897	1.6028	6.539e-09	3.244e-07
Cluster-2749.19084	225.3	83.846	1.4248	6.5793e-09	3.2601e-07
Cluster-2749.50280	563.675	124.174	2.1815	6.5845e-09	3.2608e-07
Cluster-2749.44170	118.466	29.3599	2.0172	6.6703e-09	3.3013e-07
Cluster-2749.71879	361.187	86.2518	2.0592	6.6797e-09	3.304e-07
Cluster-2749.9176	545.577	226.121	1.2719	6.7645e-09	3.3439e-07
Cluster-2749.29624	73.5403	0	8.6308	6.8621e-09	3.3882e-07
Cluster-4402.2	260.029	7.4548	5.1321	6.9609e-09	3.4329e-07
Cluster-2749.33787	909.13	147.127	2.6303	7.0364e-09	3.4609e-07
Cluster-2749.34718	67.9178	2.80888	4.5526	7.0384e-09	3.4609e-07
Cluster-2749.63936	1806.86	106.974	4.0735	7.0315e-09	3.4609e-07
Cluster-2749.73388	72.1899	3.97795	4.2467	7.0376e-09	3.4609e-07
Cluster-2749.2074	737.839	169.578	2.1191	7.2005e-09	3.5354e-07
Cluster-2749.69068	5455.94	231.206	4.5607	7.2026e-09	3.5354e-07
Cluster-2749.60997	57.4773	0	8.2754	7.2745e-09	3.5686e-07
Cluster-2749.43542	1011.98	76.6771	3.7208	7.2804e-09	3.5694e-07
Cluster-2749.80497	1988.63	3.34499	9.2189	7.3038e-09	3.5788e-07
Cluster-2749.34570	3995.47	1119.83	1.8353	7.5118e-09	3.6699e-07
Cluster-2749.6989	91.0516	0	8.9396	7.7713e-09	3.7834e-07
Cluster-2770.0	58.0601	0	8.2908	7.8254e-09	3.8076e-07
Cluster-2749.63879	587.7	0	11.63	8.0105e-09	3.8886e-07
Cluster-2749.30821	261.442	43.641	2.575	8.2169e-09	3.9818e-07
Cluster-2749.53406	46.9961	0	7.9868	8.2641e-09	4.0001e-07
Cluster-2749.6556	421.203	69.8888	2.5878	8.32e-09	4.0248e-07
Cluster-2749.82462	170.998	0	9.8489	8.3537e-09	4.0387e-07
Cluster-2749.27025	91.6975	0	8.9512	8.4116e-09	4.0601e-07
Cluster-2749.726	58.7958	0	8.3079	8.4125e-09	4.0601e-07
Cluster-2749.18240	479.772	102.941	2.2197	8.944e-09	4.3093e-07
Cluster-2749.3621	536.106	146.626	1.8682	8.9651e-09	4.3168e-07
Cluster-2749.26227	77.1848	0	8.7009	9.2004e-09	4.425e-07
Cluster-2749.66740	526.765	157.681	1.7406	9.4227e-09	4.5189e-07
Cluster-2749.60615	46.7903	0	7.9797	9.5047e-09	4.5557e-07
Cluster-2749.22460	303.864	62.7281	2.2742	9.8149e-09	4.6882e-07
Cluster-2749.51438	545.191	17.3767	4.9633	9.9511e-09	4.7506e-07
Cluster-2749.51365	64.6806	5.89215	3.4509	1.0169e-08	4.8491e-07
Cluster-2749.49738	318.161	87.2442	1.8657	1.0332e-08	4.9154e-07
Cluster-2749.79784	520.222	163.599	1.6687	1.0537e-08	5.0015e-07
Cluster-2749.37908	625.557	57.0136	3.4531	1.0572e-08	5.0154e-07
Cluster-2749.47331	67.8471	0	8.5158	1.0612e-08	5.0286e-07
Cluster-2749.37013	6616.83	1336.28	2.308	1.0623e-08	5.031e-07
Cluster-2749.59495	1147.79	209.043	2.455	1.0846e-08	5.1339e-07
Cluster-2749.71510	1061.08	301.631	1.8126	1.1011e-08	5.2087e-07
Cluster-2749.60434	175.165	0	9.8836	1.102e-08	5.2101e-07
Cluster-2749.59881	51.9147	0	8.1286	1.1043e-08	5.2152e-07
Cluster-2749.74024	159.108	2.67367	5.7812	1.1104e-08	5.2383e-07
Cluster-2749.70734	750.986	186.443	2.0121	1.1368e-08	5.3567e-07
Cluster-2749.25384	1929.64	836.065	1.207	1.1499e-08	5.4153e-07
Cluster-2749.13096	195.83	53.2824	1.8696	1.1641e-08	5.476e-07
Cluster-2749.27082	438.49	211.037	1.0573	1.1906e-08	5.5882e-07
Cluster-2749.26095	455.848	84.9406	2.4299	1.1941e-08	5.6011e-07
Cluster-2749.70893	13124.9	527.219	4.6379	1.1971e-08	5.6122e-07
Cluster-2749.68779	194.781	15.5349	3.6717	1.223e-08	5.7272e-07
Cluster-2749.41715	5892.97	2814.38	1.0664	1.224e-08	5.7287e-07
Cluster-2749.20598	4579.94	28.1565	7.3441	1.245e-08	5.8236e-07
Cluster-2749.17012	258.951	44.0301	2.5568	1.2507e-08	5.8406e-07
Cluster-2749.31336	576.253	147.413	1.9676	1.2557e-08	5.8608e-07
Cluster-2749.64833	225.293	71.9643	1.6519	1.2724e-08	5.9355e-07
Cluster-2749.25929	10969.4	2958.76	1.8903	1.2853e-08	5.9921e-07
Cluster-2749.34693	439.811	93.4445	2.2307	1.3038e-08	6.0716e-07
Cluster-2749.15091	147.977	18.5568	2.9848	1.3115e-08	6.1033e-07
Cluster-2749.38745	2459.79	329.497	2.9011	1.3187e-08	6.1271e-07
Cluster-2749.16614	66.7712	3.58837	4.21	1.3315e-08	6.1832e-07
Cluster-2749.68096	56.3138	0	8.2456	1.3362e-08	6.2019e-07
Cluster-2749.33233	138.998	12.5821	3.4668	1.3676e-08	6.3334e-07
Cluster-2749.37162	2699.72	1025.21	1.3968	1.3702e-08	6.3417e-07
Cluster-2749.72754	55.4998	3.96894	3.8082	1.3727e-08	6.3501e-07
Cluster-2749.5894	77.359	0	8.7039	1.3766e-08	6.3645e-07
Cluster-2749.71666	115.196	3.84107	4.8489	1.4114e-08	6.5182e-07
Cluster-2749.24874	905.283	87.4316	3.3727	1.4173e-08	6.5415e-07
Cluster-2749.78125	118.422	1.52629	6.0839	1.4342e-08	6.6126e-07
Cluster-2749.23587	94.1741	0	8.9894	1.4744e-08	6.7867e-07
Cluster-2749.64259	1564.28	677.388	1.2062	1.4736e-08	6.7867e-07
Cluster-2749.11057	436.632	95.8487	2.1799	1.4764e-08	6.7922e-07
Cluster-2749.36915	16622.5	1879.65	3.1445	1.4845e-08	6.8224e-07
Cluster-2749.37151	275.115	44.3243	2.6353	1.5055e-08	6.9069e-07
Cluster-2749.37219	363.408	135.239	1.4227	1.5125e-08	6.935e-07
Cluster-2749.71266	288.183	54.6745	2.3957	1.5259e-08	6.9927e-07
Cluster-2749.74239	6026.89	107.615	5.8063	1.5663e-08	7.1662e-07
Cluster-2749.37945	137.251	24.4977	2.5028	1.5771e-08	7.2076e-07
Cluster-2749.74271	203.168	48.0061	2.087	1.5887e-08	7.2567e-07
Cluster-2749.22737	1052.21	252.729	2.0581	1.5953e-08	7.2827e-07
Cluster-2749.30830	81.8244	0	8.7849	1.6084e-08	7.3345e-07
Cluster-2749.11084	97.5969	17.4548	2.5024	1.6184e-08	7.3722e-07
Cluster-2749.24290	216.619	15.169	3.8568	1.621e-08	7.38e-07
Cluster-2749.25310	264.154	58.1082	2.1916	1.6765e-08	7.6161e-07
Cluster-2749.28762	639.722	38.0478	4.0644	1.6956e-08	7.6944e-07
Cluster-2749.25619	188.538	0	9.9898	1.715e-08	7.7739e-07
Cluster-2749.19524	96.1355	19.3346	2.2949	1.7188e-08	7.7871e-07
Cluster-2749.2651	702.81	16.4065	5.4202	1.7378e-08	7.8648e-07
Cluster-2749.12612	1023.38	192.438	2.4136	1.7429e-08	7.8835e-07
Cluster-2749.76293	449.249	101.281	2.1424	1.76e-08	7.9522e-07
Cluster-2749.81999	57.5448	0	8.2793	1.7662e-08	7.9753e-07
Cluster-2749.83684	180.737	45.8966	1.975	1.767e-08	7.9753e-07
Cluster-2749.13203	306.859	65.4368	2.2337	1.7859e-08	8.056e-07
Cluster-2749.83984	181.023	0.384243	8.9692	1.8203e-08	8.1981e-07
Cluster-2749.82859	330.818	105.861	1.6426	1.8294e-08	8.2347e-07
Cluster-2749.75445	1540.07	368.023	2.0669	1.8521e-08	8.3306e-07
Cluster-2749.9929	43.4405	0	7.8735	1.8527e-08	8.3306e-07
Cluster-2749.23865	173.354	48.0539	1.8522	1.8805e-08	8.4373e-07
Cluster-2749.10597	1422.57	259.421	2.4554	1.9125e-08	8.5717e-07
Cluster-2749.66227	1805.58	578.412	1.6436	1.9207e-08	8.6039e-07
Cluster-2749.69208	107.474	0	9.1787	1.9226e-08	8.6077e-07
Cluster-2749.66378	4667.36	1790.28	1.3824	1.9261e-08	8.6177e-07
Cluster-2749.8977	235.828	7.66349	4.9347	1.9269e-08	8.6177e-07
Cluster-2749.29046	479.133	190.136	1.3363	1.9301e-08	8.6276e-07
Cluster-2749.23241	1831.49	768.745	1.2522	1.9434e-08	8.673e-07
Cluster-2749.39871	329.412	78.863	2.0553	1.9808e-08	8.8258e-07
Cluster-2749.28881	42.8919	0	7.855	2.0269e-08	9.0168e-07
Cluster-2749.24249	142.095	0	9.5817	2.0493e-08	9.0874e-07
Cluster-2749.74175	432.376	50.4781	3.0913	2.047e-08	9.0874e-07
Cluster-2749.80855	49.0147	0	8.0471	2.0492e-08	9.0874e-07
Cluster-2749.40431	532.634	26.515	4.3246	2.0504e-08	9.0876e-07
Cluster-2749.36436	17321.4	6061.27	1.5149	2.0586e-08	9.1141e-07
Cluster-2749.60806	482.833	181.342	1.4093	2.0618e-08	9.1234e-07
Cluster-2749.29387	4412.46	756.579	2.5446	2.0907e-08	9.2364e-07
Cluster-2749.12138	262.1	35.1792	2.8974	2.1049e-08	9.2945e-07
Cluster-2749.24941	101.921	11.2975	3.1764	2.1172e-08	9.3389e-07
Cluster-2749.1891	119.599	1.2719	6.3522	2.1191e-08	9.3422e-07
Cluster-2749.28100	334.339	55.2931	2.5931	2.1301e-08	9.385e-07
Cluster-2749.84902	272.644	87.0525	1.6446	2.1411e-08	9.4243e-07
Cluster-2749.31215	121.064	2.69536	5.5016	2.1709e-08	9.5454e-07
Cluster-2749.13158	398.408	12.1905	5.0303	2.1993e-08	9.6601e-07
Cluster-2749.19814	259.255	16.5327	3.9713	2.2106e-08	9.7046e-07
Cluster-2749.74438	2758.3	406.865	2.7611	2.2253e-08	9.7641e-07
Cluster-2749.30211	237.783	34.0475	2.814	2.2423e-08	9.8284e-07
Cluster-2749.25092	1235.83	359.14	1.7834	2.3132e-08	1.0117e-06
Cluster-2749.6860	130.307	31.7995	2.0291	2.4343e-08	1.0603e-06
Cluster-2749.56231	43.1677	0	7.8629	2.4896e-08	1.0825e-06
Cluster-2749.25739	93.9156	0	8.9839	2.5038e-08	1.0878e-06
Cluster-2749.3425	211.991	0	10.159	2.5263e-08	1.0969e-06
Cluster-2749.15182	2226.25	894.146	1.3167	2.5304e-08	1.0977e-06
Cluster-2749.63011	774.629	313.684	1.3044	2.6802e-08	1.159e-06
Cluster-2749.79785	229.699	51.3372	2.1568	2.7111e-08	1.1711e-06
Cluster-2749.62069	73.9664	0.508762	6.8717	2.7278e-08	1.1777e-06
Cluster-2749.62667	122.946	0	9.3728	2.8032e-08	1.2072e-06
Cluster-2749.47643	169.462	62.2995	1.4419	2.8615e-08	1.2293e-06
Cluster-2749.22623	1383.42	408.846	1.7589	2.8806e-08	1.2367e-06
Cluster-2749.72336	135.809	42.9452	1.6559	2.9067e-08	1.2459e-06
Cluster-2749.49063	5978.78	2489.02	1.264	2.9369e-08	1.2576e-06
Cluster-2749.6891	70.2886	0	8.5656	2.9561e-08	1.2645e-06
Cluster-2749.47533	6200.76	220.613	4.8142	2.967e-08	1.2679e-06
Cluster-2749.5458	40.1179	0	7.7575	3.005e-08	1.2828e-06
Cluster-2749.42149	132.609	16.3772	3.0151	3.0664e-08	1.3063e-06
Cluster-2749.15130	250.596	98.2654	1.3488	3.0716e-08	1.3079e-06
Cluster-2749.74865	169.997	51.7708	1.7082	3.1103e-08	1.323e-06
Cluster-2749.67282	2164.87	880.17	1.298	3.1342e-08	1.3305e-06
Cluster-2749.55860	634.829	61.2892	3.3739	3.1529e-08	1.3377e-06
Cluster-2749.80226	168.441	19.9495	3.062	3.1841e-08	1.3496e-06
Cluster-2749.26159	15837.1	1444.23	3.4549	3.1867e-08	1.35e-06
Cluster-2749.11461	156.525	43.7264	1.8381	3.1946e-08	1.3527e-06
Cluster-2749.3932	554.85	248.533	1.1567	3.271e-08	1.3836e-06
Cluster-2749.22516	1771.97	774.013	1.1949	3.291e-08	1.3914e-06
Cluster-2749.82436	71.9532	9.74024	2.8964	3.3142e-08	1.3998e-06
Cluster-2749.28375	71.1662	0	8.5856	3.34e-08	1.41e-06
Cluster-2749.13574	85.9082	17.168	2.3044	3.3692e-08	1.4216e-06
Cluster-2749.26170	4281.03	1418.4	1.594	3.3898e-08	1.4281e-06
Cluster-2749.53845	450.131	182.977	1.2984	3.3893e-08	1.4281e-06
Cluster-2749.30180	218.043	0	10.2	3.4562e-08	1.4524e-06
Cluster-2749.25786	65.0216	5.64144	3.5302	3.4982e-08	1.4678e-06
Cluster-2749.42443	514.055	150.083	1.7794	3.5364e-08	1.4831e-06
Cluster-2749.16552	950.35	153.788	2.6278	3.5668e-08	1.4944e-06
Cluster-2749.6812	123.656	1.2719	6.4074	3.5814e-08	1.4997e-06
Cluster-2749.60083	48.9769	0	8.0468	3.588e-08	1.5018e-06
Cluster-2749.34229	118.904	8.22863	3.8842	3.6189e-08	1.5139e-06
Cluster-2749.15039	69.3658	0	8.5476	3.6957e-08	1.5441e-06
Cluster-2749.57357	80.4591	3.21146	4.6319	3.7106e-08	1.5492e-06
Cluster-2749.56522	87.9705	0.763143	6.5885	3.7193e-08	1.5521e-06
Cluster-2749.83986	139.06	0	9.5506	3.7769e-08	1.5737e-06
Cluster-2749.17770	68.6025	0	8.5309	3.7912e-08	1.5789e-06
Cluster-2749.16459	61.4783	0.384243	7.4104	3.8032e-08	1.5831e-06
Cluster-2749.1758	168.231	2.57451	6.0833	3.8278e-08	1.5926e-06
Cluster-2749.3336	40.9417	0	7.7869	3.8377e-08	1.5951e-06
Cluster-2749.53552	1497.32	399.652	1.9068	3.8754e-08	1.6084e-06
Cluster-2749.77409	39.2692	0	7.7277	3.9223e-08	1.6262e-06
Cluster-2749.18191	104.11	2.30012	5.498	4.0303e-08	1.6693e-06
Cluster-2749.59652	317.554	29.1529	3.4279	4.1105e-08	1.6992e-06
Cluster-2749.50180	109.037	20.7417	2.3828	4.1817e-08	1.7269e-06
Cluster-2749.37190	70.2471	13.4641	2.3807	4.2073e-08	1.7366e-06
Cluster-2749.33788	729.27	114.91	2.6683	4.2182e-08	1.7403e-06
Cluster-2749.78499	361.943	132.368	1.4525	4.2361e-08	1.7459e-06
Cluster-2749.12673	881.083	223.485	1.9816	4.2398e-08	1.7466e-06
Cluster-2749.33920	221.505	5.52792	5.339	4.3244e-08	1.7788e-06
Cluster-2749.35198	489.964	176.53	1.4695	4.3612e-08	1.7925e-06
Cluster-2749.35142	37.8668	0	7.6749	4.4973e-08	1.8463e-06
Cluster-2749.71641	192.558	67.4488	1.5116	4.5518e-08	1.8659e-06
Cluster-2749.11611	129.414	33.5599	1.9407	4.5565e-08	1.8669e-06
Cluster-2749.17200	913.678	294.561	1.634	4.5647e-08	1.8694e-06
Cluster-2749.13085	1521.89	237.039	2.6817	4.6261e-08	1.8923e-06
Cluster-2749.73119	39.9657	0	7.7517	4.6274e-08	1.8923e-06
Cluster-2749.72404	3494.83	828.135	2.0776	4.7146e-08	1.9241e-06
Cluster-2749.15466	335.261	151.204	1.1472	4.7645e-08	1.9407e-06
Cluster-2749.9445	61.2953	0	8.3702	4.8023e-08	1.9542e-06
Cluster-2749.16309	396.999	103.879	1.9344	4.8202e-08	1.9597e-06
Cluster-2749.77348	425.846	176.415	1.268	4.848e-08	1.9698e-06
Cluster-2749.19939	2198.8	299.158	2.8774	4.9049e-08	1.9892e-06
Cluster-2749.5228	51.7979	3.57936	3.7763	4.9759e-08	2.0141e-06
Cluster-2749.84341	374.923	151.602	1.3072	4.9725e-08	2.0141e-06
Cluster-2749.24819	3177.8	868.86	1.8714	4.9873e-08	2.0177e-06
Cluster-2749.76780	270.031	52.6683	2.3637	5.06e-08	2.0451e-06
Cluster-2749.6791	725.758	240.093	1.5953	5.2406e-08	2.111e-06
Cluster-2749.73987	294.725	43.8012	2.7498	5.2665e-08	2.1204e-06
Cluster-2749.72372	159.585	38.1824	2.0521	5.2865e-08	2.1274e-06
Cluster-2749.15782	1688.76	420.534	2.0038	5.352e-08	2.1507e-06
Cluster-2749.43017	6642.76	2671.66	1.3141	5.4438e-08	2.1833e-06
Cluster-2749.69066	20004.7	1606.71	3.6381	5.4624e-08	2.1882e-06
Cluster-2749.80922	68.0653	3.96727	4.0495	5.4636e-08	2.1882e-06
Cluster-2749.20521	987.962	423.638	1.2229	5.494e-08	2.1993e-06
Cluster-2749.32683	4063.73	947.172	2.1013	5.5528e-08	2.2215e-06
Cluster-2749.41540	226.251	62.5088	1.8659	5.5558e-08	2.2215e-06
Cluster-2749.65913	982.349	264.824	1.8898	5.5575e-08	2.2215e-06
Cluster-2749.33795	1628.33	330.956	2.298	5.6774e-08	2.2683e-06
Cluster-2749.9410	452.537	78.7983	2.5236	5.749e-08	2.2942e-06
Cluster-2749.17018	172.671	1.01752	7.2161	5.757e-08	2.2957e-06
Cluster-2749.889	231.323	0.384243	9.3231	5.9166e-08	2.3571e-06
Cluster-2749.48788	8068.86	1980.48	2.0269	6.0162e-08	2.3945e-06
Cluster-2749.46548	1861.92	671.78	1.4713	6.0516e-08	2.4075e-06
Cluster-2749.21724	3101.89	891.842	1.7985	6.0705e-08	2.4138e-06
Cluster-2749.69828	119.704	20.8552	2.5067	6.0828e-08	2.4176e-06
Cluster-2749.30590	1665.76	617.291	1.4319	6.2554e-08	2.4838e-06
Cluster-2749.23813	5940.15	917.611	2.6952	6.295e-08	2.4984e-06
Cluster-2749.15927	89.8231	0	8.9198	6.3583e-08	2.5211e-06
Cluster-2749.47425	507.488	136.636	1.8958	6.3818e-08	2.5285e-06
Cluster-2749.50708	93.3636	10.487	3.1371	6.3953e-08	2.5322e-06
Cluster-2749.31370	464.545	189.013	1.2941	6.4153e-08	2.5377e-06
Cluster-2749.27403	49.1398	3.96894	3.6318	6.5351e-08	2.5838e-06
Cluster-2749.72331	49.2327	0	8.054	6.6147e-08	2.6141e-06
Cluster-2749.82468	61.653	0	8.3763	6.6412e-08	2.6211e-06
Cluster-2749.2107	174.67	32.0359	2.4363	6.7019e-08	2.6409e-06
Cluster-2749.55696	130.198	1.53697	6.5051	6.6969e-08	2.6409e-06
Cluster-2749.58044	588.141	102.704	2.5137	6.7046e-08	2.6409e-06
Cluster-2749.51321	418.332	156.812	1.4108	6.7237e-08	2.6459e-06
Cluster-2749.70671	106.219	10.7811	3.3337	6.7207e-08	2.6459e-06
Cluster-2749.37886	625.289	201.729	1.6322	6.7491e-08	2.6534e-06
Cluster-2749.55463	59.9453	0	8.3358	6.8036e-08	2.671e-06
Cluster-2749.66671	333.29	43.7669	2.9254	6.9859e-08	2.74e-06
Cluster-2749.36752	1310.09	287.931	2.1879	7.0298e-08	2.756e-06
Cluster-2749.18412	91.3985	21.7756	2.0542	7.0594e-08	2.7649e-06
Cluster-2749.35484	1569.81	461.945	1.7632	7.1439e-08	2.7941e-06
Cluster-2749.25603	243.314	43.7454	2.4846	7.2129e-08	2.8174e-06
Cluster-2749.28214	68.452	0.638624	6.707	7.2088e-08	2.8174e-06
Cluster-2749.67264	3404.83	1580.49	1.1073	7.2169e-08	2.8174e-06
Cluster-2749.28622	158.842	34.8241	2.1862	7.2657e-08	2.8329e-06
Cluster-2749.83758	272.734	1.40543	7.5137	7.2669e-08	2.8329e-06
Cluster-2749.13581	97.7291	1.2719	6.0582	7.2851e-08	2.8374e-06
Cluster-2749.28785	468.366	69.1599	2.7516	7.2932e-08	2.8392e-06
Cluster-2749.8113	288.663	70.5678	2.0357	7.3184e-08	2.8477e-06
Cluster-2749.73326	102.573	8.10243	3.6896	7.3787e-08	2.8685e-06
Cluster-2749.49208	1664.87	762.24	1.1265	7.4562e-08	2.8946e-06
Cluster-2749.68032	227.766	59.8959	1.9346	7.4552e-08	2.8946e-06
Cluster-2749.56453	2069.6	711.621	1.5404	7.5163e-08	2.9125e-06
Cluster-2749.1760	69.6893	0	8.5535	7.5414e-08	2.9209e-06
Cluster-2749.80579	42.251	0	7.8335	7.6476e-08	2.9593e-06
Cluster-2749.26737	45.8237	0	7.9509	7.6922e-08	2.9751e-06
Cluster-2749.2874	151.497	36.0392	2.0714	7.7636e-08	2.9986e-06
Cluster-2749.33687	43.364	0	7.8689	7.7757e-08	3.0019e-06
Cluster-2749.79605	35.6469	0	7.5879	7.8241e-08	3.0178e-06
Cluster-2749.16514	357.204	23.9509	3.8997	7.872e-08	3.0348e-06
Cluster-2749.8668	82.2248	2.81422	4.9096	7.8891e-08	3.04e-06
Cluster-2749.13560	120.379	36.533	1.7234	8.0559e-08	3.0986e-06
Cluster-2749.31445	431.441	39.9751	3.431	8.1061e-08	3.1136e-06
Cluster-2749.68116	50.6222	0	8.0946	8.1028e-08	3.1136e-06
Cluster-2749.32368	3033.01	886.66	1.7742	8.1575e-08	3.1301e-06
Cluster-2749.44171	1151.18	410.615	1.4874	8.342e-08	3.1969e-06
Cluster-2749.42710	180.158	42.6778	2.0769	8.3619e-08	3.203e-06
Cluster-2749.44179	85.0423	0	8.8421	8.3768e-08	3.2073e-06
Cluster-2749.56598	153.901	38.9419	1.9708	8.3928e-08	3.2119e-06
Cluster-2749.13602	371.323	74.8538	2.3128	8.5036e-08	3.2513e-06
Cluster-2749.73785	963.529	364.891	1.4002	8.5377e-08	3.2629e-06
Cluster-2749.41434	234.946	101.301	1.2151	8.6143e-08	3.2906e-06
Cluster-2749.31520	879.07	166.533	2.4038	8.7622e-08	3.3456e-06
Cluster-2749.21886	808.323	6.25638	7.0049	8.796e-08	3.3566e-06
Cluster-2749.76666	1895.37	713.715	1.4084	8.9537e-08	3.4109e-06
Cluster-2749.48417	18936	1245.17	3.927	9.018e-08	3.4339e-06
Cluster-2749.28099	362.42	14.3571	4.656	9.059e-08	3.4479e-06
Cluster-2749.85221	57.0095	0	8.2635	9.2213e-08	3.5065e-06
Cluster-2749.60212	335.326	42.1527	2.9916	9.3482e-08	3.5483e-06
Cluster-2749.78579	95.9682	3.70723	4.7055	9.3599e-08	3.5511e-06
Cluster-2749.26668	185.104	39.6706	2.2327	9.5267e-08	3.6078e-06
Cluster-2749.44211	538.031	140.974	1.9356	9.5379e-08	3.6104e-06
Cluster-2749.82755	501.772	1.16373	8.8309	9.564e-08	3.6187e-06
Cluster-2749.84430	241.303	1.79335	7.0243	9.7426e-08	3.6829e-06
Cluster-2749.83743	136.67	0	9.5257	9.7781e-08	3.6947e-06
Cluster-2749.64535	54.6235	0	8.2025	9.9525e-08	3.7572e-06
Cluster-2749.51553	3484.61	765.972	2.186	1.0091e-07	3.8061e-06
Cluster-2749.28887	240.273	69.3891	1.7983	1.0163e-07	3.8313e-06
Cluster-2749.25805	136.209	0.508762	7.8045	1.0234e-07	3.8547e-06
Cluster-2749.11647	40.5814	0	7.7739	1.0257e-07	3.8615e-06
Cluster-2749.33032	282.8	4.07544	6.0548	1.0297e-07	3.8751e-06
Cluster-2749.10503	114.207	0	9.2676	1.0418e-07	3.9168e-06
Cluster-2405.0	35.1424	0	7.5656	1.0546e-07	3.9615e-06
Cluster-2749.27104	64.2221	1.92321	5.0394	1.0685e-07	4.0049e-06
Cluster-2749.9441	49.7308	0	8.0668	1.0715e-07	4.0141e-06
Cluster-2749.33040	65.1328	0.508762	6.6946	1.0833e-07	4.0531e-06
Cluster-2749.30204	1408.94	201.12	2.8079	1.0868e-07	4.0644e-06
Cluster-2749.54350	89.5429	4.23066	4.3962	1.097e-07	4.0986e-06
Cluster-2749.49427	164.935	39.485	2.0566	1.0985e-07	4.1007e-06
Cluster-2749.46824	184.613	32.3584	2.4938	1.108e-07	4.1323e-06
Cluster-2749.9048	691.632	227.368	1.6027	1.1151e-07	4.1552e-06
Cluster-2749.79481	77.5665	15.9088	2.288	1.1158e-07	4.1561e-06
Cluster-2749.46926	157.582	32.7153	2.2832	1.1265e-07	4.1939e-06
Cluster-2749.44324	151.713	50.3526	1.5848	1.1366e-07	4.2295e-06
Cluster-2749.29844	81.897	11.1457	2.8771	1.1458e-07	4.2619e-06
Cluster-2749.18602	274.509	106.408	1.3684	1.1487e-07	4.2669e-06
Cluster-2749.73875	179.915	1.16373	7.3796	1.1483e-07	4.2669e-06
Cluster-2749.39531	399.049	57.9636	2.78	1.1515e-07	4.2757e-06
Cluster-2749.56235	1322.37	184.222	2.8463	1.1575e-07	4.294e-06
Cluster-2749.2660	128.504	5.39439	4.5829	1.1778e-07	4.3635e-06
Cluster-2749.10460	48.3164	0	8.025	1.1873e-07	4.3948e-06
Cluster-2749.57031	123.547	0	9.3798	1.1927e-07	4.4111e-06
Cluster-2749.32047	1071	361.397	1.5648	1.2101e-07	4.4712e-06
Cluster-2749.21372	358.157	8.37515	5.4295	1.2284e-07	4.5348e-06
Cluster-2749.13730	116.26	18.8549	2.6246	1.2363e-07	4.562e-06
Cluster-2749.52600	155.899	2.30211	6.0123	1.2458e-07	4.5891e-06
Cluster-2749.51339	385.719	105.101	1.8774	1.2692e-07	4.6688e-06
Cluster-2749.7691	1286.33	465.056	1.4667	1.3109e-07	4.816e-06
Cluster-2749.48629	196.612	45.3575	2.1064	1.3255e-07	4.8655e-06
Cluster-2749.66879	103.031	0	9.1186	1.3497e-07	4.9435e-06
Cluster-2749.29209	16964.2	4640	1.8704	1.3584e-07	4.9664e-06
Cluster-2749.65204	1501.65	561.143	1.4188	1.3663e-07	4.9911e-06
Cluster-2749.11850	113.629	36.0209	1.6538	1.3783e-07	5.0303e-06
Cluster-2749.21637	150.315	23.4821	2.6925	1.3817e-07	5.0406e-06
Cluster-2749.6114	193.423	1.15273	7.4871	1.3947e-07	5.0837e-06
Cluster-2749.49794	1538.66	581.698	1.4042	1.398e-07	5.0936e-06
Cluster-2749.22284	70.9365	5.25353	3.7555	1.3992e-07	5.0956e-06
Cluster-2749.78783	85.588	5.11801	4.0819	1.4067e-07	5.1185e-06
Cluster-2749.22085	3158.45	860.414	1.877	1.4665e-07	5.3245e-06
Cluster-2749.69811	787.501	331.779	1.2467	1.4663e-07	5.3245e-06
Cluster-2749.52081	4477.53	1785.49	1.3259	1.4716e-07	5.3407e-06
Cluster-2749.46545	135.273	1.16373	6.9772	1.4725e-07	5.3418e-06
Cluster-2749.39186	313.302	91.1641	1.7784	1.4946e-07	5.4169e-06
Cluster-2749.12549	109.384	0	9.2041	1.5002e-07	5.4348e-06
Cluster-2749.32288	187.567	37.3161	2.331	1.5079e-07	5.4558e-06
Cluster-2749.57639	5198.67	18.8115	8.1077	1.5361e-07	5.5529e-06
Cluster-2749.14159	72.4448	0.763143	6.3092	1.5634e-07	5.637e-06
Cluster-2749.72044	172.803	19.9645	3.0934	1.5654e-07	5.6417e-06
Cluster-2749.2865	184.068	12.1472	3.8953	1.5786e-07	5.6844e-06
Cluster-2749.21095	34.5498	0	7.5418	1.6231e-07	5.8295e-06
Cluster-2749.40913	831.633	329.98	1.3324	1.6246e-07	5.8324e-06
Cluster-2749.29252	267.702	34.8765	2.9455	1.626e-07	5.8351e-06
Cluster-2749.70828	103.669	0	9.1268	1.6293e-07	5.8443e-06
Cluster-2749.5265	66.4142	0	8.486	1.6304e-07	5.845e-06
Cluster-2749.2665	33.1893	0	7.4848	1.6391e-07	5.8721e-06
Cluster-2749.23863	287.001	36.113	2.9828	1.6586e-07	5.9368e-06
Cluster-2749.5263	143.92	18.1512	2.9576	1.68e-07	6.0081e-06
Cluster-2749.47256	62.7934	0	8.4029	1.685e-07	6.0234e-06
Cluster-2749.47563	663.58	52.7533	3.6456	1.6862e-07	6.0253e-06
Cluster-2749.61078	32.9088	0	7.4724	1.6914e-07	6.0412e-06
Cluster-2749.53259	2009.18	799.239	1.3291	1.6949e-07	6.0501e-06
Cluster-2749.53263	66.3572	11.153	2.5686	1.6953e-07	6.0501e-06
Cluster-2749.20266	600.48	148.807	2.0116	1.7007e-07	6.0665e-06
Cluster-2749.35083	3661.53	858.19	2.0928	1.7042e-07	6.0766e-06
Cluster-2749.15941	411.344	101.565	2.0163	1.7064e-07	6.0819e-06
Cluster-2749.34603	331.665	19.3653	4.0998	1.7157e-07	6.1124e-06
Cluster-2749.10447	293.144	76.9438	1.9281	1.7288e-07	6.1537e-06
Cluster-2749.73048	229.118	0.775822	8.3265	1.7351e-07	6.171e-06
Cluster-2749.54766	227.913	87.0578	1.3859	1.7453e-07	6.1993e-06
Cluster-2749.51022	48.9897	0	8.0445	1.7478e-07	6.2056e-06
Cluster-2749.71778	67.7495	0	8.5128	1.7499e-07	6.2104e-06
Cluster-2749.83533	236.32	2.69337	6.5125	1.758e-07	6.2364e-06
Cluster-2749.9139	40.9562	0	7.7862	1.7659e-07	6.2618e-06
Cluster-2749.74876	49.722	0	8.0659	1.7745e-07	6.287e-06
Cluster-2749.42373	2039.38	925.399	1.1394	1.7758e-07	6.289e-06
Cluster-2749.75993	215.286	19.2191	3.4845	1.8088e-07	6.3896e-06
Cluster-2749.50331	187.265	45.4329	2.0511	1.8113e-07	6.3955e-06
Cluster-2749.21509	410.522	92.347	2.1593	1.8143e-07	6.4036e-06
Cluster-2749.47146	549.149	2.54915	7.7051	1.8287e-07	6.4463e-06
Cluster-2749.37658	459.584	92.47	2.3173	1.8445e-07	6.499e-06
Cluster-2749.82380	278.254	69.3647	2.0021	1.8589e-07	6.5415e-06
Cluster-2749.51924	98.8966	8.60187	3.5557	1.868e-07	6.568e-06
Cluster-2749.4816	42.4447	0	7.8405	1.8803e-07	6.6056e-06
Cluster-2749.20737	4731.94	2353.95	1.0071	1.8958e-07	6.6546e-06
Cluster-2749.8227	79.026	0	8.7351	1.9144e-07	6.7172e-06
Cluster-2749.47407	1902.9	209.674	3.1828	1.9253e-07	6.7469e-06
Cluster-2749.37875	4121.81	726.765	2.5031	1.9493e-07	6.8224e-06
Cluster-2749.8021	390.768	130.324	1.584	1.967e-07	6.8814e-06
Cluster-2749.47260	266.87	2.71538	6.6766	2.0184e-07	7.0524e-06
Cluster-2749.80541	57.3898	0	8.2738	2.0184e-07	7.0524e-06
Cluster-2749.76918	198.318	71.2031	1.4817	2.0334e-07	7.1005e-06
Cluster-2749.69568	62.9804	0	8.4074	2.0441e-07	7.1243e-06
Cluster-2749.82795	41.2774	1.53896	4.6781	2.0503e-07	7.1431e-06
Cluster-106.1	69.1274	1.54431	5.6094	2.0599e-07	7.1676e-06
Cluster-2749.9229	415.777	146.886	1.4987	2.0765e-07	7.2222e-06
Cluster-2749.49335	606.871	177.573	1.7707	2.0781e-07	7.2249e-06
Cluster-2749.52604	62.5998	11.7953	2.4032	2.0857e-07	7.2483e-06
Cluster-2749.31726	2223.01	755.58	1.5556	2.09e-07	7.2571e-06
Cluster-2749.81497	208.016	57.7401	1.8421	2.1184e-07	7.3495e-06
Cluster-2749.23818	1060.17	248.294	2.0946	2.1331e-07	7.3933e-06
Cluster-2749.6858	324.049	40.5159	2.9935	2.1333e-07	7.3933e-06
Cluster-2749.13070	476.152	136.653	1.798	2.1608e-07	7.4811e-06
Cluster-2749.38619	33.7879	0	7.5092	2.1816e-07	7.5475e-06
Cluster-2749.42197	504.064	170.615	1.5582	2.1875e-07	7.5642e-06
Cluster-2749.64133	252.531	33.945	2.9049	2.2137e-07	7.642e-06
Cluster-2749.60746	62.4595	6.81051	3.2449	2.2287e-07	7.6906e-06
Cluster-2749.71302	569.046	32.103	4.1369	2.2403e-07	7.7274e-06
Cluster-2749.38725	32.2636	0	7.4424	2.2446e-07	7.7394e-06
Cluster-2749.72101	163.847	58.3686	1.4929	2.2582e-07	7.783e-06
Cluster-2749.69843	2810.26	933.539	1.5895	2.2619e-07	7.7923e-06
Cluster-2749.62424	82.8879	7.31026	3.5057	2.2992e-07	7.9047e-06
Cluster-2749.63893	176.825	53.8742	1.7203	2.3174e-07	7.9638e-06
Cluster-2749.73709	400.469	29.1663	3.7759	2.3369e-07	8.0276e-06
Cluster-2749.2690	165.409	14.5127	3.5106	2.3686e-07	8.1232e-06
Cluster-2749.54742	1979.79	556.21	1.8316	2.381e-07	8.1622e-06
Cluster-2749.51382	205.837	32.7677	2.6435	2.3923e-07	8.1978e-06
Cluster-2749.58627	1613.12	688.901	1.2289	2.453e-07	8.3953e-06
Cluster-2749.42884	83.875	0	8.8208	2.4553e-07	8.3997e-06
Cluster-319.0	291.625	0	10.619	2.4657e-07	8.4321e-06
Cluster-2749.75280	123.736	7.20209	4.1332	2.4707e-07	8.4456e-06
Cluster-2749.37463	71.2592	13.823	2.3397	2.4974e-07	8.53e-06
Cluster-2749.67537	1814.93	611.554	1.5705	2.5635e-07	8.7378e-06
Cluster-2749.54552	472.798	191.643	1.2986	2.5873e-07	8.8151e-06
Cluster-2749.82813	99.2125	0	9.0632	2.5988e-07	8.8509e-06
Cluster-2749.25010	994.749	43.6159	4.5131	2.628e-07	8.9433e-06
Cluster-2749.70731	1015.64	303.046	1.7466	2.6281e-07	8.9433e-06
Cluster-2749.19815	941.085	123.009	2.9368	2.6409e-07	8.9809e-06
Cluster-2749.52131	4898.66	970.343	2.3362	2.6413e-07	8.9809e-06
Cluster-2749.32053	190.05	38.5977	2.294	2.6488e-07	8.9991e-06
Cluster-2749.63417	89.4162	5.89949	3.9182	2.6478e-07	8.9991e-06
Cluster-2749.44319	14839.6	4449.52	1.7376	2.6537e-07	9.0121e-06
Cluster-2749.3214	43.4849	0.254381	6.912	2.6696e-07	9.0623e-06
Cluster-2749.35211	33.5057	0	7.499	2.7032e-07	9.1707e-06
Cluster-2749.52137	3773.66	1049.82	1.8466	2.708e-07	9.1817e-06
Cluster-2749.41183	115.081	5.00816	4.5544	2.7139e-07	9.1969e-06
Cluster-2749.28592	90.23	4.89464	4.2665	2.7332e-07	9.2444e-06
Cluster-2749.66068	2084.89	751.879	1.4721	2.7643e-07	9.3345e-06
Cluster-2749.25588	31.329	0	7.4016	2.7831e-07	9.3868e-06
Cluster-2749.41057	1056.74	357.82	1.5621	2.805e-07	9.4492e-06
Cluster-2749.61528	964.501	173.348	2.4787	2.894e-07	9.7255e-06
Cluster-2749.43764	1147.08	339.297	1.7584	3.0497e-07	1.0216e-05
Cluster-2749.43865	60.9917	0.763143	6.0553	3.0487e-07	1.0216e-05
Cluster-2749.85551	40.4972	0	7.7703	3.0543e-07	1.0227e-05
Cluster-2749.68087	732.685	44.8744	4.0334	3.1016e-07	1.0369e-05
Cluster-2749.22471	85.9412	0.642292	7.0405	3.1555e-07	1.0536e-05
Cluster-2749.38954	892.193	290.083	1.6212	3.1763e-07	1.0593e-05
Cluster-2749.60426	44.2569	0	7.8979	3.1775e-07	1.0593e-05
Cluster-2749.80915	1382.86	221.446	2.6424	3.1878e-07	1.0623e-05
Cluster-2749.72553	994.547	357.833	1.4761	3.1932e-07	1.0637e-05
Cluster-2749.35050	531.611	138.317	1.9367	3.2038e-07	1.0668e-05
Cluster-2749.37944	2325.65	1086.42	1.0981	3.2404e-07	1.0764e-05
Cluster-2749.9363	152.438	18.4576	3.0496	3.2539e-07	1.0805e-05
Cluster-2749.65425	119.642	11.0519	3.4716	3.2731e-07	1.0864e-05
Cluster-2749.20272	82.1552	0.254381	7.8288	3.3137e-07	1.0981e-05
Cluster-2749.47600	53.6325	0	8.1752	3.3318e-07	1.1033e-05
Cluster-2749.10130	40.6023	0	7.7735	3.339e-07	1.1048e-05
Cluster-2749.19931	40.8384	1.02654	5.355	3.3391e-07	1.1048e-05
Cluster-2749.38144	336.711	119.958	1.4952	3.3711e-07	1.114e-05
Cluster-2749.58972	2457.61	821.274	1.5816	3.4088e-07	1.1256e-05
Cluster-2749.31051	113.067	1.92855	5.9627	3.4261e-07	1.1309e-05
Cluster-2749.1447	44.6993	0	7.9129	3.4395e-07	1.1345e-05
Cluster-2749.59555	258.614	24.5177	3.3788	3.4397e-07	1.1345e-05
Cluster-2749.43216	1615.98	224.456	2.8496	3.4903e-07	1.1495e-05
Cluster-2749.66003	120.907	16.3939	2.8767	3.4906e-07	1.1495e-05
Cluster-2749.41207	2855.45	939.836	1.6039	3.5025e-07	1.1529e-05
Cluster-2749.58710	47.8201	0	8.0108	3.5271e-07	1.1606e-05
Cluster-2749.77814	2400.29	421.524	2.5094	3.5323e-07	1.1618e-05
Cluster-2749.38309	452.471	112.151	2.0143	3.5341e-07	1.162e-05
Cluster-2749.82271	479.083	85.765	2.4779	3.5411e-07	1.1638e-05
Cluster-2749.68450	204.108	29.1396	2.8228	3.55e-07	1.1663e-05
Cluster-2749.49560	93.6324	7.55731	3.6303	3.5686e-07	1.1714e-05
Cluster-2749.25475	30.2934	0	7.3516	3.5836e-07	1.1759e-05
Cluster-2749.75839	859.369	331.896	1.3742	3.6185e-07	1.1864e-05
Cluster-2749.48663	88.4797	0	8.8986	3.6337e-07	1.1905e-05
Cluster-2749.68046	898.369	188.21	2.2534	3.6879e-07	1.2059e-05
Cluster-2749.32070	993.797	270.828	1.8771	3.7389e-07	1.2202e-05
Cluster-2749.3858	175.067	53.3041	1.7122	3.741e-07	1.2204e-05
Cluster-2749.55819	53.1856	0	8.1646	3.7456e-07	1.2211e-05
Cluster-2749.69276	67.5801	3.32298	4.3514	3.7461e-07	1.2211e-05
Cluster-2749.31693	81.1627	2.29477	5.0557	3.8188e-07	1.2414e-05
Cluster-2749.47897	71.1772	8.05874	3.1328	3.8385e-07	1.2473e-05
Cluster-2749.35486	8015.3	2757.18	1.5395	3.8426e-07	1.2481e-05
Cluster-2749.9796	457.554	3.84243	6.9299	3.8636e-07	1.2535e-05
Cluster-2749.62906	419.426	129.739	1.6937	3.8741e-07	1.2564e-05
Cluster-2749.68088	85.8187	2.94974	4.8588	3.9504e-07	1.2797e-05
Cluster-2749.43069	456.55	175.485	1.3839	3.9824e-07	1.289e-05
Cluster-2749.46822	1064.22	495.219	1.1055	3.9861e-07	1.2898e-05
Cluster-2749.58802	781.105	291.047	1.4231	4e-07	1.2932e-05
Cluster-2749.54175	607.737	197.436	1.626	4.0023e-07	1.2935e-05
Cluster-2749.41611	135608	14635.2	3.2119	4.0201e-07	1.2984e-05
Cluster-2749.49346	442.967	153.644	1.524	4.0694e-07	1.3136e-05
Cluster-2749.33633	3605.81	1772.64	1.0243	4.0812e-07	1.3169e-05
Cluster-2749.63001	68.3969	0	8.5281	4.0831e-07	1.3171e-05
Cluster-2749.26640	641.814	86.9098	2.88	4.115e-07	1.3268e-05
Cluster-2749.18387	24669.6	1120.95	4.4598	4.133e-07	1.3321e-05
Cluster-2749.67098	336.215	136.232	1.299	4.1621e-07	1.3404e-05
Cluster-2749.32415	322.361	34.1607	3.2467	4.1758e-07	1.3444e-05
Cluster-2749.10451	105.968	8.9464	3.5407	4.2095e-07	1.3526e-05
Cluster-2749.56382	55.0377	0	8.2131	4.2259e-07	1.3563e-05
Cluster-2749.13197	1685.06	787.342	1.0975	4.2415e-07	1.3603e-05
Cluster-2749.46699	1093.22	342.412	1.6753	4.2576e-07	1.3642e-05
Cluster-2749.73330	30.6838	0	7.37	4.2603e-07	1.3642e-05
Cluster-2749.83556	155.18	0.763143	7.4669	4.257e-07	1.3642e-05
Cluster-2749.77588	243.883	88.3722	1.4586	4.2718e-07	1.3669e-05
Cluster-2749.25634	353.117	94.7466	1.9037	4.287e-07	1.3712e-05
Cluster-2749.68141	284.884	106.061	1.4241	4.2945e-07	1.3725e-05
Cluster-2749.74674	233.866	3.46186	6.1259	4.3171e-07	1.3787e-05
Cluster-2749.15188	161.519	47.701	1.7562	4.3857e-07	1.399e-05
Cluster-2749.16507	37.0621	0	7.6439	4.4426e-07	1.4155e-05
Cluster-2749.72787	115.82	0	9.2868	4.4763e-07	1.4252e-05
Cluster-2749.35854	384.792	167.494	1.2011	4.4789e-07	1.4254e-05
Cluster-2749.83173	121.661	14.3628	3.0717	4.5015e-07	1.4321e-05
Cluster-2749.61324	50.1683	0	8.0789	4.5234e-07	1.438e-05
Cluster-2749.5861	33.9418	0	7.5149	4.5394e-07	1.442e-05
Cluster-2749.22503	97.1207	7.0432	3.7724	4.5536e-07	1.4458e-05
Cluster-2749.30901	113.475	12.2697	3.1775	4.5549e-07	1.4458e-05
Cluster-2749.15129	1292.14	442.532	1.5461	4.5751e-07	1.4516e-05
Cluster-2749.40794	38999.1	2923.29	3.7379	4.596e-07	1.4577e-05
Cluster-2749.76814	60.6391	0	8.3527	4.668e-07	1.4772e-05
Cluster-2749.73368	58.2222	0	8.2942	4.6914e-07	1.484e-05
Cluster-2749.40945	805.898	235.732	1.7697	4.7043e-07	1.4875e-05
Cluster-2749.11451	166.879	43.6526	1.9431	4.7321e-07	1.4958e-05
Cluster-2749.33481	56.2753	0	8.2469	4.7364e-07	1.496e-05
Cluster-2749.59792	325.935	138.278	1.2327	4.7353e-07	1.496e-05
Cluster-2749.61436	509.757	132.954	1.9412	4.7716e-07	1.506e-05
Cluster-2749.71505	47.5737	0	8.0024	4.7966e-07	1.5133e-05
Cluster-2749.22645	1688.93	289.177	2.5464	4.8393e-07	1.5262e-05
Cluster-2749.66628	219.237	16.5578	3.7423	4.8437e-07	1.527e-05
Cluster-2749.37205	2922.44	810.063	1.8507	4.8714e-07	1.5351e-05
Cluster-2749.37900	107.42	28.4306	1.9138	4.901e-07	1.5433e-05
Cluster-2749.13874	130.575	1.93955	6.159	4.9343e-07	1.5532e-05
Cluster-2749.36904	70.9287	0	8.579	4.9549e-07	1.5586e-05
Cluster-2749.54650	302.395	105.47	1.516	4.9885e-07	1.5673e-05
Cluster-2749.71555	1043.26	37.8994	4.773	5.0136e-07	1.5746e-05
Cluster-2749.75485	95.1526	0.384243	8.0429	5.0264e-07	1.5775e-05
Cluster-2749.68504	1553.41	357.053	2.1219	5.0554e-07	1.586e-05
Cluster-2749.10026	185.227	4.25968	5.4929	5.0929e-07	1.5965e-05
Cluster-2749.42674	195.436	28.8458	2.7607	5.0975e-07	1.5974e-05
Cluster-2749.6638	42.1702	0	7.8311	5.1944e-07	1.6259e-05
Cluster-2749.11593	58.1131	0	8.2914	5.3119e-07	1.6608e-05
Cluster-2749.52678	203.377	59.8906	1.771	5.3726e-07	1.6785e-05
Cluster-2749.70840	49.214	0	8.0532	5.3749e-07	1.6786e-05
Cluster-2749.82951	37.0237	0	7.643	5.3788e-07	1.6792e-05
Cluster-2749.64568	1583.77	428.792	1.8836	5.4138e-07	1.6889e-05
Cluster-2749.42002	340.965	132.038	1.3664	5.5121e-07	1.7176e-05
Cluster-2749.1822	90.4432	0	8.9297	5.6384e-07	1.7537e-05
Cluster-2749.5775	525.864	123.107	2.0903	5.638e-07	1.7537e-05
Cluster-2749.23559	1031.27	316.313	1.7033	5.673e-07	1.7632e-05
Cluster-2749.61432	80.5512	9.25149	3.1541	5.6952e-07	1.7694e-05
Cluster-2749.74054	185.61	9.2298	4.3295	5.7604e-07	1.787e-05
Cluster-2749.32459	860.132	302.863	1.5055	5.7704e-07	1.7894e-05
Cluster-2749.2035	56.1113	0	8.2409	5.7881e-07	1.7943e-05
Cluster-2749.64832	161.976	7.93286	4.3191	5.913e-07	1.8296e-05
Cluster-2749.10214	32.1234	0	7.4359	5.9569e-07	1.8418e-05
Cluster-2749.70842	141.757	20.0904	2.8049	6.0263e-07	1.8612e-05
Cluster-2749.83985	102.724	0.384243	8.1516	6.0358e-07	1.8635e-05
Cluster-2749.16473	1474.83	568.504	1.3768	6.0985e-07	1.8812e-05
Cluster-2749.14167	46.2975	0	7.9658	6.146e-07	1.894e-05
Cluster-2749.51549	588.196	109.02	2.4306	6.2284e-07	1.918e-05
Cluster-2749.10071	211.636	64.4297	1.7112	6.2384e-07	1.9197e-05
Cluster-2749.21923	66.8215	4.72674	3.7591	6.2387e-07	1.9197e-05
Cluster-2749.16572	79.8139	2.31479	5.112	6.2544e-07	1.9238e-05
Cluster-2749.56459	919.381	390.241	1.2351	6.2654e-07	1.9265e-05
Cluster-2749.8735	136.349	11.5373	3.5647	6.3791e-07	1.9593e-05
Cluster-2749.65643	59.282	0.508762	6.5716	6.4296e-07	1.9734e-05
Cluster-2749.29202	105.033	1.15273	6.6182	6.4461e-07	1.9777e-05
Cluster-2749.38891	292.904	8.59254	5.1134	6.4959e-07	1.9922e-05
Cluster-2749.60871	328.705	47.9306	2.7827	6.518e-07	1.9983e-05
Cluster-1605.0	97.8573	0.384243	8.0816	6.6128e-07	2.0229e-05
Cluster-2749.36991	56.9534	2.31479	4.6231	6.6287e-07	2.027e-05
Cluster-2749.48076	112.073	0.254381	8.2773	6.6313e-07	2.0271e-05
Cluster-2749.23100	156.916	24.1712	2.6848	6.6452e-07	2.0306e-05
Cluster-2749.75722	397.407	188.45	1.0764	6.6513e-07	2.0312e-05
Cluster-2749.82927	54.9083	0	8.2099	6.6546e-07	2.0312e-05
Cluster-2749.50821	615.701	15.9603	5.2645	6.6719e-07	2.035e-05
Cluster-2749.33073	171.191	36.9239	2.2239	6.6747e-07	2.0351e-05
Cluster-2749.21032	118.898	37.3198	1.676	6.6889e-07	2.0387e-05
Cluster-2749.13723	95.2928	8.08776	3.5823	6.6983e-07	2.0408e-05
Cluster-2749.26674	182.213	57.2516	1.6601	6.7089e-07	2.043e-05
Cluster-2749.72680	3601.23	1402.98	1.3601	6.7102e-07	2.043e-05
Cluster-2749.21487	662.333	146.222	2.1829	6.7522e-07	2.055e-05
Cluster-2749.71380	214.541	22.6872	3.2313	6.756e-07	2.0554e-05
Cluster-2749.14041	516.877	178.923	1.5315	6.7613e-07	2.0555e-05
Cluster-2749.20203	121.567	16.062	2.9425	6.7895e-07	2.0633e-05
Cluster-2749.25597	160.208	46.3316	1.7963	6.8033e-07	2.0668e-05
Cluster-2749.40784	255.27	12.933	4.3126	6.8929e-07	2.0917e-05
Cluster-2749.60431	33.0208	0	7.4752	6.8957e-07	2.0918e-05
Cluster-2749.30064	34.5661	0	7.544	7.027e-07	2.127e-05
Cluster-2749.71494	298.02	10.3749	4.8577	7.0397e-07	2.1299e-05
Cluster-2749.50584	534.029	61.9021	3.1099	7.0815e-07	2.1404e-05
Cluster-2749.54762	180.343	21.3359	3.0879	7.1045e-07	2.1454e-05
Cluster-2749.10268	79.2154	2.7027	4.8886	7.1601e-07	2.1603e-05
Cluster-2749.31503	402.153	56.7802	2.819	7.1782e-07	2.1649e-05
Cluster-2749.23845	470.926	155.332	1.605	7.1869e-07	2.1668e-05
Cluster-2749.14354	1223.73	283.472	2.1116	7.1985e-07	2.1679e-05
Cluster-2749.34917	1526.17	85.5604	4.1551	7.1946e-07	2.1679e-05
Cluster-2749.76211	41.9316	0	7.8202	7.1957e-07	2.1679e-05
Cluster-2749.80789	27.5912	0	7.2174	7.2193e-07	2.1734e-05
Cluster-2749.17660	289.878	95.7763	1.5904	7.252e-07	2.1825e-05
Cluster-2749.74132	517.479	72.9376	2.8272	7.373e-07	2.2145e-05
Cluster-2749.13664	111.949	26.7082	2.0814	7.3827e-07	2.2161e-05
Cluster-2749.67180	103.16	12.674	3.0014	7.385e-07	2.2161e-05
Cluster-2749.67103	31823.2	1209.42	4.7177	7.4969e-07	2.2481e-05
Cluster-2749.83232	271.721	0.768487	8.5635	7.5299e-07	2.2572e-05
Cluster-2749.35807	2609.59	436.388	2.5798	7.5485e-07	2.2619e-05
Cluster-2749.6192	27.469	0	7.2114	7.554e-07	2.2628e-05
Cluster-2749.64423	423.797	134.756	1.6543	7.589e-07	2.2724e-05
Cluster-2749.55750	216.67	33.3805	2.6976	7.6486e-07	2.2894e-05
Cluster-2749.60684	33.2508	0	7.4871	7.7692e-07	2.3231e-05
Cluster-2749.8225	204.127	24.531	3.0599	7.7791e-07	2.3246e-05
Cluster-2749.3293	147.558	0.768487	7.7017	7.9384e-07	2.3703e-05
Cluster-2749.38551	122.545	41.2981	1.5699	7.9579e-07	2.3746e-05
Cluster-2749.46533	474.369	115.124	2.0387	7.9586e-07	2.3746e-05
Cluster-2749.52372	57.5093	1.0302	5.8405	7.9854e-07	2.3817e-05
Cluster-2749.2836	125.127	20.8499	2.5675	8.0729e-07	2.407e-05
Cluster-2749.9400	29.2733	0	7.3041	8.1069e-07	2.4154e-05
Cluster-2749.32445	1169.43	269.759	2.1165	8.1137e-07	2.4165e-05
Cluster-2749.47790	6921.65	2463.16	1.4906	8.1174e-07	2.4168e-05
Cluster-2749.31292	737.725	131.993	2.482	8.1519e-07	2.4252e-05
Cluster-2749.13601	369.269	47.5751	2.9636	8.2056e-07	2.4378e-05
Cluster-2749.11021	3552.79	1524.73	1.2203	8.2591e-07	2.4502e-05
Cluster-2749.31692	1462.73	571.263	1.3564	8.263e-07	2.4505e-05
Cluster-2749.35359	524.324	61.7815	3.0913	8.3315e-07	2.4691e-05
Cluster-2749.40042	60.9629	0	8.3622	8.364e-07	2.476e-05
Cluster-2749.67449	364.747	94.1371	1.9492	8.3667e-07	2.476e-05
Cluster-2749.18652	2268.04	186.882	3.601	8.4142e-07	2.4883e-05
Cluster-2749.11751	122.56	0	9.3684	8.4242e-07	2.4903e-05
Cluster-2749.48823	135.79	31.2555	2.125	8.4269e-07	2.4903e-05
Cluster-2749.64586	78.176	6.00933	3.6818	8.4371e-07	2.4924e-05
Cluster-2749.81299	40.1269	0	7.7566	8.4915e-07	2.5076e-05
Cluster-2749.25171	40.8217	0	7.7843	8.5322e-07	2.5188e-05
Cluster-2749.41285	595.579	34.4138	4.1155	8.5695e-07	2.528e-05
Cluster-2749.65116	1018.82	384.29	1.4058	8.6452e-07	2.5476e-05
Cluster-2749.33903	128.687	32.7711	1.9681	8.8773e-07	2.6105e-05
Cluster-2749.42346	286.944	39.3295	2.8636	8.9205e-07	2.6204e-05
Cluster-2749.40430	430.308	203.002	1.0864	8.9403e-07	2.6253e-05
Cluster-2749.60711	47.6764	0	8.0058	9.001e-07	2.6404e-05
Cluster-2749.47461	200.635	42.7145	2.2326	9.0556e-07	2.6554e-05
Cluster-2749.3297	29.5354	0	7.317	9.0802e-07	2.6598e-05
Cluster-2749.57297	25516.5	3827.89	2.7368	9.1262e-07	2.6715e-05
Cluster-2749.75314	89.3287	11.115	2.9702	9.147e-07	2.6766e-05
Cluster-2749.69282	48.8339	0	8.0407	9.1992e-07	2.69e-05
Cluster-2749.14066	360.418	145.834	1.3065	9.2543e-07	2.7051e-05
Cluster-2749.74206	41.7614	0	7.817	9.3564e-07	2.7317e-05
Cluster-2749.26485	70.0352	7.43111	3.2257	9.3717e-07	2.7337e-05
Cluster-2749.58670	1590.33	444.105	1.8391	9.4622e-07	2.7582e-05
Cluster-2749.54272	29.2386	0	7.3001	9.4666e-07	2.7585e-05
Cluster-2749.79807	213.022	81.4037	1.3834	9.4835e-07	2.7625e-05
Cluster-2749.20916	484.603	180.503	1.4215	9.5135e-07	2.7693e-05
Cluster-2749.32068	31.7878	0	7.4209	9.5877e-07	2.7877e-05
Cluster-2749.33932	1169.03	249.758	2.226	9.7745e-07	2.8374e-05
Cluster-2749.50078	48.6109	2.1866	4.5536	9.7839e-07	2.8391e-05
Cluster-2749.22134	1788.09	140.895	3.665	9.8595e-07	2.8601e-05
Cluster-2749.27588	70.5572	16.6736	2.0876	1.0036e-06	2.9071e-05
Cluster-2749.26158	343.568	17.173	4.3248	1.0086e-06	2.9187e-05
Cluster-2749.43959	9760.73	3351.22	1.5423	1.0129e-06	2.9291e-05
Cluster-2749.8722	632.41	278.81	1.1794	1.031e-06	2.9772e-05
Cluster-2749.38939	79.7356	22.295	1.8365	1.0405e-06	3.0026e-05
Cluster-2749.66728	415.672	81.751	2.3399	1.0414e-06	3.0043e-05
Cluster-2749.10285	988.966	410.213	1.2703	1.0456e-06	3.0143e-05
Cluster-2749.71822	49.4506	0.775822	6.1699	1.0454e-06	3.0143e-05
Cluster-2749.38707	987.667	273.086	1.8553	1.0519e-06	3.0315e-05
Cluster-2749.72296	40.4929	0	7.7697	1.0542e-06	3.0369e-05
Cluster-2749.2838	56.8834	9.1143	2.6774	1.0576e-06	3.0457e-05
Cluster-2749.32142	1385.04	673.178	1.0397	1.0585e-06	3.0473e-05
Cluster-2749.61525	162.39	28.2162	2.5281	1.0623e-06	3.0572e-05
Cluster-2749.36518	129.675	41.4299	1.645	1.0865e-06	3.1224e-05
Cluster-2749.21020	1173.48	447.05	1.3901	1.0909e-06	3.1341e-05
Cluster-2749.44528	85.3277	3.07426	4.7582	1.0931e-06	3.1382e-05
Cluster-2749.33828	328.78	127.51	1.3692	1.0996e-06	3.1539e-05
Cluster-2749.30395	160.476	17.9725	3.1703	1.1022e-06	3.1577e-05
Cluster-2749.39729	264.988	3.84977	6.1451	1.1068e-06	3.1654e-05
Cluster-2749.20715	103.631	17.3049	2.5875	1.1105e-06	3.1751e-05
Cluster-2749.83982	401.99	2.32746	7.4797	1.115e-06	3.1869e-05
Cluster-2749.26167	139.753	1.79335	6.2338	1.1163e-06	3.1882e-05
Cluster-2749.64198	85.4443	23.3542	1.8847	1.1202e-06	3.1972e-05
Cluster-2749.70477	37.7266	2.30378	4.0335	1.1238e-06	3.2054e-05
Cluster-2749.58021	2079.27	825.437	1.3331	1.1318e-06	3.2259e-05
Cluster-2749.74356	659.437	1.92122	8.4646	1.1391e-06	3.2456e-05
Cluster-2749.1616	124.873	17.2044	2.8601	1.1452e-06	3.2609e-05
Cluster-2749.75600	433.92	174.498	1.3167	1.153e-06	3.2807e-05
Cluster-2749.29711	75.4114	9.86109	2.9339	1.1534e-06	3.2809e-05
Cluster-2749.24355	40.4193	0	7.7672	1.1548e-06	3.2836e-05
Cluster-2749.18846	67.4403	16.5347	2.0201	1.1748e-06	3.335e-05
Cluster-2749.75791	464.347	9.18443	5.6444	1.1749e-06	3.335e-05
Cluster-2749.16205	50.821	6.40259	3.0033	1.1826e-06	3.3548e-05
Cluster-2749.22083	129.895	32.6742	1.9846	1.1835e-06	3.3562e-05
Cluster-2749.8763	257.941	42.9476	2.5934	1.186e-06	3.362e-05
Cluster-2749.47424	468.175	95.0345	2.2984	1.1897e-06	3.3703e-05
Cluster-2749.70950	495.384	110.744	2.1567	1.1981e-06	3.3907e-05
Cluster-2749.73229	40.9128	0	7.7849	1.2006e-06	3.3967e-05
Cluster-2749.7922	152.011	17.3089	3.1273	1.2059e-06	3.4103e-05
Cluster-2749.63040	556.77	38.6752	3.8427	1.2212e-06	3.4478e-05
Cluster-2749.72463	79.3061	1.01752	6.0781	1.23e-06	3.4693e-05
Cluster-2749.38135	575.294	118.136	2.2835	1.2308e-06	3.4703e-05
Cluster-2749.56988	330.438	86.6532	1.9364	1.24e-06	3.4938e-05
Cluster-2749.2042	76.8949	0	8.6956	1.2489e-06	3.5172e-05
Cluster-2749.56646	235.008	103.278	1.1816	1.2536e-06	3.5285e-05
Cluster-2749.16425	83.7469	0.768487	6.9043	1.2552e-06	3.532e-05
Cluster-2749.18093	701.063	142.432	2.2978	1.2586e-06	3.539e-05
Cluster-2749.14673	177.153	34.6695	2.3372	1.2623e-06	3.547e-05
Cluster-2749.57662	2527.87	1135.27	1.1544	1.2694e-06	3.5658e-05
Cluster-2749.15690	100.91	1.78067	5.6701	1.2809e-06	3.5934e-05
Cluster-1767.1	31.5	0	7.4094	1.2829e-06	3.5977e-05
Cluster-2749.55296	201.272	15.6484	3.6997	1.3018e-06	3.6445e-05
Cluster-2749.28733	39.4607	3.08327	3.7071	1.3226e-06	3.6979e-05
Cluster-2749.54575	144.305	34.9022	2.0591	1.3222e-06	3.6979e-05
Cluster-2749.81611	75.6934	1.52629	5.4504	1.3284e-06	3.7117e-05
Cluster-2749.14806	98.835	27.4424	1.8522	1.3294e-06	3.7131e-05
Cluster-2749.48724	408.495	49.5965	3.0499	1.3358e-06	3.7297e-05
Cluster-2749.61949	62.1302	0	8.3882	1.342e-06	3.7435e-05
Cluster-2749.83475	599.113	237.86	1.3307	1.3476e-06	3.7565e-05
Cluster-2749.37732	480.321	105.552	2.1891	1.3488e-06	3.7573e-05
Cluster-2749.34615	1493.06	436.885	1.7711	1.3525e-06	3.7651e-05
Cluster-2749.68687	1160.58	14.2155	6.3616	1.3523e-06	3.7651e-05
Cluster-2749.51895	140.8	46.5279	1.5945	1.3545e-06	3.7682e-05
Cluster-2749.68018	76.9582	8.9684	3.0749	1.3608e-06	3.7832e-05
Cluster-2749.50689	169.629	28.9923	2.5483	1.3641e-06	3.7899e-05
Cluster-2749.6176	637.391	183.091	1.8004	1.3652e-06	3.7918e-05
Cluster-2749.71279	104.82	2.82355	5.1911	1.3719e-06	3.8078e-05
Cluster-2749.43641	4117.73	1349.37	1.6093	1.4048e-06	3.8913e-05
Cluster-2749.74441	478.393	191.57	1.3171	1.4182e-06	3.9257e-05
Cluster-2749.75359	27.7734	0	7.228	1.4259e-06	3.9418e-05
Cluster-2749.39512	286.406	35.2845	3.0103	1.4445e-06	3.9853e-05
Cluster-2749.24223	43.2653	0	7.8661	1.4618e-06	4.029e-05
Cluster-2749.57242	202.478	9.24584	4.476	1.4622e-06	4.029e-05
Cluster-2749.53069	608.211	56.9581	3.4214	1.4701e-06	4.0494e-05
Cluster-2749.49718	428.945	66.3668	2.6997	1.4813e-06	4.0774e-05
Cluster-2749.57972	560.038	104.064	2.4266	1.487e-06	4.0904e-05
Cluster-2749.69678	659.412	128.731	2.3584	1.4981e-06	4.1183e-05
Cluster-2749.43289	95.4784	18.4526	2.3578	1.5074e-06	4.1412e-05
Cluster-2749.68023	458.882	140.432	1.7029	1.516e-06	4.1622e-05
Cluster-2749.25562	389.143	132.184	1.5565	1.5166e-06	4.1623e-05
Cluster-2749.22122	1238.73	240.153	2.3656	1.5182e-06	4.1653e-05
Cluster-2749.25710	55.0954	0	8.2166	1.5206e-06	4.1692e-05
Cluster-2749.4917	197.1	17.0325	3.5273	1.5351e-06	4.2062e-05
Cluster-2749.68222	110.951	0.254381	8.2629	1.5371e-06	4.2102e-05
Cluster-2749.13123	599.503	232.447	1.3661	1.5422e-06	4.2214e-05
Cluster-2749.82645	58.7852	0	8.31	1.5484e-06	4.237e-05
Cluster-2749.80344	94.031	31.2741	1.5885	1.5544e-06	4.2521e-05
Cluster-2749.83103	51.2549	1.01752	5.4186	1.5684e-06	4.2862e-05
Cluster-2749.42311	336.025	75.7786	2.1539	1.5742e-06	4.2992e-05
Cluster-2749.64587	209.274	36.8899	2.5032	1.5806e-06	4.3139e-05
Cluster-2749.82490	36.0855	0	7.6057	1.5804e-06	4.3139e-05
Cluster-2749.4894	329.494	118.561	1.4782	1.5902e-06	4.3374e-05
Cluster-2749.11014	89.2209	0.508762	7.2006	1.6017e-06	4.3636e-05
Cluster-2749.21067	92.7271	0	8.9659	1.6019e-06	4.3636e-05
Cluster-2749.23318	194.644	83.8734	1.2155	1.6143e-06	4.3901e-05
Cluster-2749.25365	167.058	55.3865	1.5886	1.6221e-06	4.4099e-05
Cluster-2749.34696	880.147	274.126	1.6818	1.6281e-06	4.4247e-05
Cluster-2749.11849	81.7742	0	8.7847	1.6334e-06	4.4376e-05
Cluster-2749.20008	1613.95	570.003	1.5023	1.6339e-06	4.4377e-05
Cluster-2749.68224	50.7902	7.93988	2.6565	1.6401e-06	4.4523e-05
Cluster-2749.40586	979.749	142.407	2.7859	1.6442e-06	4.4613e-05
Cluster-2749.5188	92.9429	0	8.9692	1.6473e-06	4.4669e-05
Cluster-2749.47185	3155.82	710.54	2.1518	1.6508e-06	4.4732e-05
Cluster-2749.33316	84.2075	1.52629	5.6137	1.6576e-06	4.4903e-05
Cluster-2749.17593	49.2139	0	8.0516	1.6603e-06	4.4961e-05
Cluster-2749.8606	43.9758	1.28458	5.0773	1.6705e-06	4.5223e-05
Cluster-2749.68342	43.2259	1.53163	4.7581	1.6732e-06	4.528e-05
Cluster-2749.38380	2062.4	819.801	1.3303	1.6753e-06	4.5325e-05
Cluster-2749.82089	489.405	113.22	2.1098	1.6773e-06	4.5364e-05
Cluster-2749.67316	92.5289	7.1584	3.688	1.6785e-06	4.5365e-05
Cluster-2749.84049	149.784	0	9.6579	1.678e-06	4.5365e-05
Cluster-2749.42882	41139.6	4514.5	3.1879	1.6797e-06	4.5383e-05
Cluster-2749.53916	60.7965	0	8.3585	1.6852e-06	4.5503e-05
Cluster-2749.47667	34.3002	0	7.5309	1.6973e-06	4.5785e-05
Cluster-2749.9079	44.0726	0	7.8941	1.7234e-06	4.6402e-05
Cluster-2749.71056	28.3976	0	7.2577	1.7282e-06	4.6515e-05
Cluster-2749.76849	98.5945	4.37519	4.5032	1.7317e-06	4.6594e-05
Cluster-2749.3019	50.9975	2.5545	4.2984	1.7451e-06	4.6924e-05
Cluster-2749.52699	216.575	77.351	1.4773	1.7485e-06	4.6985e-05
Cluster-2749.24060	316.834	57.9446	2.4584	1.7492e-06	4.6989e-05
Cluster-2749.64208	160.414	20.4189	2.9869	1.7528e-06	4.707e-05
Cluster-2749.60465	96.4608	26.5514	1.8584	1.763e-06	4.7299e-05
Cluster-2749.44505	53.9941	0	8.1856	1.7661e-06	4.7365e-05
Cluster-2749.60298	750.622	314.026	1.255	1.771e-06	4.7468e-05
Cluster-2749.2428	90.6035	0	8.9323	1.7923e-06	4.8008e-05
Cluster-2749.8845	278.702	75.0045	1.8915	1.8184e-06	4.8659e-05
Cluster-2749.58211	134.925	0	9.5078	1.8246e-06	4.8778e-05
Cluster-2749.30075	387.436	121.717	1.6693	1.831e-06	4.8934e-05
Cluster-2749.13356	49.6347	0	8.0652	1.8379e-06	4.9102e-05
Cluster-2749.46947	205.502	47.2234	2.1179	1.847e-06	4.9329e-05
Cluster-2749.41161	18787.3	4680.03	2.0051	1.8674e-06	4.9821e-05
Cluster-2749.5933	133.507	16.7651	2.9939	1.8678e-06	4.9821e-05
Cluster-2749.65744	48.9702	0	8.0444	1.9031e-06	5.0732e-05
Cluster-2749.84189	152.756	35.24	2.1064	1.9269e-06	5.1334e-05
Cluster-2749.22899	50.4978	2.0604	4.6462	1.9316e-06	5.1408e-05
Cluster-2749.62028	39.1235	0	7.7211	1.9314e-06	5.1408e-05
Cluster-2749.3822	87.9687	3.83709	4.5442	1.9342e-06	5.1444e-05
Cluster-2749.24286	51.5375	4.10446	3.623	1.9398e-06	5.1576e-05
Cluster-2749.53351	68.6587	0	8.5336	1.9441e-06	5.1676e-05
Cluster-2749.16513	6827.21	395.853	4.1086	1.9463e-06	5.1717e-05
Cluster-2749.74990	97.2315	3.32665	4.8726	1.9761e-06	5.2476e-05
Cluster-2749.1416	56.8453	0	8.2596	1.9781e-06	5.2512e-05
Cluster-2749.73919	43.2426	0	7.8649	1.9846e-06	5.2668e-05
Cluster-2749.16073	43.9814	0.384243	6.9302	1.995e-06	5.2911e-05
Cluster-2749.84054	48.525	1.91587	4.6373	1.9948e-06	5.2911e-05
Cluster-2749.23549	436.972	169.574	1.3643	2.0078e-06	5.3234e-05
Cluster-2749.57074	66.0798	14.3445	2.1875	2.021e-06	5.3567e-05
Cluster-2749.14704	39.1324	0	7.7234	2.0272e-06	5.3695e-05
Cluster-2749.28745	661.671	117.577	2.4954	2.0371e-06	5.3924e-05
Cluster-2749.6648	50.4478	2.96242	4.1674	2.0531e-06	5.4331e-05
Cluster-2749.47956	824.333	320.02	1.3675	2.1281e-06	5.6207e-05
Cluster-2749.7045	45.9231	0	7.9525	2.1417e-06	5.6497e-05
Cluster-2749.7847	86.6442	3.20947	4.7908	2.158e-06	5.6892e-05
Cluster-2749.72958	113.388	1.93955	5.9513	2.1604e-06	5.6936e-05
Cluster-2749.677	315.7	2.32746	7.1329	2.1675e-06	5.7106e-05
Cluster-2749.72682	1870.85	880.923	1.0869	2.1792e-06	5.7358e-05
Cluster-2749.19100	142.411	4.62926	4.9913	2.1842e-06	5.7454e-05
Cluster-2749.44639	204.382	4.70872	5.3737	2.197e-06	5.7756e-05
Cluster-2749.52551	162.081	0	9.7717	2.2095e-06	5.8066e-05
Cluster-2749.26318	75.5336	1.15273	6.1484	2.2403e-06	5.8801e-05
Cluster-2749.70626	871.808	377.735	1.2047	2.2524e-06	5.908e-05
Cluster-2749.82860	148.54	6.26403	4.5245	2.2619e-06	5.9294e-05
Cluster-2749.69335	232.561	17.9435	3.6969	2.2875e-06	5.9819e-05
Cluster-2749.9287	2147.25	500.955	2.0999	2.2877e-06	5.9819e-05
Cluster-2749.53888	58.3066	0	8.2974	2.2955e-06	6.0005e-05
Cluster-2749.21219	375.178	146.184	1.3643	2.307e-06	6.0229e-05
Cluster-2749.58415	824.16	47.0275	4.1349	2.3067e-06	6.0229e-05
Cluster-2749.9425	50.7755	2.30012	4.4613	2.3057e-06	6.0229e-05
Cluster-2749.53327	535.833	12.8839	5.3839	2.3118e-06	6.0317e-05
Cluster-2749.26432	881.784	222.982	1.9832	2.3258e-06	6.0645e-05
Cluster-2749.13233	294.447	67.4899	2.1198	2.3519e-06	6.1267e-05
Cluster-2749.2728	195.228	1.93589	6.72	2.3597e-06	6.1413e-05
Cluster-2749.65117	128.234	38.6331	1.7456	2.3593e-06	6.1413e-05
Cluster-2749.51514	129.201	0	9.4447	2.3681e-06	6.1612e-05
Cluster-2749.72629	26.1825	0	7.1414	2.3752e-06	6.1777e-05
Cluster-2749.7408	251.161	7.42776	5.0586	2.3885e-06	6.2046e-05
Cluster-2749.15723	182.251	33.7993	2.4306	2.3905e-06	6.2079e-05
Cluster-2749.69043	301.399	6.49473	5.4961	2.3931e-06	6.2121e-05
Cluster-2749.82640	189.496	34.9927	2.4354	2.3955e-06	6.215e-05
Cluster-2749.9230	548.475	17.3784	4.9761	2.4053e-06	6.2368e-05
Cluster-2749.76578	569.775	121.872	2.2245	2.4063e-06	6.2373e-05
Cluster-2749.46957	66.8191	12.1922	2.467	2.4134e-06	6.2518e-05
Cluster-2749.80896	34.7357	0	7.5482	2.4321e-06	6.2964e-05
Cluster-2749.15772	118.141	36.5803	1.7008	2.4331e-06	6.297e-05
Cluster-2749.58132	71.154	19.7459	1.8593	2.4425e-06	6.3174e-05
Cluster-2749.14133	2083.79	758.726	1.4572	2.4465e-06	6.326e-05
Cluster-2749.66631	800.617	60.4642	3.7195	2.4694e-06	6.383e-05
Cluster-2749.23844	40.0152	5.63777	2.8312	2.4913e-06	6.4356e-05
Cluster-2749.73440	167.759	49.2447	1.7742	2.4936e-06	6.4398e-05
Cluster-2749.57530	177.871	71.9389	1.309	2.4979e-06	6.4488e-05
Cluster-2749.79786	137.732	42.2682	1.6995	2.5203e-06	6.5045e-05
Cluster-2749.5588	45.4325	2.30745	4.2982	2.528e-06	6.5206e-05
Cluster-2749.30666	996.007	185.782	2.4213	2.541e-06	6.5499e-05
Cluster-2749.49121	239.865	62.9749	1.9261	2.5488e-06	6.568e-05
Cluster-2749.45201	2696.71	811.091	1.7325	2.565e-06	6.6077e-05
Cluster-2749.21581	141.648	33.9301	2.046	2.5748e-06	6.6272e-05
Cluster-2749.65520	2817.72	1296.9	1.1188	2.5759e-06	6.6276e-05
Cluster-2749.54365	364.611	160.081	1.1847	2.5985e-06	6.6838e-05
Cluster-2749.62958	115.793	5.99666	4.2392	2.6141e-06	6.7218e-05
Cluster-2749.10847	89.453	3.60471	4.6719	2.6334e-06	6.7672e-05
Cluster-2749.19228	138.891	5.22283	4.6742	2.657e-06	6.8195e-05
Cluster-2749.39017	1440.13	676.626	1.0882	2.6596e-06	6.824e-05
Cluster-2749.27799	83.3052	17.5632	2.2325	2.6693e-06	6.8449e-05
Cluster-2749.16635	946.464	56.2269	4.071	2.6862e-06	6.886e-05
Cluster-2749.1726	165.95	39.6659	2.0656	2.7073e-06	6.933e-05
Cluster-2749.74945	2511.07	476.633	2.397	2.7101e-06	6.9367e-05
Cluster-2749.2412	59.162	0	8.3192	2.7159e-06	6.9492e-05
Cluster-2749.50053	42.2325	0	7.8303	2.7335e-06	6.988e-05
Cluster-2749.59084	470.56	79.6483	2.5577	2.7481e-06	7.0209e-05
Cluster-2749.23194	117.664	17.0592	2.8063	2.752e-06	7.0288e-05
Cluster-2749.71009	5588.1	1023.87	2.4484	2.7535e-06	7.0305e-05
Cluster-2749.19091	63.1454	9.89012	2.7094	2.7791e-06	7.0851e-05
Cluster-2749.31083	309.187	143.051	1.1112	2.8018e-06	7.1386e-05
Cluster-2749.38325	576.682	15.0405	5.2461	2.807e-06	7.1473e-05
Cluster-2749.69938	240.257	91.1968	1.3943	2.8393e-06	7.2257e-05
Cluster-2749.7486	98.2557	19.7425	2.3077	2.8395e-06	7.2257e-05
Cluster-2749.1475	646.36	186.513	1.7888	2.8661e-06	7.2913e-05
Cluster-2749.75488	91.9969	6.29274	3.8911	2.894e-06	7.3555e-05
Cluster-2749.23245	131.11	31.3572	2.0463	2.95e-06	7.4819e-05
Cluster-2749.25511	72.7262	13.0796	2.4954	2.96e-06	7.5026e-05
Cluster-2749.49722	3458.29	1597.51	1.114	2.9662e-06	7.5161e-05
Cluster-2749.17883	4316.33	1903.93	1.1805	2.9766e-06	7.5401e-05
Cluster-2749.60026	93.7196	20.1087	2.204	2.9827e-06	7.5514e-05
Cluster-2749.10725	71.7286	16.5127	2.1107	3.0047e-06	7.5999e-05
Cluster-2749.13166	79.5381	8.47766	3.2403	3.0047e-06	7.5999e-05
Cluster-2749.25175	136.674	23.6714	2.5187	3.0074e-06	7.6043e-05
Cluster-2749.51785	506.048	4.83324	6.6616	3.0179e-06	7.6216e-05
Cluster-2749.54976	106.003	0.508762	7.4681	3.0203e-06	7.6254e-05
Cluster-3045.0	24.8711	0	7.0674	3.029e-06	7.645e-05
Cluster-2749.61429	114.303	21.5589	2.4207	3.0529e-06	7.7031e-05
Cluster-2749.58262	222.08	22.9083	3.2712	3.054e-06	7.7035e-05
Cluster-2749.2626	36.737	0	7.6291	3.0616e-06	7.7203e-05
Cluster-2749.20151	2894.6	896.234	1.6907	3.0697e-06	7.7383e-05
Cluster-2749.13402	51.4722	5.77329	3.1429	3.0875e-06	7.7787e-05
Cluster-2749.61790	120.74	20.9023	2.535	3.0907e-06	7.7843e-05
Cluster-2749.64083	2141.78	904.248	1.2449	3.0962e-06	7.7935e-05
Cluster-2749.41879	182.214	19.4892	3.2377	3.1098e-06	7.8182e-05
Cluster-2749.17454	554.031	191.62	1.5325	3.126e-06	7.8567e-05
Cluster-2749.16389	199.418	46.2712	2.1097	3.1281e-06	7.8597e-05
Cluster-2749.48431	43.5833	1.54431	4.9482	3.1549e-06	7.9222e-05
Cluster-2749.51296	329.022	65.0654	2.3405	3.169e-06	7.9528e-05
Cluster-2749.36501	14075.5	3616.93	1.9605	3.1737e-06	7.9621e-05
Cluster-2749.58303	1512.09	200.532	2.9154	3.1767e-06	7.9672e-05
Cluster-2749.69975	77.1207	3.47653	4.5454	3.1878e-06	7.9855e-05
Cluster-2749.9751	101.434	10.7578	3.2355	3.1871e-06	7.9855e-05
Cluster-2749.27454	527.898	229.846	1.1977	3.2066e-06	8.0255e-05
Cluster-2749.35559	417.919	62.0809	2.7469	3.2095e-06	8.0262e-05
Cluster-2749.85245	57.3023	3.85176	3.9272	3.2302e-06	8.07e-05
Cluster-2749.12688	57.1156	12.1922	2.2432	3.2344e-06	8.0757e-05
Cluster-2749.28854	8312.98	1437.9	2.5317	3.2524e-06	8.1134e-05
Cluster-2749.21861	27.7606	0	7.2273	3.267e-06	8.1449e-05
Cluster-2749.57220	69.1754	0.763143	6.276	3.2665e-06	8.1449e-05
Cluster-2749.12974	124.486	30.129	2.0384	3.2708e-06	8.1518e-05
Cluster-2749.43400	53.2819	0	8.1673	3.2743e-06	8.1559e-05
Cluster-2749.66071	250.168	66.3859	1.9227	3.2736e-06	8.1559e-05
Cluster-2749.45711	3409.46	322.658	3.4016	3.278e-06	8.1626e-05
Cluster-2749.21174	32.45	0	7.453	3.3392e-06	8.3025e-05
Cluster-2749.47115	206.763	12.5962	4.0566	3.3555e-06	8.3382e-05
Cluster-2749.50238	582.287	127.97	2.1856	3.4011e-06	8.4389e-05
Cluster-2749.76035	39.2295	0	7.727	3.4024e-06	8.4396e-05
Cluster-2749.62394	1180.33	583.894	1.015	3.4037e-06	8.4402e-05
Cluster-2749.36753	117.92	26.6646	2.1467	3.4244e-06	8.4791e-05
Cluster-2749.71814	255.051	103.029	1.3035	3.4469e-06	8.5273e-05
Cluster-2749.40577	53.5606	0	8.1734	3.4568e-06	8.5441e-05
Cluster-2749.67947	129.294	48.8551	1.4105	3.4558e-06	8.5441e-05
Cluster-2749.16120	27.9161	0	7.2329	3.4599e-06	8.5493e-05
Cluster-2749.65982	2915	612.69	2.2499	3.4675e-06	8.5654e-05
Cluster-2749.32603	41.2682	0	7.7989	3.4707e-06	8.5708e-05
Cluster-2749.77560	119.37	21.2198	2.469	3.4718e-06	8.5711e-05
Cluster-2749.51584	155.389	5.23886	4.8888	3.4812e-06	8.5893e-05
Cluster-2749.71549	223.261	72.6573	1.6261	3.4976e-06	8.627e-05
Cluster-2749.19339	1091.15	533.537	1.0322	3.5107e-06	8.6517e-05
Cluster-2749.24994	136.758	0	9.5266	3.5583e-06	8.759e-05
Cluster-2749.38101	175.608	42.5003	2.0454	3.5577e-06	8.759e-05
Cluster-2749.57751	17854.4	2603.1	2.7781	3.5584e-06	8.759e-05
Cluster-2749.75441	394.764	90.4851	2.1278	3.5743e-06	8.7956e-05
Cluster-2749.43310	102558	20269.5	2.3391	3.582e-06	8.8016e-05
Cluster-2749.6377	47.654	2.95509	4.0872	3.5984e-06	8.8339e-05
Cluster-2749.23867	539.847	38.9559	3.792	3.6044e-06	8.841e-05
Cluster-2749.68149	1711.4	4.7521	8.4957	3.606e-06	8.8422e-05
Cluster-2749.31452	303.514	131.366	1.2046	3.6129e-06	8.8566e-05
Cluster-2749.68647	51.5527	4.22699	3.6007	3.6179e-06	8.8663e-05
Cluster-2749.16705	113.501	38.57	1.5503	3.6377e-06	8.9069e-05
Cluster-2749.1654	123.709	1.52629	6.1989	3.6578e-06	8.9508e-05
Cluster-2749.72157	46.4147	0	7.9671	3.6748e-06	8.9872e-05
Cluster-2749.65863	1521.54	685.621	1.1514	3.68e-06	8.9972e-05
Cluster-2749.67776	102.846	26.3921	1.9607	3.7112e-06	9.0655e-05
Cluster-2749.35356	420.567	181.785	1.2099	3.7299e-06	9.1059e-05
Cluster-2749.11426	31.757	3.20412	3.2852	3.7543e-06	9.1576e-05
Cluster-2749.34621	218.819	51.2327	2.0932	3.8127e-06	9.2864e-05
Cluster-2749.2542	152.934	2.28943	5.9524	3.8346e-06	9.3339e-05
Cluster-2749.74960	38.441	3.32864	3.4667	3.8356e-06	9.3339e-05
Cluster-2749.34613	283.783	133.09	1.0967	3.8464e-06	9.3576e-05
Cluster-2749.29434	2291.62	897.358	1.3515	3.87e-06	9.4068e-05
Cluster-2749.43668	11967.7	3380.86	1.8237	3.8814e-06	9.4291e-05
Cluster-2749.21927	445.559	104.21	2.0893	3.8863e-06	9.4355e-05
Cluster-2749.18482	154.431	22.2009	2.8147	3.8952e-06	9.4487e-05
Cluster-2749.21899	523.377	204.588	1.3516	3.9033e-06	9.4657e-05
Cluster-2749.6915	43.803	5.51325	3.0171	3.9101e-06	9.4795e-05
Cluster-2749.32669	94.6886	1.92122	5.7023	3.9259e-06	9.5149e-05
Cluster-2749.75719	130.274	45.2814	1.5294	3.9325e-06	9.5282e-05
Cluster-2749.61359	228.848	72.3042	1.655	3.9487e-06	9.5622e-05
Cluster-2749.65604	50.5248	2.43731	4.4088	3.9488e-06	9.5622e-05
Cluster-2749.58584	690.728	76.4408	3.1803	4.0119e-06	9.7037e-05
Cluster-2749.10287	70.5398	1.15273	6.0467	4.0305e-06	9.7431e-05
Cluster-2749.64310	179.914	46.7843	1.9418	4.0473e-06	9.778e-05
Cluster-2749.10290	349.066	119.481	1.5461	4.0918e-06	9.8769e-05
Cluster-2749.64624	292.426	88.1218	1.7321	4.0963e-06	9.8831e-05
Cluster-2749.85355	207.9	0.768487	8.1731	4.0977e-06	9.8831e-05
Cluster-2749.62710	130.378	0	9.4576	4.101e-06	9.8878e-05
Cluster-2749.47276	203.078	47.1476	2.1114	4.1257e-06	9.9443e-05
Cluster-2749.82553	211.257	33.7562	2.6367	4.1351e-06	9.9641e-05
Cluster-2749.2039	62.1039	0	8.3873	4.1468e-06	9.9837e-05
Cluster-2749.25152	80.8369	1.53697	5.8102	4.1761e-06	0.00010046
Cluster-2749.59425	38.5787	1.28458	4.8886	4.1994e-06	0.00010093
Cluster-2749.23869	174.369	15.5693	3.4587	4.2071e-06	0.00010103
Cluster-2749.30363	31.735	0	7.4178	4.2058e-06	0.00010103
Cluster-2749.63955	37.1597	1.40177	4.584	4.2053e-06	0.00010103
Cluster-2749.28994	67.2457	1.16006	5.9753	4.2158e-06	0.00010121
Cluster-2749.48928	805.435	241.09	1.7388	4.2335e-06	0.00010157
Cluster-2749.61916	691.756	286.802	1.267	4.2486e-06	0.00010191
Cluster-2749.28885	2018.57	641.447	1.6547	4.2559e-06	0.00010205
Cluster-2749.24926	146.52	7.70886	4.2743	4.2857e-06	0.00010271
Cluster-2749.15404	464.822	208.932	1.1539	4.2945e-06	0.00010283
Cluster-2749.38935	740.383	205.616	1.8469	4.2945e-06	0.00010283
Cluster-2749.35805	11480.5	2535.59	2.1787	4.2963e-06	0.00010284
Cluster-2749.2859	231.403	65.5233	1.8233	4.338e-06	0.00010376
Cluster-2749.78693	23.7787	0	7.004	4.3381e-06	0.00010376
Cluster-2749.23203	126.069	27.5816	2.1934	4.342e-06	0.00010379
Cluster-2749.27492	172.479	25.8727	2.7302	4.3411e-06	0.00010379
Cluster-2749.55871	4550.97	1076.07	2.0799	4.3483e-06	0.00010391
Cluster-2749.52428	610.33	263.434	1.2088	4.351e-06	0.00010394
Cluster-2749.64511	73.9778	0	8.6399	4.3672e-06	0.0001043
Cluster-2749.20436	110.099	2.30913	5.6431	4.4109e-06	0.00010526
Cluster-2749.85005	494.464	153.788	1.6821	4.4176e-06	0.00010539
Cluster-2749.75637	59.2939	14.3461	2.0402	4.4606e-06	0.00010623
Cluster-4585.0	43.7396	0	7.881	4.4768e-06	0.00010659
Cluster-2749.57522	211.843	53.5844	1.9784	4.4919e-06	0.00010685
Cluster-2749.37999	644.236	112.346	2.522	4.5035e-06	0.0001071
Cluster-2749.50312	35.4417	1.28458	4.7614	4.5108e-06	0.00010724
Cluster-2749.8897	95.2463	0	9.0045	4.5122e-06	0.00010724
Cluster-2749.51461	389.676	58.2395	2.7461	4.5372e-06	0.00010772
Cluster-2749.75720	167.392	63.8018	1.3885	4.5442e-06	0.00010785
Cluster-2749.25979	691.822	67.7233	3.355	4.616e-06	0.00010946
Cluster-2749.80817	105.609	34.9763	1.5833	4.6227e-06	0.00010959
Cluster-2749.71574	28.7276	0	7.2741	4.6292e-06	0.00010965
Cluster-2749.78477	37.3392	0.387911	6.6905	4.6303e-06	0.00010965
Cluster-2749.59069	5799.57	1211.74	2.2589	4.6749e-06	0.00011061
Cluster-2749.26892	169.405	68.6764	1.3029	4.6851e-06	0.00011082
Cluster-2749.82874	159.748	0.508762	8.0877	4.7114e-06	0.00011132
Cluster-2749.23266	861.798	186.24	2.2109	4.7733e-06	0.00011252
Cluster-2749.65167	53.1128	0	8.1637	4.7815e-06	0.00011268
Cluster-2749.51006	338.819	51.4539	2.7107	4.7974e-06	0.00011303
Cluster-2749.66505	106.576	10.8553	3.2592	4.8093e-06	0.00011327
Cluster-2749.7611	24.7121	0	7.0586	4.8125e-06	0.00011329
Cluster-2749.15962	144.733	21.9184	2.7143	4.8247e-06	0.00011354
Cluster-2749.38444	766.688	199.774	1.9365	4.8463e-06	0.00011398
Cluster-2749.72518	1610.55	569.315	1.4997	4.8527e-06	0.00011408
Cluster-2749.59465	34.1918	0	7.5264	4.859e-06	0.00011419
Cluster-2749.82403	881.33	259.484	1.7647	4.9161e-06	0.0001153
Cluster-2749.29968	74.2226	19.8557	1.9045	4.9623e-06	0.00011635
Cluster-2749.49775	1016.55	357.115	1.5098	5.0024e-06	0.00011726
Cluster-2749.42448	3215.94	940.772	1.7731	5.0458e-06	0.00011824
Cluster-2749.23776	53.5625	5.25887	3.3798	5.0683e-06	0.00011874
Cluster-2749.48059	483.623	131.384	1.8796	5.0862e-06	0.00011906
Cluster-2749.71474	42.4186	0.508762	6.0916	5.0856e-06	0.00011906
Cluster-2749.46150	57.9837	0	8.2884	5.0945e-06	0.00011915
Cluster-2749.70646	2206.43	958.729	1.2023	5.1171e-06	0.00011961
Cluster-2749.33856	32.9328	2.30378	3.8379	5.1481e-06	0.00012017
Cluster-2749.64075	136.107	12.7134	3.4422	5.2022e-06	0.00012132
Cluster-2749.54437	56.7375	0	8.2568	5.2161e-06	0.00012159
Cluster-2749.46695	40.0828	2.18126	4.1567	5.2214e-06	0.00012168
Cluster-2749.80330	628.028	188.118	1.7349	5.2394e-06	0.00012206
Cluster-2749.65041	1458.49	470.63	1.6308	5.2497e-06	0.00012227
Cluster-2749.10358	24.2071	0	7.0275	5.3078e-06	0.00012345
Cluster-2749.19778	32.5655	0	7.4582	5.3201e-06	0.0001237
Cluster-2749.19483	883.746	299.689	1.5599	5.3238e-06	0.00012373
Cluster-2749.71347	89.0866	4.98448	4.1628	5.3242e-06	0.00012373
Cluster-2749.15364	28.3129	0	7.2532	5.3437e-06	0.00012415
Cluster-2749.21082	356.435	144.91	1.2999	5.3754e-06	0.00012476
Cluster-2749.77597	96.001	14.4726	2.7157	5.3972e-06	0.0001252
Cluster-2749.63751	183.336	64.0702	1.52	5.4165e-06	0.00012552
Cluster-2749.28794	142.121	23.5342	2.5824	5.4369e-06	0.00012596
Cluster-2749.47285	7604.52	2416.86	1.6535	5.4756e-06	0.00012679
Cluster-2749.49821	146.19	22.9006	2.6734	5.474e-06	0.00012679
Cluster-2749.73049	374.684	7.9492	5.5477	5.4813e-06	0.00012685
Cluster-2749.35230	26.324	0	7.1481	5.4968e-06	0.00012717
Cluster-2749.83493	43.4201	0	7.8713	5.5421e-06	0.00012811
Cluster-3692.0	172.292	3.60838	5.604	5.5452e-06	0.00012815
Cluster-2749.78756	275.717	15.34	4.1604	5.5849e-06	0.00012896
Cluster-2749.2048	45.81	7.44013	2.6361	5.5878e-06	0.00012899
Cluster-2749.3229	26.3423	0	7.1491	5.5925e-06	0.00012903
Cluster-2749.83857	146.222	0	9.6232	5.6432e-06	0.00012995
Cluster-2749.84492	147.939	13.3469	3.4725	5.6538e-06	0.00013016
Cluster-2749.28242	55.9797	0	8.2392	5.7157e-06	0.00013147
Cluster-2749.39022	339.766	12.9401	4.7279	5.8071e-06	0.00013343
Cluster-2749.61089	40.519	0.768487	5.8807	5.8306e-06	0.00013393
Cluster-2749.8009	21.962	0	6.8881	5.8402e-06	0.00013408
Cluster-2749.55933	6925.9	3081.19	1.1684	5.8422e-06	0.00013409
Cluster-2749.42270	612.776	218.341	1.4855	5.9026e-06	0.00013529
Cluster-2749.62276	191.794	42.7583	2.1646	5.901e-06	0.00013529
Cluster-2749.12047	406.208	185.99	1.1244	5.9138e-06	0.00013551
Cluster-2749.26538	30.739	0	7.3724	5.9291e-06	0.00013582
Cluster-2749.25630	180.744	46.0419	1.9818	5.9593e-06	0.0001364
Cluster-2749.71424	59.6565	0	8.329	5.9768e-06	0.00013676
Cluster-2749.80461	1042.63	69.0888	3.9177	5.9833e-06	0.00013687
Cluster-2749.36836	79.0977	17.9472	2.142	5.9948e-06	0.0001371
Cluster-2749.62113	166.061	54.7495	1.599	5.9987e-06	0.00013712
Cluster-2749.9433	28.7171	0	7.2771	6.0259e-06	0.00013766
Cluster-2749.46495	3760.36	690.094	2.4468	6.0579e-06	0.00013828
Cluster-2749.16119	27.0346	0	7.1893	6.0786e-06	0.0001387
Cluster-2749.76401	23.4875	0	6.9841	6.0857e-06	0.0001388
Cluster-2749.60604	558.607	208.865	1.4221	6.1134e-06	0.00013928
Cluster-2749.39877	157.087	17.5609	3.1651	6.1347e-06	0.00013973
Cluster-2749.49342	2924.78	1203.06	1.2818	6.1507e-06	0.00014005
Cluster-2749.57894	1519.19	619.215	1.2962	6.1522e-06	0.00014005
Cluster-2749.31200	347.796	38.1036	3.1994	6.1658e-06	0.00014025
Cluster-2749.28480	73.9353	0	8.6399	6.218e-06	0.00014135
Cluster-2749.7402	108.78	15.2772	2.845	6.255e-06	0.00014216
Cluster-2749.70167	743.102	337.554	1.1369	6.3169e-06	0.00014344
Cluster-2749.55203	63.9779	7.31225	3.1126	6.3208e-06	0.0001435
Cluster-2749.10138	34.4359	0.384243	6.5741	6.3286e-06	0.00014363
Cluster-2749.66745	30.3966	0	7.3568	6.3405e-06	0.00014386
Cluster-2749.69673	1634.54	300.017	2.4465	6.3565e-06	0.00014415
Cluster-2749.53148	125.642	30.6101	2.0331	6.4115e-06	0.00014532
Cluster-2749.11561	72.0751	0	8.6038	6.4196e-06	0.00014542
Cluster-2749.31053	139.838	8.82722	3.9831	6.4309e-06	0.00014564
Cluster-2749.57561	324.543	64.2191	2.3423	6.4786e-06	0.00014668
Cluster-2749.51161	35.9706	4.09346	3.1024	6.4859e-06	0.0001468
Cluster-2749.46357	4084.8	923.846	2.1451	6.4913e-06	0.00014686
Cluster-2749.5698	68.7399	0	8.5337	6.5136e-06	0.00014727
Cluster-2749.57986	951.422	36.9142	4.6866	6.5131e-06	0.00014727
Cluster-2749.3127	390.15	69.7856	2.4832	6.5331e-06	0.00014767
Cluster-2749.64271	22.8638	0	6.9474	6.5565e-06	0.00014812
Cluster-2749.71902	91.1538	5.91751	3.9842	6.5555e-06	0.00014812
Cluster-1430.0	30.2447	0.638624	5.5283	6.5642e-06	0.00014825
Cluster-2749.31490	1547.88	677.181	1.1933	6.58e-06	0.00014857
Cluster-2749.17440	353.764	67.0693	2.4003	6.5908e-06	0.00014875
Cluster-2749.63882	48.942	0	8.0458	6.5913e-06	0.00014875
Cluster-2749.42478	99.5748	18.0644	2.4639	6.6231e-06	0.00014938
Cluster-2749.887	232.848	40.9936	2.4984	6.6675e-06	0.0001503
Cluster-2749.44180	72.9426	10.3772	2.8098	6.7187e-06	0.00015138
Cluster-2749.7020	61.8029	0.768487	6.4634	6.7868e-06	0.00015281
Cluster-2749.72119	245.064	40.0613	2.6097	6.7879e-06	0.00015281
Cluster-2749.7016	461.703	173.658	1.4086	6.8009e-06	0.00015306
Cluster-2749.25207	54.1709	8.60753	2.6756	6.8268e-06	0.0001536
Cluster-2749.61476	531.933	161.219	1.7192	6.8307e-06	0.00015361
Cluster-2749.8630	345.302	66.8476	2.3711	6.8697e-06	0.0001544
Cluster-2749.68431	416.702	142.794	1.5466	6.9716e-06	0.00015644
Cluster-2749.78037	181.353	9.99064	4.1976	6.9847e-06	0.00015669
Cluster-2749.61070	4000.25	835.331	2.2603	6.9947e-06	0.00015675
Cluster-2749.30117	328.06	56.3027	2.5426	7.0251e-06	0.00015739
Cluster-2749.3032	76.0937	2.29844	4.9749	7.0497e-06	0.00015781
Cluster-2749.84187	52.7646	0.768487	6.2425	7.0708e-06	0.0001582
Cluster-2749.62225	26.4305	0	7.1573	7.082e-06	0.00015841
Cluster-2749.68872	343.934	90.176	1.9247	7.0993e-06	0.00015867
Cluster-2749.12665	22.169	0	6.9021	7.1349e-06	0.00015938
Cluster-2749.56927	176.565	35.0061	2.3454	7.1388e-06	0.00015942
Cluster-2749.9289	598.199	233.505	1.3563	7.2055e-06	0.00016078
Cluster-2749.54261	25.8217	0	7.1223	7.2128e-06	0.00016088
Cluster-2749.13912	111.176	37.3472	1.5815	7.2267e-06	0.00016112
Cluster-2749.77523	22.2908	0	6.9106	7.2284e-06	0.00016112
Cluster-2749.23987	59.7369	11.5156	2.3475	7.2339e-06	0.0001612
Cluster-2749.55238	83.1193	0	8.8092	7.2375e-06	0.00016124
Cluster-2749.26943	177.815	16.5508	3.4326	7.286e-06	0.00016215
Cluster-2749.22656	281.146	42.0253	2.7473	7.3246e-06	0.00016292
Cluster-2749.27581	910.116	227.642	1.9973	7.3294e-06	0.00016298
Cluster-2749.27186	38.9078	2.05307	4.2706	7.4247e-06	0.00016501
Cluster-2749.5954	136.804	1.01752	6.916	7.432e-06	0.00016513
Cluster-2749.18334	75.7801	4.75042	3.9792	7.5152e-06	0.00016689
Cluster-2749.32903	192.908	45.287	2.0918	7.5213e-06	0.00016698
Cluster-2749.61655	46.8209	0.763143	5.6959	7.5389e-06	0.00016728
Cluster-2749.17756	122.947	32.6979	1.9107	7.5739e-06	0.00016802
Cluster-2749.84427	49.997	0	8.0742	7.6167e-06	0.00016892
Cluster-2749.34698	434.226	99.4164	2.1231	7.6226e-06	0.00016896
Cluster-2749.38576	43.4904	0.384243	6.9128	7.6214e-06	0.00016896
Cluster-2749.18192	145.24	14.7197	3.291	7.6542e-06	0.00016957
Cluster-2749.68332	386.963	68.5672	2.5002	7.7052e-06	0.00017059
Cluster-2749.6929	43.5178	0.508762	6.1364	7.7063e-06	0.00017059
Cluster-2749.52579	1583.39	707.783	1.1607	7.7388e-06	0.00017122
Cluster-2749.1761	51.1485	1.66516	4.9471	7.7501e-06	0.00017142
Cluster-2749.19451	2281.26	516.926	2.1421	7.7598e-06	0.00017159
Cluster-2749.79263	22.676	0	6.934	7.7934e-06	0.00017215
Cluster-2749.40343	101.372	3.71655	4.7453	7.809e-06	0.00017245
Cluster-2749.69249	97.6877	1.40711	6.1549	7.8215e-06	0.00017265
Cluster-2749.33271	162.04	73.8241	1.1311	7.8496e-06	0.00017312
Cluster-2749.74486	176.889	59.2864	1.5694	7.8523e-06	0.00017313
Cluster-2749.70187	212.926	36.5917	2.5417	7.9344e-06	0.00017481
Cluster-2749.56026	76.7563	14.2036	2.4157	7.965e-06	0.00017543
Cluster-2749.68684	1800.53	620.863	1.5347	7.9779e-06	0.00017567
Cluster-2749.62280	36.1852	3.21313	3.5501	7.9894e-06	0.00017583
Cluster-2749.72300	33.5267	0	7.4976	8.0008e-06	0.00017604
Cluster-2749.31360	114.52	0	9.2706	8.0236e-06	0.00017644
Cluster-2749.74465	44.2063	0.384243	6.9346	8.0919e-06	0.0001779
Cluster-2749.32638	126.722	3.56668	5.086	8.2228e-06	0.00018064
Cluster-2749.64628	48.3912	4.86195	3.3085	8.2366e-06	0.00018084
Cluster-2749.23657	60.2208	0	8.3428	8.2652e-06	0.00018138
Cluster-2749.77423	55.5623	1.01752	5.5643	8.2702e-06	0.00018144
Cluster-2749.15963	373.306	164.659	1.179	8.2795e-06	0.00018159
Cluster-2749.13846	60.5052	0.638624	6.536	8.3113e-06	0.00018215
Cluster-2749.63690	555.379	52.7327	3.3983	8.3164e-06	0.00018221
Cluster-2749.28944	88.2774	14.6205	2.5957	8.3203e-06	0.00018225
Cluster-2749.40907	76.7019	1.01752	6.0508	8.3283e-06	0.00018238
Cluster-2749.20919	80.0759	1.55164	5.7837	8.3359e-06	0.0001825
Cluster-2749.81945	152.464	5.39607	4.8425	8.3604e-06	0.00018294
Cluster-2749.6438	99.4344	5.11298	4.2288	8.3892e-06	0.00018337
Cluster-2749.47175	9538.99	554.886	4.1036	8.394e-06	0.00018343
Cluster-2749.50104	196.604	27.775	2.8275	8.398e-06	0.00018347
Cluster-2749.55815	41.4492	3.45117	3.5528	8.4123e-06	0.00018369
Cluster-2749.30787	403.359	162.417	1.3132	8.4204e-06	0.00018377
Cluster-2749.24236	91.2331	15.7209	2.5078	8.5057e-06	0.00018539
Cluster-2749.47479	92.5729	5.36338	4.0941	8.5449e-06	0.0001861
Cluster-2749.31261	2965.23	872.38	1.7647	8.596e-06	0.00018706
Cluster-2749.52946	389.531	69.5094	2.4795	8.5947e-06	0.00018706
Cluster-2749.75444	87.4937	7.20408	3.6176	8.6095e-06	0.00018731
Cluster-2749.59482	413.881	144.875	1.5113	8.6909e-06	0.00018888
Cluster-2749.31883	43.867	2.17392	4.2911	8.6958e-06	0.00018894
Cluster-2749.56864	1186.38	358.677	1.726	8.8411e-06	0.00019175
Cluster-2749.66892	447.017	78.466	2.5101	8.8413e-06	0.00019175
Cluster-2749.22017	105.992	10.3555	3.3339	8.8571e-06	0.00019205
Cluster-2749.68291	27.0443	0	7.1871	8.9312e-06	0.00019345
Cluster-2749.24642	550.488	253.525	1.1186	8.9619e-06	0.00019407
Cluster-2749.67054	218.101	84.9616	1.3643	9.0083e-06	0.00019492
Cluster-2749.66948	715.693	340.468	1.0697	9.0296e-06	0.00019533
Cluster-2749.6973	238.481	59.8238	1.9923	9.0648e-06	0.00019594
Cluster-2749.32375	2294.2	795.13	1.529	9.0819e-06	0.00019626
Cluster-2749.41278	116.757	47.049	1.3161	9.114e-06	0.0001969
Cluster-2749.67731	59.3973	0.387911	7.3608	9.1176e-06	0.00019693
Cluster-2749.58613	127.644	31.869	1.997	9.1583e-06	0.00019765
Cluster-2749.46328	1330.49	146.355	3.1826	9.1694e-06	0.00019784
Cluster-2749.19682	51.6383	0	8.122	9.1812e-06	0.00019804
Cluster-2749.55713	61.1957	0	8.3665	9.1925e-06	0.00019819
Cluster-2749.16053	77.2618	0.775822	6.769	9.2165e-06	0.00019857
Cluster-2749.53299	1015.69	477.131	1.0879	9.2628e-06	0.0001995
Cluster-2749.69158	399.447	113.197	1.8164	9.3067e-06	0.00020029
Cluster-2749.82458	111.103	0	9.2269	9.4118e-06	0.00020244
Cluster-2749.58300	109.513	26.4595	2.0574	9.6408e-06	0.00020716
Cluster-2749.2515	46.451	0	7.9683	9.6739e-06	0.00020781
Cluster-2749.37108	100.213	0	9.078	9.8057e-06	0.00021043
Cluster-2749.72098	117.432	19.0732	2.6036	9.837e-06	0.00021105
Cluster-2749.29462	466.998	218.347	1.0953	9.8516e-06	0.00021126
Cluster-2749.29706	144.582	30.5907	2.2248	9.852e-06	0.00021126
Cluster-2749.23224	49.8663	4.7521	3.4109	9.8753e-06	0.0002117
Cluster-2749.71759	91.9098	32.535	1.4924	9.8796e-06	0.00021174
Cluster-2749.33313	2263.68	1004.18	1.172	9.9654e-06	0.00021353
Cluster-2749.84912	39.8384	0	7.7468	1.0114e-05	0.00021633
Cluster-2749.22857	334.608	146.336	1.1911	1.0128e-05	0.00021657
Cluster-2749.22413	448.962	85.7011	2.3907	1.0148e-05	0.00021693
Cluster-2749.29445	124.072	21.3533	2.5189	1.0209e-05	0.00021808
Cluster-2749.57057	28.6169	0.254381	6.3069	1.0255e-05	0.0002189
Cluster-2749.24641	1471.66	581.45	1.3402	1.0286e-05	0.00021944
Cluster-2749.78616	271.526	84.0134	1.6893	1.0317e-05	0.00022005
Cluster-2749.54541	58.5368	4.61123	3.6689	1.0384e-05	0.00022143
Cluster-2749.81501	27.4916	0	7.2141	1.0409e-05	0.00022189
Cluster-2749.28793	79.2103	14.7577	2.4289	1.0434e-05	0.00022233
Cluster-2749.70905	75.619	21.415	1.8139	1.0504e-05	0.00022363
Cluster-2749.51055	56.5934	6.64995	3.0452	1.0556e-05	0.00022469
Cluster-2749.69885	519.516	194.783	1.4132	1.0673e-05	0.00022711
Cluster-2749.43856	36.8201	1.53163	4.5257	1.0701e-05	0.00022766
Cluster-2749.72539	177.611	67.2693	1.4013	1.0747e-05	0.00022846
Cluster-2749.53250	12684.5	877.587	3.8534	1.0973e-05	0.00023302
Cluster-2749.33351	24.6454	0	7.0541	1.0977e-05	0.00023304
Cluster-2749.38172	418.185	193.049	1.1176	1.1022e-05	0.00023389
Cluster-2749.65085	87.0759	15.2358	2.4941	1.1075e-05	0.00023488
Cluster-2749.58726	3393.92	796.704	2.0911	1.1081e-05	0.00023496
[truncated: 3,922 more rows]

## Sheet: Down-regulated unigenes
gene_id	S_200_readcount	C_0_readcount	log2FoldChange	pval	padj
Cluster-2749.44503	40.1718	15894.2	-8.6227	4.0124e-178	3.3521e-173
Cluster-2749.61923	23.8095	2558.21	-6.7478	6.0739e-81	2.5371e-76
Cluster-2749.38883	935.821	14028.8	-3.906	7.5448e-76	2.1011e-71
Cluster-2749.44595	2555.2	16589.2	-2.6986	3.5014e-74	5.8503e-70
Cluster-2749.45379	1371.36	17361.8	-3.6625	6.5254e-71	9.0858e-67
Cluster-2749.49076	1088.79	20969.2	-4.2675	2.2937e-70	2.7375e-66
Cluster-2749.44117	151.084	2856.5	-4.2394	1.2986e-66	1.2055e-62
Cluster-2749.42573	680.125	22105.2	-5.0225	3.0416e-66	2.541e-62
Cluster-2749.32226	79.7488	1312.7	-4.0426	2.6705e-65	2.0282e-61
Cluster-2749.44732	162.59	19900.3	-6.9344	2.0797e-61	1.241e-57
Cluster-2749.45636	8.01973	1258.83	-7.2827	1.9813e-61	1.241e-57
Cluster-2749.49721	10.6663	2667.05	-7.9514	3.1832e-58	1.5643e-54
Cluster-2749.65261	205.626	2365.94	-3.5235	1.9091e-57	8.8606e-54
Cluster-2749.36258	406.901	3249.09	-2.9963	5.3234e-57	2.3407e-53
Cluster-2749.43872	928.885	22362.8	-4.5893	1.0982e-55	4.3691e-52
Cluster-2749.51231	1.50629	3253.87	-11.029	9.1393e-52	3.3197e-48
Cluster-2749.39719	15.6603	4681.4	-8.2103	2.6387e-50	9.1853e-47
Cluster-2749.55180	36.8604	2853.04	-6.2735	6.0687e-50	1.95e-46
Cluster-2749.13277	3.80571	648.121	-7.4272	2.3737e-49	7.0847e-46
Cluster-2749.44231	3289.79	191379	-5.8622	2.3745e-49	7.0847e-46
Cluster-2749.43566	1460.01	35377.4	-4.5985	1.6028e-46	4.4634e-43
Cluster-2749.49920	30.1147	810.176	-4.7412	2.1175e-43	5.5282e-40
Cluster-2749.33098	1089.27	5989.71	-2.4593	3.5834e-42	8.8049e-39
Cluster-2749.28843	16.5705	351.773	-4.4077	6.4876e-42	1.5486e-38
Cluster-2749.42589	1503.09	13059.2	-3.1191	7.53e-42	1.7474e-38
Cluster-2749.43325	76.4429	1042.19	-3.7697	1.8373e-40	3.8372e-37
Cluster-2749.39511	56.9264	1239.19	-4.4429	2.0379e-40	4.1524e-37
Cluster-2749.49447	246.756	3777.12	-3.9373	1.4282e-39	2.8409e-36
Cluster-2749.42829	257.789	4302.79	-4.0621	1.7029e-39	3.3084e-36
Cluster-2749.35798	259.74	1737.08	-2.7406	2.0507e-38	3.8071e-35
Cluster-2749.45864	122.812	2552.65	-4.3767	3.6382e-38	6.6075e-35
Cluster-2749.43696	1180.75	8758.29	-2.891	4.5566e-38	8.0995e-35
Cluster-2749.43829	485.986	12481.2	-4.6833	1.5037e-37	2.6172e-34
Cluster-2749.29910	1.99456	1288.52	-9.4005	1.6684e-36	2.733e-33
Cluster-2749.39664	86.2015	1966.38	-4.5129	4.4344e-36	7.1243e-33
Cluster-2749.51896	3.86002	1432.78	-8.4962	1.6091e-35	2.4894e-32
Cluster-2749.40005	650.455	5530.15	-3.0881	2.4442e-35	3.6464e-32
Cluster-2749.44203	650.455	5530.15	-3.0881	2.4442e-35	3.6464e-32
Cluster-2749.46597	4974.62	27129.1	-2.4472	2.8278e-35	4.1446e-32
Cluster-2749.37307	709.293	14049.9	-4.3081	9.1043e-35	1.2892e-31
Cluster-2749.67698	4.5005	460.628	-6.6377	1.2535e-34	1.7453e-31
Cluster-2749.48217	180.764	1230.49	-2.7678	2.0466e-34	2.7577e-31
Cluster-2749.42793	8.07487	3269.64	-8.6588	4.104e-34	5.2747e-31
Cluster-2749.48400	283.456	4566.65	-4.0099	4.0469e-34	5.2747e-31
Cluster-2749.53024	387.018	2722.42	-2.8154	8.4702e-34	1.0562e-30
Cluster-2749.55738	40.7609	916.915	-4.4989	2.1344e-33	2.6223e-30
Cluster-2749.36231	24.5279	3208.17	-7.0269	2.6566e-33	3.2166e-30
Cluster-2749.55074	19.7254	2194.59	-6.8065	3.0279e-33	3.6137e-30
Cluster-2749.40900	104.805	2361.32	-4.4953	3.4199e-33	4.024e-30
Cluster-2749.33524	2350.73	22441.9	-3.2548	4.6229e-33	5.2905e-30
Cluster-2749.38988	1.36646	2631.02	-11.003	4.5133e-32	4.5982e-29
Cluster-2749.31071	24.5795	1676.61	-6.0967	4.7132e-32	4.7441e-29
Cluster-2749.45806	641.413	5586.15	-3.1229	6.9134e-32	6.8757e-29
Cluster-2749.34218	1831.16	9371.39	-2.3556	1.5505e-31	1.5062e-28
Cluster-2749.42007	4511.67	32494.5	-2.8485	4.5212e-31	4.3416e-28
Cluster-2749.73851	97.3086	654.098	-2.7502	5.8069e-31	5.5128e-28
Cluster-2749.42472	192.998	2043.21	-3.4056	2.2341e-30	2.0971e-27
Cluster-2749.40708	1001.15	7840.06	-2.9695	8.976e-30	8.332e-27
Cluster-2749.52621	165.329	2146.57	-3.7003	9.2605e-30	8.5016e-27
Cluster-2749.44908	117.623	1295.41	-3.4583	2.4724e-29	2.2451e-26
Cluster-2749.43889	0	2706.07	-13.931	2.6962e-29	2.4221e-26
Cluster-2749.40217	169.856	2582.54	-3.9271	2.8958e-29	2.5736e-26
Cluster-2749.29179	165.032	1060.13	-2.6815	4.6963e-29	4.13e-26
Cluster-2749.52273	195.076	1060.24	-2.4441	5.8371e-29	4.9257e-26
Cluster-2749.49056	41.0217	396.176	-3.2745	8.9413e-29	7.4698e-26
Cluster-2749.49503	734.565	4224.69	-2.5239	1.6182e-28	1.3162e-25
Cluster-2749.60246	105.472	541.644	-2.3601	1.6227e-28	1.3162e-25
Cluster-2749.15319	50.7743	541.56	-3.4186	4.9907e-28	3.9334e-25
Cluster-2749.42454	5708.12	60633.8	-3.409	5.8614e-28	4.5341e-25
Cluster-2749.57439	0	2195.01	-13.629	8.6152e-28	6.6031e-25
Cluster-2749.45206	29.3524	822.445	-4.8043	9.1946e-28	6.9831e-25
Cluster-2749.32163	97.3916	662.352	-2.7638	2.0336e-27	1.5169e-24
Cluster-2749.54484	514.922	1791.7	-1.7988	2.4118e-27	1.7674e-24
Cluster-2749.51103	742.91	4212.95	-2.5037	2.5177e-27	1.8132e-24
Cluster-2749.43890	147.712	43645.8	-8.2059	4.3853e-27	3.1048e-24
Cluster-2749.46021	1284.9	10343.2	-3.0089	7.0161e-27	4.8845e-24
Cluster-2749.46535	453.554	6935.48	-3.9348	3.1804e-26	2.1256e-23
Cluster-2749.43495	18688.5	66249.8	-1.8257	3.764e-26	2.4957e-23
Cluster-2749.35781	603.535	3167.12	-2.392	3.9828e-26	2.62e-23
Cluster-2749.44118	2.29342	349.664	-7.3031	4.1771e-26	2.7263e-23
Cluster-2749.40779	2.52431	5612.07	-11.06	4.2801e-26	2.7719e-23
Cluster-2749.76971	56.3266	1219.62	-4.433	6.0571e-26	3.8925e-23
Cluster-2749.43358	23.3909	2909.47	-6.9649	6.2605e-26	3.9925e-23
Cluster-2749.69869	7.37926	186.282	-4.6423	1.062e-25	6.7212e-23
Cluster-2749.52105	24.0836	889.051	-5.2054	1.1912e-25	7.4827e-23
Cluster-2749.51994	1.58581	2326.01	-10.53	1.5953e-25	9.9463e-23
Cluster-2749.56400	59.4528	957.248	-4.0097	1.7372e-25	1.075e-22
Cluster-2749.34468	794.557	4090.49	-2.3642	1.8038e-25	1.1081e-22
Cluster-2749.48709	357.199	1266.24	-1.825	1.8535e-25	1.1303e-22
Cluster-2749.40711	325.761	5124.99	-3.9747	2.2726e-25	1.3659e-22
Cluster-2749.10717	131.971	648.821	-2.2957	7.0224e-25	4.1905e-22
Cluster-2749.16769	1.29295	537.215	-8.7365	7.5826e-25	4.4927e-22
Cluster-2749.43702	43.756	2424.52	-5.7877	3.0322e-24	1.735e-21
Cluster-2749.54354	475.42	2424.21	-2.3507	3.7376e-24	2.1098e-21
Cluster-2749.37006	337.252	1542.66	-2.1928	5.7638e-24	3.2317e-21
Cluster-2749.16475	487.692	1322.19	-1.4384	6.8761e-24	3.8043e-21
Cluster-2749.58825	211.62	796.726	-1.913	7.1689e-24	3.9402e-21
Cluster-2749.37116	171.934	2039.49	-3.5696	7.456e-24	4.0712e-21
Cluster-2749.28610	274.813	1947.18	-2.8254	8.1858e-24	4.4407e-21
Cluster-2749.55584	0	960.507	-12.437	9.7197e-24	5.1721e-21
Cluster-2749.38806	625.38	4001.65	-2.6771	1.4417e-23	7.6231e-21
Cluster-2749.37189	0	908.97	-12.357	1.6267e-23	8.5472e-21
Cluster-2749.19690	54.1445	501.371	-3.2085	2.2063e-23	1.1448e-20
Cluster-2749.45968	748.557	5171.15	-2.7886	4.1295e-23	2.1036e-20
Cluster-2749.44139	1666.38	8805.58	-2.4018	4.3645e-23	2.2098e-20
Cluster-2749.43657	55.17	1546.4	-4.8083	5.762e-23	2.8998e-20
Cluster-2749.65645	140.96	597.123	-2.0807	5.9233e-23	2.9632e-20
Cluster-2749.44378	2428.76	11052.2	-2.186	8.5218e-23	4.1392e-20
Cluster-2749.25923	55.7038	1274.39	-4.5129	9.028e-23	4.3597e-20
Cluster-2749.37334	505.926	1823.57	-1.8488	1.3519e-22	6.491e-20
Cluster-2749.44273	0	734.333	-12.048	1.4249e-22	6.8022e-20
Cluster-2749.47224	45.0669	14956.5	-8.3723	2.2593e-22	1.0724e-19
Cluster-2749.54583	23.2421	223.773	-3.2597	2.3134e-22	1.0919e-19
Cluster-2749.75889	208.413	706.677	-1.7602	2.3841e-22	1.119e-19
Cluster-2749.64336	755.249	2201.4	-1.543	2.5345e-22	1.1829e-19
Cluster-2749.48713	37.8241	420.129	-3.4691	3.6421e-22	1.6811e-19
Cluster-2749.11889	166.785	768.223	-2.2041	4.0546e-22	1.851e-19
Cluster-2749.26455	0.664854	840.565	-10.386	4.6672e-22	2.1076e-19
Cluster-2749.26121	0	1881.43	-13.406	5.6545e-22	2.5397e-19
Cluster-2749.35301	2257.77	12564.1	-2.4764	1.5093e-21	6.6364e-19
Cluster-2749.34423	1241.67	9263.45	-2.8995	1.884e-21	8.2406e-19
Cluster-2749.58721	26.2539	408.606	-3.9504	1.9992e-21	8.6987e-19
Cluster-2749.51105	568.046	3698.58	-2.7024	2.1838e-21	9.4041e-19
Cluster-2749.28611	105.397	1292.78	-3.6147	2.2058e-21	9.4503e-19
Cluster-2749.13509	0	627.513	-11.822	2.7285e-21	1.163e-18
Cluster-2749.39693	2595.26	6050.77	-1.2212	2.8652e-21	1.2089e-18
Cluster-2749.9170	202.234	803.627	-1.9886	3.6234e-21	1.5211e-18
Cluster-2749.43586	2608.07	34446.7	-3.7232	3.9638e-21	1.6557e-18
Cluster-2749.36975	0	5875.08	-15.049	4.0283e-21	1.666e-18
Cluster-2749.43375	9277.57	42072.4	-2.181	4.0111e-21	1.666e-18
Cluster-2749.43063	1409.47	20936.7	-3.8926	4.0626e-21	1.6719e-18
Cluster-2749.65516	0	491.368	-11.469	4.3419e-21	1.7608e-18
Cluster-2749.48142	9.05058	389.995	-5.4272	5.0812e-21	2.0507e-18
Cluster-2749.43667	89.5821	1341.09	-3.9057	5.9973e-21	2.4088e-18
Cluster-3654.0	13.9607	194.289	-3.8078	6.5355e-21	2.6124e-18
Cluster-2749.45337	455.464	30820.1	-6.0801	7.698e-21	3.0335e-18
Cluster-2749.41566	3367.47	29060.9	-3.1094	7.9379e-21	3.1134e-18
Cluster-2749.51099	1137.85	7084.09	-2.6382	8.1589e-21	3.1851e-18
Cluster-2749.24186	15.8813	311.609	-4.2905	8.6265e-21	3.3365e-18
Cluster-2749.34085	194.475	18270.5	-6.5528	1.006e-20	3.8202e-18
Cluster-2749.27807	62.599	692.818	-3.4696	1.1527e-20	4.3574e-18
Cluster-2749.21895	51.7312	288.692	-2.4829	1.7397e-20	6.4883e-18
Cluster-2749.27061	0	677.282	-11.932	1.9882e-20	7.3822e-18
Cluster-2749.37281	81.7244	1502.79	-4.2009	2.05e-20	7.5781e-18
Cluster-2749.40698	2049.77	7146.49	-1.8018	2.232e-20	8.2145e-18
Cluster-2749.20407	277.769	986.649	-1.8275	2.7494e-20	9.9868e-18
Cluster-2749.68007	6.12351	195.726	-5.0193	4.8944e-20	1.7474e-17
Cluster-2749.72111	0	467.051	-11.396	6.3429e-20	2.2549e-17
Cluster-2749.44006	6349.54	31440.7	-2.3078	6.653e-20	2.3551e-17
Cluster-2749.40312	0.280479	896.544	-11.375	6.8598e-20	2.4181e-17
Cluster-2749.18564	694.787	1728.82	-1.3153	9.1601e-20	3.2019e-17
Cluster-2749.59593	0	399.034	-11.17	9.2429e-20	3.2174e-17
Cluster-2749.43972	48.1612	508.017	-3.3972	1.2897e-19	4.4522e-17
Cluster-2749.39067	138.05	1768.72	-3.6817	1.3034e-19	4.4811e-17
Cluster-2749.54579	6.2941	153.362	-4.6088	1.4822e-19	5.0131e-17
Cluster-2749.80800	0	377.71	-11.09	1.4788e-19	5.0131e-17
Cluster-2749.24023	293.394	861.367	-1.5528	1.9833e-19	6.6066e-17
Cluster-2749.40561	126.285	775.948	-2.6177	1.9849e-19	6.6066e-17
Cluster-2749.52926	393.609	2085.58	-2.4062	2.1609e-19	7.1639e-17
Cluster-2749.75801	4.58684	329.659	-6.1969	2.1904e-19	7.2329e-17
Cluster-2749.50951	8.40493	213.956	-4.6916	2.5162e-19	8.2113e-17
Cluster-2749.37502	0	468.588	-11.401	2.7981e-19	9.0256e-17
Cluster-2749.20022	44.0822	421.261	-3.2549	3.4574e-19	1.1109e-16
Cluster-2749.73112	26.4506	289.347	-3.453	6.0242e-19	1.8779e-16
Cluster-2749.64392	398.371	1257.18	-1.6572	6.3826e-19	1.9822e-16
Cluster-2749.37114	70.6045	1179.87	-4.0614	7.0368e-19	2.1693e-16
Cluster-2749.43885	66.9776	2986.61	-5.4759	8.092e-19	2.4673e-16
Cluster-2749.41910	535.358	3872.4	-2.8546	8.1654e-19	2.4806e-16
Cluster-2749.19614	19.8208	217.821	-3.4505	9.0427e-19	2.7372e-16
Cluster-2749.28593	339.055	1371.17	-2.0169	9.0983e-19	2.7441e-16
Cluster-2749.53136	128.538	1298.31	-3.3382	9.6385e-19	2.8965e-16
Cluster-2749.57389	38.556	456.403	-3.5611	1.1016e-18	3.2752e-16
Cluster-2749.45148	597.786	5920.79	-3.3085	1.1198e-18	3.3175e-16
Cluster-2749.48906	44.8594	497.175	-3.4753	1.166e-18	3.442e-16
Cluster-2749.63302	88.7592	935.102	-3.3957	1.3042e-18	3.8365e-16
Cluster-2749.43862	39.5506	7323.74	-7.5281	1.4397e-18	4.2055e-16
Cluster-2749.45635	0	380.412	-11.101	1.6485e-18	4.7773e-16
Cluster-2749.45389	3806.15	23740	-2.6408	1.7318e-18	4.9549e-16
Cluster-2749.36837	0.280479	688.047	-10.993	1.9248e-18	5.4881e-16
Cluster-2749.43483	7166.51	31512.8	-2.1365	1.9819e-18	5.6318e-16
Cluster-2749.40350	198.939	1790.86	-3.1698	2.5719e-18	7.0912e-16
Cluster-2749.36933	646.335	3769.75	-2.5446	2.6799e-18	7.3647e-16
Cluster-2749.43726	0	589.211	-11.732	2.7975e-18	7.6126e-16
Cluster-2749.43461	15102.9	66113.1	-2.1301	3.167e-18	8.5904e-16
Cluster-2749.61958	0	839.829	-12.243	4.2366e-18	1.1381e-15
Cluster-2749.62994	105.346	2090.89	-4.3092	5.4812e-18	1.4537e-15
Cluster-2749.44557	2289.84	49926.8	-4.4464	5.5882e-18	1.4774e-15
Cluster-2749.44283	1731.08	6286.04	-1.8606	6.4638e-18	1.6981e-15
Cluster-2749.74223	0	293.233	-10.726	6.8511e-18	1.7942e-15
Cluster-2749.49471	1659.43	19950.9	-3.5875	6.9478e-18	1.8139e-15
Cluster-2749.69599	10.3803	158.516	-3.9392	8.4194e-18	2.1576e-15
Cluster-2749.43594	1273.3	54020.8	-5.4067	1.0628e-17	2.6988e-15
Cluster-2749.4026	1.28695	314.177	-7.9602	1.0758e-17	2.7236e-15
Cluster-2749.43644	11342.1	45997.9	-2.0198	1.1659e-17	2.9427e-15
Cluster-2749.25492	12.1355	1365.13	-6.8064	1.2446e-17	3.1319e-15
Cluster-2749.41780	230.407	1440.38	-2.6452	1.3063e-17	3.2674e-15
Cluster-2749.41253	131.625	561.237	-2.091	1.4427e-17	3.5765e-15
Cluster-2749.63866	77.5746	887.719	-3.5199	1.4535e-17	3.5925e-15
Cluster-2749.43659	2.08563	182.719	-6.4031	1.6231e-17	4.0001e-15
Cluster-2749.31325	5.86614	1331.47	-7.8047	1.9343e-17	4.725e-15
Cluster-2749.17063	187.275	648.204	-1.7897	1.9956e-17	4.8607e-15
Cluster-2749.82346	25.0062	347.435	-3.8046	2.216e-17	5.3818e-15
Cluster-2749.4735	68.9234	293.179	-2.0903	2.6459e-17	6.3703e-15
Cluster-2749.30235	10.8557	215.63	-4.305	2.8394e-17	6.8165e-15
Cluster-2749.38972	58.9071	1510.12	-4.6793	3.2761e-17	7.7976e-15
Cluster-2749.32556	95.1701	481.687	-2.336	3.6405e-17	8.6158e-15
Cluster-2749.40700	3118.55	11049.8	-1.8251	3.9371e-17	9.2914e-15
Cluster-2749.43728	6.00679	191.765	-4.9674	4.0823e-17	9.607e-15
Cluster-2749.22547	1258.71	2974.94	-1.2413	4.2697e-17	1.002e-14
Cluster-2749.30776	172.312	1498.16	-3.1189	4.3548e-17	1.0191e-14
Cluster-2749.12051	0	273.517	-10.623	4.8021e-17	1.1179e-14
Cluster-2749.36230	0	414.961	-11.226	5.3099e-17	1.2254e-14
Cluster-2749.45291	98.907	937.444	-3.2453	6.3697e-17	1.454e-14
Cluster-2749.51993	1273.39	7349.87	-2.5293	6.3654e-17	1.454e-14
Cluster-2749.33333	480.481	1587.73	-1.7241	6.6934e-17	1.5195e-14
Cluster-2749.36494	889.214	4240.95	-2.2533	7.0609e-17	1.5929e-14
Cluster-2749.34119	1367.44	7646.99	-2.4835	7.5658e-17	1.6946e-14
Cluster-2749.19615	17.3752	187.219	-3.4228	7.8642e-17	1.7567e-14
Cluster-2749.47037	95.8357	2693.52	-4.8141	8.387e-17	1.8536e-14
Cluster-2749.63759	25.6459	295.43	-3.5305	8.4192e-17	1.8558e-14
Cluster-2749.48231	0	307.605	-10.794	8.6254e-17	1.8963e-14
Cluster-2749.42765	0	254.995	-10.522	9.1761e-17	2.0121e-14
Cluster-2749.25045	0	224.09	-10.337	9.8914e-17	2.152e-14
Cluster-2749.56227	3.13486	275.076	-6.4571	1.0167e-16	2.2062e-14
Cluster-2749.36885	1276.84	6039.12	-2.2416	1.0717e-16	2.3195e-14
Cluster-2749.60794	233.069	751.06	-1.6882	1.1409e-16	2.4439e-14
Cluster-2749.39464	992.785	29099.6	-4.8733	1.207e-16	2.5723e-14
Cluster-4140.0	0.341616	499.023	-10.529	1.2837e-16	2.7083e-14
Cluster-2749.63995	2.52431	1708.15	-9.3504	1.3088e-16	2.7542e-14
Cluster-2749.63535	58.1212	315.334	-2.4393	1.3674e-16	2.8703e-14
Cluster-2749.38070	199.904	888.261	-2.1503	1.4084e-16	2.9343e-14
Cluster-2749.45531	178.808	910.496	-2.3492	1.4447e-16	3.0024e-14
Cluster-2749.24596	532.017	2036.93	-1.9365	1.4537e-16	3.0061e-14
Cluster-2749.20622	0	226.069	-10.348	1.4629e-16	3.0177e-14
Cluster-2749.41138	0	516.986	-11.543	1.553e-16	3.1877e-14
Cluster-2749.47041	296.647	8115.11	-4.7743	1.6146e-16	3.3061e-14
Cluster-2749.37878	19.7657	523.765	-4.7248	1.6772e-16	3.4258e-14
Cluster-2749.46716	2956.09	8698.68	-1.5572	1.6868e-16	3.4371e-14
Cluster-2749.44397	3.59792	126.712	-5.0982	1.9032e-16	3.8592e-14
Cluster-2749.46515	52.5043	428.998	-3.029	1.9589e-16	3.9529e-14
Cluster-2749.48740	451.935	1790.01	-1.9864	2.0132e-16	4.0527e-14
Cluster-2749.30766	120.525	1676.07	-3.7992	2.1104e-16	4.2383e-14
Cluster-2749.68204	386.072	1092.55	-1.4996	2.2445e-16	4.4859e-14
Cluster-2749.23829	0	235.449	-10.409	2.2819e-16	4.5424e-14
Cluster-2749.19779	3.55516	186.888	-5.6717	2.2976e-16	4.5593e-14
Cluster-2749.39371	529.277	2118.78	-2.0003	2.3695e-16	4.691e-14
Cluster-2749.42714	710.564	2107.61	-1.5687	2.6019e-16	5.1267e-14
Cluster-2749.47608	200.046	1178.09	-2.5586	2.61e-16	5.1297e-14
Cluster-2749.42950	23.39	687.278	-4.8796	2.9453e-16	5.7327e-14
Cluster-2749.45223	0	195.189	-10.138	2.9506e-16	5.7327e-14
Cluster-2749.78463	79.756	395.502	-2.3136	3.3542e-16	6.4865e-14
Cluster-2749.33612	0	368.703	-11.055	3.9324e-16	7.5349e-14
Cluster-2749.40773	9312.33	23524.4	-1.3369	3.989e-16	7.6258e-14
Cluster-2749.33096	1847.08	4455.73	-1.2702	4.5999e-16	8.7338e-14
Cluster-2749.52708	3.6355	612.528	-7.4246	4.9799e-16	9.4126e-14
Cluster-2749.26438	0	250.013	-10.494	4.9948e-16	9.4137e-14
Cluster-2749.30727	0	266.023	-10.585	5.003e-16	9.4137e-14
Cluster-2749.47704	0	229.02	-10.369	6.5928e-16	1.2294e-13
Cluster-2749.32211	0	279.938	-10.657	6.6157e-16	1.2309e-13
Cluster-2749.34254	35.7674	1239.75	-5.121	6.7682e-16	1.251e-13
Cluster-2749.56149	0	201.512	-10.185	6.758e-16	1.251e-13
Cluster-2749.54611	0	211.39	-10.254	6.9232e-16	1.2712e-13
Cluster-2749.15244	1.89667	229.082	-6.9233	7.5255e-16	1.3787e-13
Cluster-2749.55803	278.576	2654.64	-3.2533	7.9468e-16	1.4464e-13
Cluster-2749.65741	0	218.769	-10.303	7.9949e-16	1.452e-13
Cluster-2749.43390	0	182.231	-10.039	8.1363e-16	1.4745e-13
Cluster-2749.38110	0	476.285	-11.424	8.3639e-16	1.5124e-13
Cluster-2749.42729	10.6612	829.238	-6.2891	9.1473e-16	1.6505e-13
Cluster-2749.51603	10.4226	231.878	-4.4664	9.2019e-16	1.6568e-13
Cluster-2749.38653	0	296.024	-10.738	1.0448e-15	1.865e-13
Cluster-2749.58198	55.1445	285.352	-2.3679	1.4312e-15	2.5278e-13
Cluster-2749.4403	5.33038	97.0839	-4.191	1.4864e-15	2.6142e-13
Cluster-2749.51962	5.75151	241.261	-5.4033	1.5166e-15	2.6618e-13
Cluster-2749.75145	60.0225	327.696	-2.4446	1.5241e-15	2.6693e-13
Cluster-2749.36731	156.105	483.314	-1.6306	1.5577e-15	2.7225e-13
Cluster-2749.54953	191.244	1395.52	-2.8656	1.599e-15	2.7888e-13
Cluster-2749.52128	0	302.731	-10.772	1.7465e-15	3.0335e-13
Cluster-2749.31872	0	230.317	-10.377	1.7924e-15	3.1067e-13
Cluster-2749.81814	2.17115	109.478	-5.6445	1.8457e-15	3.1924e-13
Cluster-2749.49774	0	371.124	-11.064	1.8885e-15	3.2598e-13
Cluster-2749.71423	0	176.212	-9.9887	2.0297e-15	3.4962e-13
Cluster-2749.42738	52.5568	558.869	-3.4142	2.0626e-15	3.5456e-13
Cluster-2749.38678	19.2731	617.021	-5.0056	2.0765e-15	3.5621e-13
Cluster-2749.37144	110.968	5020.98	-5.5009	2.1458e-15	3.666e-13
Cluster-2749.12050	0	296.903	-10.742	2.217e-15	3.7799e-13
Cluster-2749.43886	1326.74	67210.6	-5.6627	2.4382e-15	4.1318e-13
Cluster-2749.61282	29.732	167.004	-2.491	2.7351e-15	4.6161e-13
Cluster-2749.43720	385.707	33059	-6.4209	2.8981e-15	4.8813e-13
Cluster-2749.19129	69.6662	380.615	-2.4503	3.0142e-15	5.0666e-13
Cluster-2749.44194	0	259.709	-10.548	3.2037e-15	5.3744e-13
Cluster-2749.27970	0	422.401	-11.252	3.435e-15	5.6939e-13
Cluster-2749.37407	41.023	345.237	-3.0789	3.6702e-15	6.0597e-13
Cluster-2749.51816	305.484	1203.9	-1.9777	3.7843e-15	6.2357e-13
Cluster-2749.15459	164.949	593.648	-1.8487	3.8148e-15	6.2736e-13
Cluster-2749.42413	26.5453	1301.76	-5.6216	3.8753e-15	6.3606e-13
Cluster-2749.44686	407.675	973.557	-1.2554	4.0588e-15	6.6228e-13
Cluster-2749.45271	0	194.328	-10.13	4.2697e-15	6.9262e-13
Cluster-2749.23099	0.323238	339.483	-9.9732	4.7214e-15	7.5854e-13
Cluster-2749.51468	97.4006	502.5	-2.3695	4.7798e-15	7.6644e-13
Cluster-2749.45947	17.111	847.17	-5.6179	5.3176e-15	8.5105e-13
Cluster-2749.77102	30.0553	164.465	-2.4515	5.4203e-15	8.6582e-13
Cluster-2749.71869	325.468	911.686	-1.4866	6.3656e-15	1.0072e-12
Cluster-2749.47653	10.2465	143.433	-3.8219	6.4668e-15	1.0213e-12
Cluster-2749.38105	106.584	627.013	-2.5556	6.4851e-15	1.0222e-12
Cluster-2749.40467	183.339	6686.31	-5.1874	6.5659e-15	1.033e-12
Cluster-2749.35904	0	193.185	-10.123	7.0399e-15	1.1055e-12
Cluster-2749.43724	29.9427	1954.63	-6.0336	8.0515e-15	1.2549e-12
Cluster-2749.39455	215.312	11249.6	-5.7081	8.4144e-15	1.3051e-12
Cluster-2749.32555	375.917	1306.75	-1.7965	8.4745e-15	1.3063e-12
Cluster-2749.43759	0	188.794	-10.09	8.4609e-15	1.3063e-12
Cluster-2749.65949	35.5742	193.158	-2.4368	8.4678e-15	1.3063e-12
Cluster-2749.51334	268.873	1079.74	-2.0067	8.5241e-15	1.3115e-12
Cluster-2749.61718	370.383	1448.39	-1.9669	8.6778e-15	1.3327e-12
Cluster-2749.28470	0	166.371	-9.9069	9.334e-15	1.4308e-12
Cluster-2749.12530	3.27469	124.21	-5.2009	1.1727e-14	1.7716e-12
Cluster-2749.41149	16.4547	408.288	-4.6366	1.2037e-14	1.8152e-12
Cluster-2749.51504	178.873	1409.95	-2.9776	1.2541e-14	1.8776e-12
Cluster-2749.68755	0	142.059	-9.6791	1.3253e-14	1.9807e-12
Cluster-2749.47757	29.1262	367.013	-3.6473	1.3441e-14	2.0016e-12
Cluster-2749.44583	1652.02	5519.51	-1.7404	1.3507e-14	2.0042e-12
Cluster-2749.40331	8.08604	978.399	-6.9071	1.4151e-14	2.0924e-12
Cluster-2749.83929	0	142.246	-9.6809	1.4299e-14	2.1106e-12
Cluster-2749.52593	183.056	1307.94	-2.8376	1.4337e-14	2.1125e-12
Cluster-2749.42804	3.91516	154.324	-5.2723	1.5007e-14	2.1995e-12
Cluster-2749.37600	3.73175	581.967	-7.245	1.5408e-14	2.2543e-12
Cluster-2749.41858	343.232	1036.05	-1.5942	1.616e-14	2.3561e-12
Cluster-2749.36088	78.0261	691.007	-3.149	1.7054e-14	2.4821e-12
Cluster-2749.41242	6.64089	1307.15	-7.6112	1.741e-14	2.5295e-12
Cluster-2749.34360	0	143.621	-9.6961	1.7832e-14	2.5819e-12
Cluster-2749.36473	215.804	2397.32	-3.4729	1.8351e-14	2.6524e-12
Cluster-2749.53171	5.05546	299.983	-5.8653	1.8772e-14	2.7086e-12
Cluster-2749.4311	0	162.577	-9.8753	1.9861e-14	2.8558e-12
Cluster-2749.34263	484.73	1622.63	-1.7438	2.0461e-14	2.937e-12
Cluster-2749.58342	47.7746	397.744	-3.0623	2.1072e-14	3.0195e-12
Cluster-2749.46555	0	146.888	-9.7285	2.2128e-14	3.1547e-12
Cluster-2749.54275	0	201.459	-10.184	2.4189e-14	3.4368e-12
Cluster-2749.64302	469.896	2030.3	-2.1119	2.5681e-14	3.6363e-12
Cluster-2749.50916	66.1776	362.135	-2.4486	2.6912e-14	3.7978e-12
Cluster-2749.38849	19.669	399.467	-4.3427	2.6981e-14	3.8011e-12
Cluster-2749.27071	0	227.142	-10.357	2.935e-14	4.121e-12
Cluster-2749.54180	290.536	1034.32	-1.8311	2.9466e-14	4.1235e-12
Cluster-2749.76396	3.54361	136.524	-5.2933	2.988e-14	4.1744e-12
Cluster-2749.43945	1959.02	7302.7	-1.8983	3.0135e-14	4.2029e-12
Cluster-2749.31985	0	225.95	-10.35	3.2268e-14	4.4706e-12
Cluster-4675.3	1.61619	282.222	-7.4731	4.3331e-14	5.915e-12
Cluster-2749.22366	0	171.927	-9.9536	4.4692e-14	6.0711e-12
Cluster-2749.68733	68.8135	336.296	-2.2879	4.5003e-14	6.1035e-12
Cluster-2749.26554	0	168.752	-9.9291	4.5485e-14	6.1488e-12
Cluster-2749.22254	0	134.854	-9.6031	4.6868e-14	6.3255e-12
Cluster-2749.35930	729.645	2885.76	-1.9835	4.7408e-14	6.3881e-12
Cluster-2749.60868	7.72087	105.391	-3.7586	5.131e-14	6.8917e-12
Cluster-2749.34171	111.225	448.827	-2.0119	5.1541e-14	6.9116e-12
Cluster-2749.44546	16.5469	200.634	-3.6057	5.515e-14	7.3719e-12
Cluster-2749.54276	121.38	2873.15	-4.5633	5.8902e-14	7.8357e-12
Cluster-2749.78447	3.54361	98.5073	-4.8203	6.0119e-14	7.9849e-12
Cluster-2749.21464	0	210.04	-10.242	6.7845e-14	8.9683e-12
Cluster-2749.7344	6.76999	185.372	-4.7913	6.899e-14	9.0909e-12
Cluster-2749.33579	4.02506	289.673	-6.1631	7.2357e-14	9.4897e-12
Cluster-2749.22858	598.443	2170.4	-1.8586	7.4709e-14	9.7827e-12
Cluster-2749.37698	0.323238	213.149	-9.3015	8.0115e-14	1.0442e-11
Cluster-2749.55198	355.726	1358.61	-1.9322	8.2852e-14	1.0781e-11
Cluster-2749.74199	12.1662	173.103	-3.817	9.1938e-14	1.1945e-11
Cluster-2749.70031	0.683232	252.138	-8.6354	1.0443e-13	1.3401e-11
Cluster-2749.30484	11.8011	118.834	-3.3253	1.1195e-13	1.4301e-11
Cluster-2749.4310	0	117.835	-9.4084	1.1504e-13	1.4673e-11
Cluster-2749.43115	412.681	1789.39	-2.1167	1.1773e-13	1.4993e-11
Cluster-2749.47499	0	124.624	-9.4918	1.2962e-13	1.6357e-11
Cluster-2749.53097	137.176	2681.48	-4.29	1.3051e-13	1.642e-11
Cluster-2749.22420	0	135.191	-9.6088	1.313e-13	1.6495e-11
Cluster-2749.40215	1058.36	2225.94	-1.0721	1.4029e-13	1.7545e-11
Cluster-2749.47607	19.0712	185.945	-3.2859	1.4143e-13	1.7662e-11
Cluster-2749.39133	361.977	1458.37	-2.0105	1.4858e-13	1.8499e-11
Cluster-2749.50296	36.1924	413.315	-3.5192	1.6269e-13	2.0196e-11
Cluster-2749.39650	0	172.511	-9.9579	1.7195e-13	2.1282e-11
Cluster-2749.54124	639.354	2173.45	-1.7647	1.7392e-13	2.1494e-11
Cluster-2749.28374	728.832	2285.22	-1.6483	2.1836e-13	2.6787e-11
Cluster-2749.66320	186.554	1941.89	-3.3784	2.3775e-13	2.8996e-11
Cluster-2749.8364	14.3147	712.093	-5.6439	2.3764e-13	2.8996e-11
Cluster-2749.34890	0	374.028	-11.076	2.3866e-13	2.9065e-11
Cluster-2749.43758	17.3157	318.918	-4.2117	2.4339e-13	2.9598e-11
Cluster-2749.55553	1893.88	5883.03	-1.6352	2.6572e-13	3.2219e-11
Cluster-2749.56152	609.196	2117.6	-1.7974	2.7611e-13	3.3382e-11
Cluster-2749.62624	556.898	1471.63	-1.403	2.8671e-13	3.4614e-11
Cluster-2749.64564	234.176	567.758	-1.2775	2.9231e-13	3.5239e-11
Cluster-2749.47768	57.2297	3177.13	-5.7916	2.9292e-13	3.5261e-11
Cluster-2749.50148	387.086	1438.24	-1.8929	3.0066e-13	3.6141e-11
Cluster-2749.40263	201.004	801.268	-1.9956	3.0115e-13	3.6148e-11
Cluster-2749.25935	9.0262	93.6237	-3.3738	3.4329e-13	4.0971e-11
Cluster-2749.40468	5559.02	20812.3	-1.9045	3.465e-13	4.1294e-11
Cluster-2749.57509	0	122.657	-9.4653	3.6056e-13	4.2726e-11
Cluster-2749.18241	17.09	220.362	-3.6986	3.6225e-13	4.2866e-11
Cluster-2749.36124	0	186.485	-10.071	3.6886e-13	4.3525e-11
Cluster-2749.31867	478.67	5175.24	-3.4343	3.7612e-13	4.4319e-11
Cluster-2749.38904	65.9498	3839.38	-5.8606	3.8145e-13	4.4884e-11
Cluster-2749.36874	96.6562	1063.42	-3.4605	4.1417e-13	4.8461e-11
Cluster-2749.32354	41.9782	567.943	-3.759	4.1847e-13	4.8895e-11
Cluster-2749.30936	1086.21	4232.38	-1.9624	4.1938e-13	4.8933e-11
Cluster-2749.43804	1680.72	17339.7	-3.3668	4.4475e-13	5.1677e-11
Cluster-2749.51930	5029.07	13087.6	-1.3799	4.5958e-13	5.3292e-11
Cluster-2749.44798	138.646	741.579	-2.4209	4.8081e-13	5.5405e-11
Cluster-2749.45582	336.011	1911.51	-2.5082	4.8893e-13	5.6185e-11
Cluster-2749.36754	1522.26	8236.25	-2.4359	5.0202e-13	5.761e-11
Cluster-2749.57425	137.234	598.366	-2.127	5.3819e-13	6.1676e-11
Cluster-2749.43549	4355.74	16914	-1.9572	5.735e-13	6.5543e-11
Cluster-2749.43780	4410.96	127771	-4.8563	6.1486e-13	6.9888e-11
Cluster-2749.67092	25.7365	182.714	-2.821	6.2098e-13	7.0487e-11
Cluster-2749.14408	22.2553	237.888	-3.4225	6.39e-13	7.2238e-11
Cluster-2749.13467	44.3635	202.189	-2.1881	7.5009e-13	8.434e-11
Cluster-2749.43727	19.6498	580.593	-4.8848	7.8712e-13	8.8266e-11
Cluster-2749.39208	2.86038	145.757	-5.6801	8.1996e-13	9.1702e-11
Cluster-2749.12466	0	144.927	-9.7077	8.671e-13	9.6845e-11
Cluster-2749.69464	112.079	428.382	-1.9348	8.6959e-13	9.6994e-11
Cluster-2749.18038	204.767	1235.34	-2.5931	8.9245e-13	9.9279e-11
Cluster-2749.16573	3.6103	179.258	-5.6086	9.5988e-13	1.0607e-10
Cluster-2749.63559	34.1111	189.696	-2.4776	1.0011e-12	1.1048e-10
Cluster-2749.35033	0	191.926	-10.113	1.0187e-12	1.1213e-10
Cluster-2749.36602	532.316	1160.76	-1.1247	1.0351e-12	1.1378e-10
Cluster-2749.45078	259.483	1554.5	-2.5832	1.0421e-12	1.1426e-10
Cluster-2749.42901	0.646476	232.451	-8.5283	1.0791e-12	1.1784e-10
Cluster-2749.41906	2650.03	7012.84	-1.404	1.1744e-12	1.2742e-10
Cluster-2749.45386	2842.12	38021	-3.7417	1.207e-12	1.3062e-10
Cluster-2749.66403	0	95.6667	-9.1082	1.2133e-12	1.3113e-10
Cluster-2749.43539	19024.9	73869.2	-1.9571	1.2162e-12	1.3127e-10
Cluster-2749.65957	1.46353	748.688	-8.958	1.2295e-12	1.322e-10
Cluster-2749.53623	11.636	120.423	-3.3616	1.239e-12	1.3305e-10
Cluster-2749.32688	26.3842	255.123	-3.2749	1.3313e-12	1.4241e-10
Cluster-2749.7356	0.323238	266.021	-9.6234	1.3564e-12	1.4491e-10
Cluster-2749.46404	9.37254	401.649	-5.4015	1.3746e-12	1.4647e-10
Cluster-2749.7873	0	192.417	-10.116	1.4312e-12	1.5193e-10
Cluster-2749.40581	45.1435	290.638	-2.6849	1.4746e-12	1.5633e-10
Cluster-2749.12403	87.6288	680.187	-2.954	1.4913e-12	1.5771e-10
Cluster-2749.46719	158.712	464.671	-1.5503	1.5312e-12	1.6131e-10
Cluster-2749.42733	4.86732	264.42	-5.7811	1.5373e-12	1.6154e-10
Cluster-2749.8460	0	286.802	-10.693	1.5364e-12	1.6154e-10
Cluster-2749.47610	145.398	517.489	-1.8343	1.604e-12	1.6813e-10
Cluster-2749.48690	0	139.836	-9.6545	1.6928e-12	1.7677e-10
Cluster-2749.47806	8253.16	17258.4	-1.0642	1.697e-12	1.7678e-10
Cluster-2749.34523	920.431	2499.76	-1.4409	1.7722e-12	1.8415e-10
Cluster-2749.42625	199.658	3923.58	-4.2976	1.8377e-12	1.9071e-10
Cluster-2749.68714	291.598	865.601	-1.5689	1.9257e-12	1.9935e-10
Cluster-2749.31809	220.12	879.767	-1.9985	2.0192e-12	2.0801e-10
Cluster-2749.41087	768.988	1586.6	-1.0445	2.0714e-12	2.1311e-10
Cluster-2749.44351	0	138.665	-9.6426	2.297e-12	2.346e-10
Cluster-2749.42988	4592.49	33700.9	-2.8754	2.309e-12	2.3524e-10
Cluster-2749.50556	10412.9	20835	-1.0006	2.3762e-12	2.4121e-10
Cluster-2749.14338	10.6248	178.296	-4.0792	2.3814e-12	2.4145e-10
Cluster-2749.49240	414.939	1959.27	-2.2395	2.4714e-12	2.4996e-10
Cluster-2749.42532	242.838	620.674	-1.3542	2.5423e-12	2.5682e-10
Cluster-2749.82069	31.757	168.025	-2.4055	2.5467e-12	2.5695e-10
Cluster-2749.77317	0	113.226	-9.3497	2.5836e-12	2.6037e-10
Cluster-2749.44679	153.233	1093.05	-2.8331	2.6166e-12	2.6306e-10
Cluster-2749.41421	14.8029	188.342	-3.6799	2.8181e-12	2.8264e-10
Cluster-2749.29735	11.3556	385.843	-5.0812	2.8423e-12	2.8472e-10
Cluster-2749.46101	168.901	1600.26	-3.2452	2.9543e-12	2.9487e-10
Cluster-2749.33012	0	187.738	-10.08	2.9625e-12	2.9534e-10
Cluster-2749.38120	57.7795	417.639	-2.8518	3.023e-12	3.0065e-10
Cluster-2749.43914	5.32911	4747.33	-9.7806	3.4894e-12	3.4439e-10
Cluster-2749.49210	5.67883	1882.88	-8.3862	3.7211e-12	3.6573e-10
Cluster-2749.60239	10.5445	115.88	-3.4511	3.7487e-12	3.6801e-10
Cluster-2749.59906	112.279	369.348	-1.7184	3.859e-12	3.7796e-10
Cluster-2749.36360	1299.36	4593.88	-1.8215	3.9102e-12	3.8207e-10
Cluster-2749.46737	250.577	4493.72	-4.1648	4.1003e-12	3.9831e-10
Cluster-2749.35803	15.2519	495.495	-5.0127	4.1341e-12	4.0113e-10
Cluster-2749.54410	2050.82	5687.87	-1.4719	4.1463e-12	4.0185e-10
Cluster-2749.36109	0	134.463	-9.5993	4.1717e-12	4.0385e-10
Cluster-2749.43004	426.2	18895.8	-5.4701	4.4442e-12	4.2823e-10
Cluster-2749.42032	1047.32	4481.35	-2.0969	4.7244e-12	4.5315e-10
Cluster-2749.16509	0	135.854	-9.6134	4.8989e-12	4.6827e-10
Cluster-2749.50140	53.1695	322.409	-2.5979	4.9581e-12	4.7285e-10
Cluster-2749.58377	26.0739	265.193	-3.3541	4.9532e-12	4.7285e-10
Cluster-2749.44704	0	255.182	-10.524	5.3179e-12	5.0486e-10
Cluster-2749.32719	4.37905	140.638	-5.0074	5.5164e-12	5.2251e-10
Cluster-2749.32743	4.7626	130.159	-4.7402	5.6631e-12	5.3459e-10
Cluster-2749.31196	23.6881	161.091	-2.7684	5.9415e-12	5.6024e-10
Cluster-2749.43883	102.736	3096.54	-4.9118	6.3097e-12	5.9228e-10
Cluster-2749.73393	66.8587	405.621	-2.6049	6.4162e-12	6.0025e-10
Cluster-2749.46927	7.69177	1215.68	-7.317	6.4794e-12	6.0549e-10
Cluster-2749.42192	7698.88	49582.9	-2.6872	6.5571e-12	6.107e-10
Cluster-2749.40022	737.697	1864.51	-1.3372	6.8553e-12	6.3776e-10
Cluster-2749.45060	21.074	2608.68	-6.945	7.0549e-12	6.5343e-10
Cluster-2749.6459	0	82.9487	-8.9017	7.1773e-12	6.6328e-10
Cluster-2749.46658	277.8	1370.17	-2.3023	7.2669e-12	6.7008e-10
Cluster-2749.37289	1299.44	7195.36	-2.4689	7.3414e-12	6.7546e-10
Cluster-2749.47439	104.078	516.878	-2.309	7.4544e-12	6.8511e-10
Cluster-2749.45913	0	144.168	-9.702	7.4643e-12	6.8527e-10
Cluster-2749.65740	0	146.113	-9.7181	7.5052e-12	6.8826e-10
Cluster-2749.42615	7.12398	141.47	-4.3293	7.5832e-12	6.9389e-10
Cluster-2749.22369	73.9292	272.99	-1.8814	7.9605e-12	7.2366e-10
Cluster-2749.11882	0	118.223	-9.4124	8.4444e-12	7.6599e-10
Cluster-2749.57489	73.4869	477.387	-2.6956	8.6173e-12	7.8082e-10
Cluster-2749.47850	330.641	1042.29	-1.6565	8.6546e-12	7.825e-10
Cluster-2749.44879	4065.97	28180.6	-2.7929	8.8005e-12	7.9398e-10
Cluster-2749.45295	1834.7	6898.21	-1.9108	8.9746e-12	8.0794e-10
Cluster-2749.44399	10376.6	55278	-2.4133	9.0287e-12	8.1193e-10
Cluster-2749.49226	644.356	3621.45	-2.4904	9.1603e-12	8.2288e-10
Cluster-2749.30451	114.366	2740.74	-4.581	9.5872e-12	8.5664e-10
Cluster-2749.41539	7.37881	1357.33	-7.5121	9.5874e-12	8.5664e-10
Cluster-2749.19577	459.247	1136.41	-1.3061	9.659e-12	8.6212e-10
Cluster-2749.77342	67.1785	226.477	-1.7518	1.0075e-11	8.9445e-10
Cluster-2749.67966	1.68288	372.312	-7.7185	1.011e-11	8.9666e-10
Cluster-2749.51995	0	137.056	-9.6291	1.027e-11	9.0893e-10
Cluster-2749.54887	74.3228	648.525	-3.1264	1.0969e-11	9.6463e-10
Cluster-2749.81804	15.473	143.511	-3.2182	1.0983e-11	9.6483e-10
Cluster-2749.33312	101.373	498.29	-2.2961	1.1336e-11	9.9375e-10
Cluster-2749.24736	23.352	130.651	-2.4846	1.1528e-11	1.0074e-09
Cluster-2749.43715	1953.59	37694.4	-4.27	1.1732e-11	1.0231e-09
Cluster-2749.47309	0	157.262	-9.8251	1.2133e-11	1.057e-09
Cluster-2749.47652	0	89.2087	-9.0066	1.254e-11	1.0901e-09
Cluster-2749.37563	2179.79	4872.47	-1.1606	1.2643e-11	1.098e-09
Cluster-2749.69928	20.1505	207.153	-3.3623	1.3039e-11	1.13e-09
Cluster-2749.44235	846.205	3562.44	-2.0736	1.3374e-11	1.1563e-09
Cluster-2749.50385	5.07984	109.185	-4.3967	1.3511e-11	1.1648e-09
Cluster-2749.43807	46.3243	674.707	-3.8611	1.3733e-11	1.1828e-09
Cluster-2749.45285	793.572	19524.9	-4.6207	1.4126e-11	1.2141e-09
Cluster-2749.40947	188.011	1413.36	-2.9088	1.4146e-11	1.2146e-09
Cluster-2749.63798	0	118.15	-9.4149	1.458e-11	1.2493e-09
Cluster-2749.55936	0	113.576	-9.3564	1.5031e-11	1.2866e-09
Cluster-2749.40330	4.20719	2019.22	-8.881	1.5598e-11	1.3338e-09
Cluster-2749.47611	96.0536	859.379	-3.1616	1.59e-11	1.3582e-09
Cluster-2749.57023	0	74.0965	-8.74	1.6105e-11	1.3743e-09
Cluster-2749.45211	39.2145	240.887	-2.6175	1.6452e-11	1.4011e-09
Cluster-2749.23825	1.54905	66.5735	-5.412	1.6654e-11	1.4168e-09
Cluster-2749.5837	1.65295	148.32	-6.5351	1.6702e-11	1.4195e-09
Cluster-2749.45695	2203.49	8835.11	-2.0035	1.6854e-11	1.4309e-09
Cluster-2749.64942	304.997	907.385	-1.5718	1.6939e-11	1.4367e-09
Cluster-2749.48420	0.646476	354.428	-9.1305	1.6957e-11	1.4368e-09
Cluster-2749.35615	424.674	1662.95	-1.9701	1.7118e-11	1.4489e-09
Cluster-2749.57726	537.793	1531.58	-1.5101	1.7583e-11	1.4868e-09
Cluster-2749.42441	3.63468	77.1079	-4.3777	1.8016e-11	1.5203e-09
Cluster-2749.43770	843.893	3043.61	-1.8505	1.8143e-11	1.5295e-09
Cluster-2749.38173	0	138.09	-9.6379	1.8602e-11	1.5666e-09
Cluster-2749.15498	123.175	379.528	-1.6261	1.8654e-11	1.5694e-09
Cluster-2749.51554	565.226	1879.51	-1.7329	1.9629e-11	1.6432e-09
Cluster-2749.24104	4.37905	243.397	-5.798	1.9927e-11	1.6665e-09
Cluster-2749.33210	68.2042	336.764	-2.3028	2.0602e-11	1.7194e-09
Cluster-2749.45637	0	84.2297	-8.9271	2.0657e-11	1.7223e-09
Cluster-2749.42088	1241.31	9599.32	-2.9508	2.3101e-11	1.9203e-09
Cluster-2749.14897	0.683232	162.459	-8.0003	2.3467e-11	1.9488e-09
Cluster-2749.15429	96.3765	505.199	-2.3907	2.4017e-11	1.9885e-09
Cluster-2749.41439	939.193	4392.87	-2.2259	2.3999e-11	1.9885e-09
Cluster-2749.28250	347.592	1117.59	-1.6853	2.5065e-11	2.0671e-09
Cluster-2749.62031	0	120.282	-9.4382	2.5924e-11	2.1359e-09
Cluster-2749.40212	150.49	689.611	-2.1941	2.682e-11	2.2031e-09
Cluster-2749.35716	68.6414	1243.65	-4.1763	2.9639e-11	2.4228e-09
Cluster-2749.34805	91.6526	751.746	-3.0328	3.0397e-11	2.4727e-09
Cluster-2749.20055	0.841438	108.568	-6.8834	3.0529e-11	2.481e-09
Cluster-2749.41678	7.47715	83.7296	-3.4791	3.116e-11	2.5298e-09
Cluster-2749.38721	14.4784	167.378	-3.5256	3.3023e-11	2.6785e-09
Cluster-2749.68752	923.386	3522.1	-1.931	3.3469e-11	2.712e-09
Cluster-2749.44812	738.623	2465.1	-1.7385	3.3645e-11	2.7237e-09
Cluster-2749.38226	53.0999	356.372	-2.7411	3.4023e-11	2.7516e-09
Cluster-2472.0	33.3692	360.628	-3.4399	3.4687e-11	2.8025e-09
Cluster-2749.51736	0	74.5666	-8.749	3.4981e-11	2.8209e-09
Cluster-2749.44972	0	142.899	-9.6895	3.7317e-11	2.9977e-09
Cluster-2749.29006	0	111.802	-9.3352	3.7952e-11	3.0428e-09
Cluster-2749.38098	97.8953	440.921	-2.1677	3.9827e-11	3.1779e-09
Cluster-2749.53657	212.685	608.343	-1.5162	3.9814e-11	3.1779e-09
Cluster-2749.70327	350.901	713.86	-1.0237	4.038e-11	3.2128e-09
Cluster-2749.13787	103.909	391.014	-1.9153	4.0978e-11	3.2511e-09
Cluster-2749.44047	7.56267	379.015	-5.6495	4.1655e-11	3.2986e-09
Cluster-2749.23214	118.703	492.902	-2.0537	4.1801e-11	3.307e-09
Cluster-2749.49707	0	164.458	-9.8896	4.2013e-11	3.3206e-09
Cluster-2749.65130	31.9895	228.834	-2.84	4.2312e-11	3.3411e-09
Cluster-2749.43899	134.003	1400.91	-3.3869	4.2699e-11	3.3685e-09
Cluster-2749.65738	1.44516	91.0275	-5.8984	4.3234e-11	3.4074e-09
Cluster-2749.40709	176.572	837.102	-2.243	4.3566e-11	3.4304e-09
Cluster-2749.75251	0	105.078	-9.2442	4.4168e-11	3.4712e-09
Cluster-2749.68067	0	75.4188	-8.7679	4.6407e-11	3.6335e-09
Cluster-2749.31997	0	140.641	-9.6653	4.8334e-11	3.7773e-09
Cluster-2749.71018	650.326	1605.15	-1.303	4.9025e-11	3.8278e-09
Cluster-2749.34419	1021.67	2130.1	-1.0599	5.1093e-11	3.9855e-09
Cluster-2749.30511	2942.25	9514.56	-1.6931	5.388e-11	4.1951e-09
Cluster-2749.62725	27.4809	213.18	-2.9519	5.4081e-11	4.2068e-09
Cluster-2749.31639	0.341616	206.192	-9.2548	5.4136e-11	4.2072e-09
Cluster-2749.58367	235.887	2497.78	-3.405	5.4401e-11	4.2238e-09
Cluster-2749.41994	287.507	9431.06	-5.0352	5.4789e-11	4.25e-09
Cluster-2749.39423	27.7731	394.021	-3.8254	5.5198e-11	4.2778e-09
Cluster-2749.40030	28.8432	1537.11	-5.73	5.7768e-11	4.4728e-09
Cluster-2749.58495	332.066	1300.85	-1.9688	6.0126e-11	4.6467e-09
Cluster-2749.37703	42.3066	246.048	-2.5345	6.1672e-11	4.7574e-09
Cluster-2749.42817	764.878	8506.55	-3.4749	6.2199e-11	4.7936e-09
Cluster-2749.17001	29.0224	295.112	-3.3396	6.3401e-11	4.8728e-09
Cluster-2749.33535	612.738	2046.96	-1.7401	6.3557e-11	4.8803e-09
Cluster-2749.63245	7.73925	147.658	-4.2511	6.5213e-11	4.9937e-09
Cluster-2749.20969	102.799	693.762	-2.7559	6.5454e-11	5.0075e-09
Cluster-2749.42367	320.18	3567.73	-3.4784	6.6779e-11	5.0995e-09
Cluster-2749.41991	0	103.177	-9.2196	6.9785e-11	5.3145e-09
Cluster-2749.74968	0	135.738	-9.6147	7.0854e-11	5.391e-09
Cluster-2749.22265	0	101.023	-9.1898	7.3622e-11	5.5758e-09
Cluster-2749.63295	268.391	1943.27	-2.857	7.3683e-11	5.5758e-09
Cluster-2749.35923	75.6585	416.577	-2.4576	7.3986e-11	5.5886e-09
Cluster-2749.41297	3028.39	11668.6	-1.946	7.3958e-11	5.5886e-09
Cluster-2749.45962	1921.36	4775.21	-1.3134	7.5831e-11	5.7125e-09
Cluster-2749.44718	0	69.7991	-8.656	7.6026e-11	5.722e-09
Cluster-2749.28656	309.66	876.523	-1.4998	8.3606e-11	6.2587e-09
Cluster-2749.8959	2.3178	126.059	-5.8068	8.3602e-11	6.2587e-09
Cluster-2749.60620	8.90475	115.307	-3.7067	8.4338e-11	6.3078e-09
Cluster-2749.38441	2.04887	316.651	-7.2334	8.6836e-11	6.4773e-09
Cluster-2749.41231	71.3797	281.983	-1.9801	8.8428e-11	6.5842e-09
Cluster-2749.18374	39.2089	155.581	-1.9852	9.0079e-11	6.7012e-09
Cluster-2749.46077	139.827	2511.83	-4.1656	9.029e-11	6.7109e-09
Cluster-2749.59755	0	73.1285	-8.7213	9.5151e-11	7.0597e-09
Cluster-2749.48053	440.618	1684.21	-1.9336	9.5569e-11	7.0844e-09
Cluster-2749.31115	212.96	708.025	-1.7311	9.6656e-11	7.1587e-09
Cluster-2749.13746	15.4674	213.653	-3.7956	9.7102e-11	7.1853e-09
Cluster-2749.77179	2.09163	77.36	-5.1632	9.9264e-11	7.3388e-09
Cluster-2749.29395	2240.98	6353.68	-1.5035	1.0433e-10	7.6929e-09
Cluster-2749.40657	498.098	10336.1	-4.3746	1.0452e-10	7.6998e-09
Cluster-2749.42711	1280.54	14966.3	-3.5467	1.0506e-10	7.7329e-09
Cluster-2749.53506	80.1722	397.766	-2.307	1.0515e-10	7.733e-09
Cluster-2749.46839	124.144	3025.86	-4.6062	1.0535e-10	7.7409e-09
Cluster-2749.43049	7646.83	29288.8	-1.9374	1.071e-10	7.8621e-09
Cluster-2749.43365	6026.95	26064.7	-2.1125	1.073e-10	7.8705e-09
Cluster-2749.38969	865.348	2780.38	-1.6837	1.1124e-10	8.1446e-09
Cluster-2749.24143	13.1355	189.706	-3.8361	1.1153e-10	8.1587e-09
Cluster-2749.47299	89.2871	327.774	-1.877	1.146e-10	8.3472e-09
Cluster-2749.48655	81.2097	801.774	-3.305	1.1505e-10	8.3724e-09
Cluster-2749.44045	109.027	3086.23	-4.8213	1.154e-10	8.3905e-09
Cluster-2749.55522	430.734	2037.42	-2.2423	1.1555e-10	8.3944e-09
Cluster-2749.49666	0	98.7379	-9.1536	1.1843e-10	8.5887e-09
Cluster-2749.34112	47.6087	455.245	-3.2607	1.2159e-10	8.7864e-09
Cluster-2749.42518	2933.46	12814.2	-2.1272	1.224e-10	8.8306e-09
Cluster-2749.52512	3094.91	7037.63	-1.1851	1.2299e-10	8.858e-09
Cluster-2749.43082	6273.54	14416.3	-1.2004	1.2365e-10	8.8979e-09
Cluster-2749.44142	11.5612	1425.56	-6.9355	1.2566e-10	9.019e-09
Cluster-2749.32401	1.96336	467.25	-7.8386	1.2606e-10	9.0398e-09
Cluster-2749.35791	0	98.8834	-9.1571	1.2842e-10	9.2012e-09
Cluster-2749.64296	801.376	1853.44	-1.2089	1.295e-10	9.2706e-09
Cluster-2749.28673	188.104	560.814	-1.5758	1.3496e-10	9.6369e-09
Cluster-2749.14374	183.908	770.436	-2.0652	1.3608e-10	9.6999e-09
Cluster-2749.30864	50.1902	307.429	-2.6187	1.37e-10	9.757e-09
Cluster-2749.29164	7.0684	216.334	-4.9295	1.3711e-10	9.7572e-09
Cluster-2749.46858	807.901	2512.73	-1.6376	1.3833e-10	9.8351e-09
Cluster-2749.19702	927.013	2114.33	-1.189	1.3991e-10	9.9305e-09
Cluster-2749.33107	3.202	65.6963	-4.3814	1.4224e-10	1.0088e-08
Cluster-2749.43351	187.641	549.197	-1.5516	1.4355e-10	1.0172e-08
Cluster-2749.49538	8.81368	123.248	-3.8258	1.4646e-10	1.0361e-08
Cluster-2749.70163	1.48791	65.6622	-5.4074	1.5334e-10	1.0811e-08
Cluster-2749.77161	32.606	255.533	-2.9739	1.5331e-10	1.0811e-08
Cluster-2749.51954	89.661	455.062	-2.3399	1.6253e-10	1.1448e-08
Cluster-2749.49835	3.59792	86.8647	-4.5605	1.6272e-10	1.1453e-08
Cluster-2749.23420	31.822	275.56	-3.1091	1.6451e-10	1.1569e-08
Cluster-2749.55726	71.9149	509.191	-2.8252	1.6475e-10	1.1576e-08
Cluster-2749.74256	0	102.387	-9.2054	1.6719e-10	1.1728e-08
Cluster-2749.44164	3.17079	607.853	-7.5531	1.6929e-10	1.1865e-08
Cluster-2749.42491	0	106.682	-9.265	1.7916e-10	1.2494e-08
Cluster-2749.43584	4051.22	32512.3	-3.0045	1.8106e-10	1.2605e-08
Cluster-2749.78239	0	59.8582	-8.4318	1.8615e-10	1.2949e-08
Cluster-2749.56467	0	103.077	-9.2148	1.8669e-10	1.2975e-08
Cluster-2749.15931	817.906	1951.01	-1.2548	1.8722e-10	1.3001e-08
Cluster-2749.44524	1309.64	5977.4	-2.1903	1.9016e-10	1.3184e-08
Cluster-2749.58351	234.427	1244.04	-2.408	1.917e-10	1.328e-08
Cluster-2749.46260	2890.98	6349.97	-1.135	1.923e-10	1.331e-08
Cluster-2749.36226	0	60.0174	-8.4354	1.9679e-10	1.361e-08
Cluster-2749.45808	2.32935	177.598	-6.2057	1.9976e-10	1.3792e-08
Cluster-2749.22367	61.2496	207.724	-1.7574	2.0006e-10	1.3802e-08
Cluster-2749.41929	5040.29	29471.6	-2.5477	2.0053e-10	1.3823e-08
Cluster-2749.44489	2952.72	12881.2	-2.125	2.0814e-10	1.43e-08
Cluster-2749.48798	5165.92	18845.2	-1.867	2.1442e-10	1.4683e-08
Cluster-2749.58897	204.638	744.844	-1.8636	2.1662e-10	1.4809e-08
Cluster-2749.23238	0	63.8358	-8.5237	2.2389e-10	1.5269e-08
Cluster-2749.42105	249.147	1489.26	-2.5802	2.3148e-10	1.5748e-08
Cluster-2749.45896	249.147	1489.26	-2.5802	2.3148e-10	1.5748e-08
Cluster-2749.73952	0	87.5238	-8.9782	2.325e-10	1.5792e-08
Cluster-2749.63620	52.4739	291.371	-2.4698	2.3836e-10	1.6137e-08
Cluster-2749.42746	790.943	2588.47	-1.7107	2.3957e-10	1.6206e-08
Cluster-2749.59725	471.379	1186.88	-1.3314	2.3999e-10	1.6221e-08
Cluster-2749.56524	56.496	379.17	-2.7415	2.4191e-10	1.6338e-08
Cluster-2749.42603	7.41646	132.889	-4.1764	2.4399e-10	1.6451e-08
Cluster-2749.26264	1493.8	8539.4	-2.5153	2.4698e-10	1.6627e-08
Cluster-2749.29508	12.5036	1521.54	-6.9325	2.5874e-10	1.7376e-08
Cluster-2749.43391	6693.77	22728.4	-1.7637	2.6305e-10	1.7623e-08
Cluster-4644.0	3.18917	120.249	-5.1866	2.6293e-10	1.7623e-08
Cluster-2749.57018	10.833	447.609	-5.3798	2.6412e-10	1.768e-08
Cluster-2749.56127	6.59978	192.99	-4.8911	2.6935e-10	1.8002e-08
Cluster-2749.58369	0	62.8823	-8.5012	2.7137e-10	1.8108e-08
Cluster-2749.43499	143.766	3967.19	-4.7857	2.748e-10	1.8322e-08
Cluster-2749.49783	20.5931	2795.14	-7.0812	2.7635e-10	1.8411e-08
Cluster-2749.56529	32.3731	143.306	-2.1458	2.799e-10	1.8633e-08
Cluster-2749.36068	452.965	2616.5	-2.5295	2.856e-10	1.8966e-08
Cluster-2749.47701	0	153.159	-9.7884	3.0096e-10	1.9939e-08
Cluster-2749.26040	16.9609	104.019	-2.6148	3.0219e-10	1.9994e-08
Cluster-2749.64721	130.018	532.977	-2.0328	3.0227e-10	1.9994e-08
Cluster-2749.43661	15607.3	69548.6	-2.1558	3.0988e-10	2.0445e-08
Cluster-2749.47076	730.202	2035.95	-1.4791	3.11e-10	2.0479e-08
Cluster-2749.30843	138.86	656.547	-2.2414	3.1219e-10	2.0536e-08
Cluster-2749.44871	176.372	662.363	-1.9079	3.5497e-10	2.306e-08
Cluster-4648.1	0.341616	136.836	-8.6631	3.6179e-10	2.3448e-08
Cluster-2749.58631	0.988092	102.562	-6.7534	3.6316e-10	2.3519e-08
Cluster-2749.25235	0.280479	113.061	-8.3902	3.651e-10	2.3626e-08
Cluster-2749.46618	113.109	561.391	-2.3081	3.6616e-10	2.3677e-08
Cluster-2749.42324	1233.06	3999.84	-1.6975	3.7305e-10	2.4066e-08
Cluster-4219.1	29.4875	124.489	-2.0734	3.7906e-10	2.4416e-08
Cluster-2749.49008	1.22581	61.1995	-5.6168	3.8806e-10	2.4919e-08
Cluster-2749.46025	17.1113	532.195	-4.9496	3.9927e-10	2.5619e-08
Cluster-2749.16793	0	55.249	-8.3167	4.0083e-10	2.57e-08
Cluster-2749.37052	152.847	1264.49	-3.0495	4.1847e-10	2.6789e-08
Cluster-2749.61589	1183.24	2805.56	-1.2455	4.3032e-10	2.7422e-08
Cluster-2749.44333	30.4333	182.509	-2.5833	4.3405e-10	2.7596e-08
Cluster-2749.36953	124.338	384.85	-1.6321	4.5654e-10	2.8982e-08
Cluster-2749.74284	133.743	596.585	-2.1566	4.6181e-10	2.925e-08
Cluster-2749.41964	8.52683	279.426	-5.0475	4.7003e-10	2.9748e-08
Cluster-2749.39230	0	73.1194	-8.7186	4.8479e-10	3.059e-08
Cluster-2749.41791	246.248	3433.56	-3.8009	4.9488e-10	3.1203e-08
Cluster-2749.37432	76.473	548.583	-2.843	5.0319e-10	3.1655e-08
Cluster-2749.36388	252.89	1650.68	-2.7073	5.1551e-10	3.2382e-08
Cluster-2749.39869	1100.37	4331.27	-1.9765	5.2487e-10	3.292e-08
Cluster-2749.51048	1333.91	3182.54	-1.2545	5.2686e-10	3.302e-08
Cluster-2749.54597	7.9757	3331.22	-8.6954	5.3201e-10	3.3293e-08
Cluster-2749.45329	3633.08	7916.48	-1.1236	5.3408e-10	3.3384e-08
Cluster-2749.38884	6.75671	472.745	-6.1125	5.3611e-10	3.3474e-08
Cluster-2749.3765	0	80.5736	-8.8625	5.4716e-10	3.4062e-08
Cluster-2749.48093	1055.49	2896.36	-1.4561	5.48e-10	3.4089e-08
Cluster-2749.59404	90.2534	342.007	-1.9231	5.5004e-10	3.419e-08
Cluster-2749.48457	133.776	366.19	-1.4525	5.5831e-10	3.4679e-08
Cluster-2749.39170	37.0121	278.06	-2.9061	5.6901e-10	3.5291e-08
Cluster-2749.47084	837.783	1763.45	-1.0731	5.8722e-10	3.6285e-08
Cluster-2749.37068	4.01305	124.535	-4.9487	5.9715e-10	3.6844e-08
Cluster-2749.45115	3166.58	8629.34	-1.4464	6.1203e-10	3.7707e-08
Cluster-2749.39346	487.568	1974.2	-2.017	6.1985e-10	3.8161e-08
Cluster-2749.39261	0	160.123	-9.8507	6.2313e-10	3.8334e-08
Cluster-2749.36392	849.275	2376.3	-1.4838	6.5112e-10	3.9909e-08
Cluster-2749.34114	51.6727	342.757	-2.7244	6.7824e-10	4.145e-08
Cluster-2749.43939	2801.21	5784.44	-1.0459	6.8204e-10	4.1621e-08
Cluster-2749.21473	135.069	385.844	-1.5133	6.8598e-10	4.1831e-08
Cluster-2749.42520	5.66562	188.336	-5.0567	6.933e-10	4.2247e-08
Cluster-2749.18113	20.1205	121.62	-2.5951	6.9576e-10	4.2336e-08
Cluster-2749.25706	1196.33	5861.08	-2.2924	6.9577e-10	4.2336e-08
Cluster-495.3	74.0553	313.635	-2.0859	6.9663e-10	4.2357e-08
Cluster-2749.45234	0	69.8933	-8.6561	7.0128e-10	4.2609e-08
Cluster-2749.36972	530.602	10923.7	-4.3638	7.3417e-10	4.4477e-08
Cluster-2749.42125	315.122	901.324	-1.5177	7.3834e-10	4.4666e-08
Cluster-2749.10198	21.047	2327	-6.7881	7.4886e-10	4.5204e-08
Cluster-2749.70127	6.92819	86.3118	-3.6404	7.6556e-10	4.6078e-08
Cluster-4492.0	0.664854	76.929	-6.932	7.6506e-10	4.6078e-08
Cluster-2749.47098	688.364	2407.4	-1.8066	8.1388e-10	4.8846e-08
Cluster-2749.46727	33.815	935.156	-4.7921	8.3475e-10	5.0027e-08
Cluster-2749.42680	391.004	1555.86	-1.9923	8.5123e-10	5.0905e-08
Cluster-2749.49251	14.2954	192.101	-3.746	8.7526e-10	5.2155e-08
Cluster-2749.36387	138.261	796.689	-2.5281	8.9187e-10	5.3107e-08
Cluster-2749.27701	88.6058	797.333	-3.1705	8.9347e-10	5.3165e-08
Cluster-2749.43204	499.661	4514.12	-3.1752	8.9469e-10	5.3199e-08
Cluster-2749.77043	0.280479	120.248	-8.4793	9.0578e-10	5.3782e-08
Cluster-2749.47754	545.459	1227.78	-1.1702	9.1392e-10	5.4227e-08
Cluster-2749.36597	566.415	1664.42	-1.5551	9.3121e-10	5.5174e-08
Cluster-2749.50511	56.4323	247.038	-2.1281	9.455e-10	5.5981e-08
Cluster-2749.31143	0	56.3369	-8.3423	9.5848e-10	5.671e-08
Cluster-2749.63907	19.8524	198.81	-3.3282	9.7657e-10	5.7739e-08
Cluster-2749.26456	33.2466	580.903	-4.1299	9.8691e-10	5.8268e-08
Cluster-2749.54951	31.2247	332.497	-3.4091	9.9957e-10	5.8974e-08
Cluster-2749.53593	1115.4	3337.53	-1.5811	1.0712e-09	6.2932e-08
Cluster-2749.24823	8.77693	112.16	-3.6929	1.0849e-09	6.3693e-08
Cluster-2749.61900	5.69593	278.327	-5.5971	1.1285e-09	6.6113e-08
Cluster-2749.41797	39.2748	270.46	-2.7797	1.1298e-09	6.6144e-08
Cluster-2749.72156	409.217	1298.4	-1.6658	1.135e-09	6.6353e-08
Cluster-2749.51134	10.6608	85.1036	-2.9934	1.1718e-09	6.8366e-08
Cluster-2749.37338	0	96.0685	-9.1172	1.1735e-09	6.8416e-08
Cluster-2749.28814	868.767	2489.52	-1.5185	1.1751e-09	6.846e-08
Cluster-2749.48908	2017.74	6180.11	-1.6149	1.191e-09	6.9291e-08
Cluster-2749.41483	11197.4	39256.6	-1.8097	1.2034e-09	6.9913e-08
Cluster-2749.46662	381.317	1450.97	-1.9273	1.2268e-09	7.1123e-08
Cluster-2749.52555	0.560959	113.438	-7.5323	1.2427e-09	7.1947e-08
Cluster-2749.40112	4.84211	67.2609	-3.774	1.2529e-09	7.2488e-08
Cluster-2749.24080	98.7116	523.348	-2.4076	1.2773e-09	7.3688e-08
Cluster-2749.32302	3.29306	66.0535	-4.2878	1.2781e-09	7.3688e-08
Cluster-2749.42519	3.29306	66.0535	-4.2878	1.2781e-09	7.3688e-08
Cluster-2749.44875	1739.65	7796.07	-2.164	1.2767e-09	7.3688e-08
Cluster-2749.36842	1656.74	5979.79	-1.8518	1.2806e-09	7.3786e-08
Cluster-2749.59778	78.1938	342.058	-2.1287	1.32e-09	7.5792e-08
Cluster-2749.27757	4.8977	136.386	-4.8185	1.3219e-09	7.5847e-08
Cluster-2749.45350	19.1679	383.667	-4.3186	1.328e-09	7.6148e-08
Cluster-2749.39257	706.411	1426.67	-1.0137	1.3493e-09	7.7298e-08
Cluster-2749.50621	0	103.882	-9.2282	1.3732e-09	7.852e-08
Cluster-2749.43487	739.539	1603.5	-1.1164	1.414e-09	8.0746e-08
Cluster-2749.47078	1787.08	5347.46	-1.5812	1.428e-09	8.1431e-08
Cluster-2749.61267	8.42886	435.294	-5.6905	1.4293e-09	8.1453e-08
Cluster-2749.33114	751.767	1621.37	-1.1086	1.4355e-09	8.175e-08
Cluster-2749.78807	30.866	204.352	-2.7278	1.4546e-09	8.2726e-08
Cluster-2749.63472	206.386	488.385	-1.2448	1.4574e-09	8.2826e-08
Cluster-2749.66600	47.2991	254.901	-2.4339	1.465e-09	8.32e-08
Cluster-2749.48907	9.33106	95.2842	-3.3452	1.4915e-09	8.4651e-08
Cluster-2749.45954	20.3818	146.553	-2.8429	1.5059e-09	8.5352e-08
Cluster-2749.11060	0.945333	75.0824	-6.3223	1.5123e-09	8.5654e-08
Cluster-2749.43401	6.40354	191.682	-4.8946	1.519e-09	8.5979e-08
Cluster-2749.56638	137.351	792.452	-2.5274	1.5514e-09	8.7634e-08
Cluster-2749.76571	0	60.0391	-8.4395	1.5739e-09	8.8843e-08
Cluster-2749.21185	252.853	1457.97	-2.5284	1.5777e-09	8.8999e-08
Cluster-2749.33550	1.96336	200.28	-6.6058	1.6679e-09	9.3832e-08
Cluster-2749.38117	38.8929	226.823	-2.544	1.6706e-09	9.3921e-08
Cluster-2749.36404	1849.3	4318.55	-1.2238	1.6739e-09	9.4044e-08
Cluster-2749.27435	69.2522	951.476	-3.78	1.6847e-09	9.4521e-08
Cluster-2749.41842	388.029	1376.87	-1.827	1.724e-09	9.6663e-08
Cluster-3245.0	0	60.1357	-8.4412	1.7855e-09	9.9994e-08
Cluster-2749.58081	48.055	240.103	-2.3252	1.8027e-09	1.0087e-07
Cluster-2749.19560	282.256	859.55	-1.6051	1.8118e-09	1.0128e-07
Cluster-2749.33293	0	52.1643	-8.2352	1.8151e-09	1.0137e-07
Cluster-2749.43573	328.417	13098.5	-5.3175	1.8247e-09	1.0183e-07
Cluster-2749.61967	0	84.5132	-8.9309	1.8634e-09	1.0392e-07
Cluster-2749.36448	160.965	582.858	-1.855	1.8952e-09	1.0541e-07
Cluster-2749.44632	58.6206	194.606	-1.7285	1.9033e-09	1.0579e-07
Cluster-2749.43482	17195.1	42019.1	-1.289	1.9508e-09	1.0836e-07
Cluster-2749.38227	40.392	1354	-5.0623	1.9814e-09	1.0991e-07
Cluster-2749.38961	0	118.524	-9.4162	1.9851e-09	1.1005e-07
Cluster-2749.67250	26.7853	226.692	-3.0778	1.9995e-09	1.1077e-07
Cluster-2005.0	0.622096	88.8645	-7.1525	2.0322e-09	1.1238e-07
Cluster-2749.39956	838.503	3499	-2.0614	2.0325e-09	1.1238e-07
Cluster-2749.53168	0	70.3981	-8.6662	2.0758e-09	1.1447e-07
Cluster-2749.61869	0	65.992	-8.5702	2.0863e-09	1.1497e-07
Cluster-2749.64166	45.4008	275.854	-2.6059	2.0905e-09	1.1513e-07
Cluster-2749.56386	1.20743	54.1143	-5.444	2.1607e-09	1.1876e-07
Cluster-2749.52006	18.5095	108.915	-2.5493	2.1769e-09	1.1957e-07
Cluster-2749.66023	0	55.3545	-8.3183	2.2051e-09	1.2096e-07
Cluster-2749.38568	2218.69	12646.3	-2.511	2.2347e-09	1.2242e-07
Cluster-2749.41874	1128.36	5961.73	-2.4013	2.2659e-09	1.2397e-07
Cluster-2749.51563	179.311	835.085	-2.2198	2.3121e-09	1.2641e-07
Cluster-2749.45158	118.436	1752.04	-3.8863	2.3186e-09	1.2669e-07
Cluster-2749.47782	2.12839	83.8082	-5.2769	2.34e-09	1.2777e-07
Cluster-2749.57709	24.235	223.912	-3.1983	2.3497e-09	1.2814e-07
Cluster-2749.27225	315.76	1108.67	-1.8126	2.4097e-09	1.3115e-07
Cluster-2749.49243	52.2726	196.617	-1.9095	2.4339e-09	1.323e-07
Cluster-2749.39048	5833.97	27237.9	-2.223	2.4525e-09	1.3322e-07
Cluster-2749.46789	72.4225	645.361	-3.1579	2.4841e-09	1.3485e-07
Cluster-2749.34535	0	72.7554	-8.7157	2.6036e-09	1.4079e-07
Cluster-2749.49779	0.280479	93.4887	-8.1146	2.6407e-09	1.427e-07
Cluster-2749.43716	241.255	2582	-3.4188	2.6919e-09	1.4518e-07
Cluster-2749.47040	438.922	1994.14	-2.1838	2.7481e-09	1.4802e-07
Cluster-2749.43779	17205	37145.2	-1.1103	2.7979e-09	1.5022e-07
Cluster-2749.37433	558.844	2411.36	-2.1098	2.8956e-09	1.5477e-07
Cluster-2749.36332	36.3442	264.801	-2.8699	2.9297e-09	1.565e-07
Cluster-2749.43202	0	204.108	-10.202	2.9663e-09	1.5835e-07
Cluster-2749.37684	0	62.2258	-8.4879	2.9982e-09	1.5995e-07
Cluster-2749.59772	212.378	638.865	-1.5869	3.115e-09	1.6576e-07
Cluster-2749.42764	1425.07	24967.2	-4.1309	3.137e-09	1.6682e-07
Cluster-2749.30665	555.413	1470.5	-1.4042	3.1697e-09	1.6834e-07
Cluster-2749.49832	4.68473	206.535	-5.4884	3.2598e-09	1.728e-07
Cluster-2749.24933	318.171	1668.98	-2.3914	3.2748e-09	1.7349e-07
Cluster-2749.23873	335.891	1374.1	-2.0321	3.2792e-09	1.7361e-07
Cluster-2749.44189	1858.16	4544.95	-1.2907	3.3017e-09	1.7469e-07
Cluster-2749.51092	0	90.6791	-9.0338	3.4048e-09	1.7969e-07
Cluster-2749.41846	98.3172	750.35	-2.9331	3.4683e-09	1.8293e-07
Cluster-2749.74283	96.521	374.901	-1.9561	3.478e-09	1.8332e-07
Cluster-2749.25356	74.1717	435.743	-2.5571	3.483e-09	1.8347e-07
Cluster-2749.49219	91.5226	284.068	-1.6302	3.4886e-09	1.8365e-07
Cluster-2749.12049	0.341616	83.2076	-7.9462	3.5154e-09	1.8494e-07
Cluster-2749.28805	83.9999	252.554	-1.5868	3.5533e-09	1.8682e-07
Cluster-2749.38835	97.9384	440.952	-2.1676	3.6717e-09	1.9244e-07
Cluster-2749.42976	12.436	115.152	-3.2154	3.8415e-09	2.0071e-07
Cluster-2749.33116	18.6873	107.298	-2.5238	3.8727e-09	2.0221e-07
Cluster-2749.70670	0	109.933	-9.3075	4.0069e-09	2.087e-07
Cluster-2749.42381	11.7771	99.6052	-3.0853	4.1145e-09	2.1404e-07
Cluster-2749.38648	25.7661	216.194	-3.0622	4.2776e-09	2.2155e-07
Cluster-2749.59857	1172.86	2723.41	-1.2152	4.3205e-09	2.2322e-07
Cluster-2749.63489	57.6555	413.929	-2.8472	4.4778e-09	2.3063e-07
Cluster-2749.40930	385.362	1092.33	-1.5041	4.6079e-09	2.3719e-07
Cluster-2749.37958	0	94.6289	-9.0911	4.6833e-09	2.4077e-07
Cluster-2749.3753	47.6139	177.668	-1.9022	4.7324e-09	2.4315e-07
Cluster-2749.38400	44.4264	369.386	-3.0587	4.7531e-09	2.4376e-07
Cluster-2749.42949	50.8354	225.707	-2.1523	4.761e-09	2.4402e-07
Cluster-2749.44074	209.367	1037.52	-2.3082	4.8412e-09	2.4737e-07
Cluster-2749.11885	0	44.7402	-8.0128	4.8577e-09	2.4791e-07
Cluster-2749.54333	13.87	162.108	-3.5556	4.9106e-09	2.5021e-07
Cluster-2749.35617	0	47.3305	-8.0911	5.212e-09	2.6454e-07
Cluster-2749.38142	40.7768	184.506	-2.1761	5.2269e-09	2.6513e-07
Cluster-2749.77060	1.62857	79.1262	-5.6391	5.2543e-09	2.6636e-07
Cluster-2749.14395	27.1653	265.841	-3.292	5.2671e-09	2.6685e-07
Cluster-2749.59484	0	51.8403	-8.226	5.4643e-09	2.7616e-07
Cluster-2749.40639	5.04863	1750.9	-8.4196	5.5114e-09	2.7838e-07
Cluster-2749.48261	420.341	1407.64	-1.7436	5.5169e-09	2.7849e-07
Cluster-2749.21716	502.786	1200.21	-1.2551	5.5477e-09	2.7987e-07
Cluster-2749.60229	0.902575	232.833	-7.9821	5.7163e-09	2.8786e-07
Cluster-2749.61534	0	62.8757	-8.5006	5.8434e-09	2.9338e-07
Cluster-2749.36831	1118.67	2632.92	-1.2345	5.8634e-09	2.9403e-07
Cluster-2749.16685	40.3565	175.408	-2.1189	5.8838e-09	2.9487e-07
Cluster-2749.53533	0	91.5052	-9.0469	5.9218e-09	2.9642e-07
Cluster-2749.72764	84.2085	340.225	-2.0152	5.9396e-09	2.9713e-07
Cluster-2749.42769	135.526	2580.1	-4.2518	5.9567e-09	2.9763e-07
Cluster-2749.49158	0	73.2522	-8.721	5.9536e-09	2.9763e-07
Cluster-2749.42221	0	69.5287	-8.646	5.9828e-09	2.9876e-07
Cluster-2749.20614	3.61713	127.091	-5.1622	5.9869e-09	2.9878e-07
Cluster-2749.51219	57.1617	323.133	-2.4947	6.187e-09	3.0822e-07
Cluster-1562.0	0	54.4946	-8.2999	6.3512e-09	3.1583e-07
Cluster-2749.46206	565.534	1956.69	-1.7905	6.5007e-09	3.2269e-07
Cluster-2749.25779	40.4855	213.015	-2.3965	6.56e-09	3.2525e-07
Cluster-2749.47988	19.6591	382.906	-4.291	6.8036e-09	3.3613e-07
Cluster-2749.51987	85.9753	262.741	-1.6089	6.9006e-09	3.4052e-07
Cluster-2749.55778	0	55.4836	-8.3197	6.9687e-09	3.4347e-07
Cluster-2749.19689	4.62877	72.261	-3.9538	7.092e-09	3.4852e-07
Cluster-2749.44144	902.896	4336.61	-2.2638	7.344e-09	3.5949e-07
Cluster-2749.51047	9.9476	291.896	-4.8796	7.3452e-09	3.5949e-07
Cluster-2749.40921	907.236	2885.96	-1.6695	7.44e-09	3.6391e-07
Cluster-2749.45261	0	68.5397	-8.6257	7.4598e-09	3.6466e-07
Cluster-2749.71210	0.323238	105.958	-8.2923	7.6202e-09	3.7207e-07
Cluster-2749.73256	7.26381	74.9421	-3.3676	7.6345e-09	3.7255e-07
Cluster-2749.55507	1.4024	106.196	-6.1541	7.6525e-09	3.7321e-07
Cluster-2749.44149	0	61.9316	-8.4785	7.6949e-09	3.7506e-07
Cluster-2749.68382	417.121	1169.14	-1.487	7.7539e-09	3.7772e-07
Cluster-2749.22058	0	102.321	-9.204	7.88e-09	3.8319e-07
Cluster-2749.28845	0.902575	51.7905	-5.7959	7.903e-09	3.8408e-07
Cluster-2749.19765	0	54.7409	-8.3012	7.9787e-09	3.8754e-07
Cluster-2749.58213	334.335	1461.63	-2.1277	8.1073e-09	3.9333e-07
Cluster-2749.44481	378.902	1761.72	-2.2173	8.1844e-09	3.9684e-07
Cluster-2749.44711	2.08563	82.9842	-5.2752	8.2393e-09	3.9903e-07
Cluster-2749.21859	14.1843	413.179	-4.8548	8.3897e-09	4.0538e-07
Cluster-2749.38411	1333.97	14802	-3.4718	8.9444e-09	4.3093e-07
Cluster-2749.33961	2.79324	54.9772	-4.2955	9.1479e-09	4.4023e-07
Cluster-2749.43568	8507.18	66667.9	-2.9702	9.2426e-09	4.4428e-07
Cluster-2749.31996	0.560959	234.042	-8.6015	9.3771e-09	4.5022e-07
Cluster-2749.46416	821.224	3682.69	-2.1652	9.3728e-09	4.5022e-07
Cluster-2749.31683	12.7237	231.643	-4.1965	9.4125e-09	4.5166e-07
Cluster-2749.35300	413.723	1961.7	-2.2458	9.5327e-09	4.5665e-07
Cluster-2749.27065	1.78677	60.3014	-5.0318	9.6837e-09	4.6361e-07
Cluster-2749.44551	5910.06	12439	-1.0736	9.7073e-09	4.6448e-07
Cluster-2749.28493	17.1759	164.553	-3.2694	9.7847e-09	4.6764e-07
Cluster-2749.62511	0	50.6695	-8.1939	9.7841e-09	4.6764e-07
Cluster-2749.44135	1175.53	4195.84	-1.8354	1.0145e-08	4.8404e-07
Cluster-2749.39310	12.6985	120.106	-3.247	1.0265e-08	4.889e-07
Cluster-2749.44056	12.6985	120.106	-3.247	1.0265e-08	4.889e-07
Cluster-2749.17300	3.35502	307.599	-6.5446	1.0274e-08	4.8908e-07
Cluster-2749.43089	45.8729	3321.88	-6.1752	1.0416e-08	4.9525e-07
Cluster-2749.37866	5.73396	485.559	-6.4216	1.049e-08	4.9852e-07
Cluster-2749.72042	26.4582	146.24	-2.4726	1.0522e-08	4.9974e-07
Cluster-2749.55329	0.341616	122.946	-8.5097	1.0606e-08	5.0286e-07
Cluster-2749.16612	0	44.9132	-8.0151	1.1039e-08	5.2152e-07
Cluster-2749.58510	262.209	1678.41	-2.6788	1.1104e-08	5.2383e-07
Cluster-2749.48574	1.68288	441.37	-7.9842	1.1279e-08	5.3174e-07
Cluster-2749.46708	148.125	2451.82	-4.0495	1.1572e-08	5.4465e-07
Cluster-2749.26716	1387.24	3321.45	-1.2593	1.1671e-08	5.4869e-07
Cluster-2749.12243	11.3128	76.887	-2.7517	1.1709e-08	5.5017e-07
Cluster-2749.56465	59.3096	532.231	-3.1685	1.18e-08	5.5415e-07
Cluster-2749.72301	54.4698	185.191	-1.7695	1.2107e-08	5.6729e-07
Cluster-2749.55206	9.00782	72.5308	-2.9999	1.2466e-08	5.8279e-07
Cluster-2749.28661	170.756	591.36	-1.794	1.249e-08	5.8358e-07
Cluster-2749.72953	0	41.6547	-7.9082	1.2973e-08	6.0445e-07
Cluster-2749.42918	33.5172	980.405	-4.868	1.3121e-08	6.1033e-07
Cluster-2749.61215	21.0035	138.094	-2.7121	1.3151e-08	6.114e-07
Cluster-2749.81421	161.84	394.008	-1.2863	1.3385e-08	6.209e-07
Cluster-2749.36220	375.89	3450.84	-3.1986	1.3424e-08	6.2233e-07
Cluster-2749.57094	123.968	457.621	-1.8815	1.3552e-08	6.2796e-07
Cluster-2749.33758	14.106	98.3281	-2.7897	1.4015e-08	6.4761e-07
Cluster-2749.41316	789.015	1788.78	-1.1806	1.4312e-08	6.6024e-07
Cluster-2749.11883	0	50.6926	-8.1927	1.4711e-08	6.7787e-07
Cluster-2749.35443	453.523	961.208	-1.0843	1.4847e-08	6.8224e-07
Cluster-2749.45976	0	41.6897	-7.9099	1.4855e-08	6.8224e-07
Cluster-2749.62997	0	54.8551	-8.3091	1.498e-08	6.8763e-07
Cluster-2749.38739	678.771	1359.48	-1.0015	1.5356e-08	7.0332e-07
Cluster-2749.44382	338.001	2613.89	-2.9503	1.5573e-08	7.129e-07
Cluster-2749.73813	0	447.231	-11.333	1.572e-08	7.1884e-07
Cluster-2749.37948	446.536	1326.35	-1.5703	1.6047e-08	7.3218e-07
Cluster-2749.36288	1158.52	3916.13	-1.757	1.6106e-08	7.3408e-07
Cluster-2749.48653	1578.71	7798.06	-2.3044	1.642e-08	7.4716e-07
Cluster-2749.52339	23.4101	385.692	-4.0497	1.6519e-08	7.5124e-07
Cluster-2749.42009	10.9896	81.9693	-2.8883	1.655e-08	7.5223e-07
Cluster-2749.43134	5989.04	25470.9	-2.0884	1.6965e-08	7.6944e-07
Cluster-2749.47055	22.1433	139.007	-2.6392	1.6956e-08	7.6944e-07
Cluster-2749.17989	0.280479	116.717	-8.434	1.7251e-08	7.8112e-07
Cluster-2749.74552	129.967	686.89	-2.4033	1.7491e-08	7.9073e-07
Cluster-2749.40101	0	62.6963	-8.4984	1.812e-08	8.1693e-07
Cluster-2749.42613	1332.32	4325.1	-1.6988	1.8161e-08	8.1836e-07
Cluster-2749.42766	61.8551	349.524	-2.4995	1.8642e-08	8.3777e-07
Cluster-2749.42467	2825.73	5987.07	-1.083	1.8735e-08	8.415e-07
Cluster-2749.45678	14.5425	1584.38	-6.774	1.8792e-08	8.436e-07
Cluster-2749.61486	6.20175	140.611	-4.4803	1.8892e-08	8.472e-07
Cluster-2749.82070	0	60.7009	-8.4514	1.9335e-08	8.6379e-07
Cluster-2749.25474	452.911	1056.81	-1.2225	1.939e-08	8.6579e-07
Cluster-2749.43475	3440.92	11971.1	-1.7986	1.9465e-08	8.6824e-07
Cluster-2749.75049	0	39.3295	-7.8279	1.9587e-08	8.732e-07
Cluster-2749.35071	3202.43	10099.2	-1.657	2.0071e-08	8.9371e-07
Cluster-2749.63762	2.47601	49.1128	-4.2965	2.0079e-08	8.9371e-07
Cluster-2749.45633	6112.15	17287	-1.5	2.0314e-08	9.0317e-07
Cluster-2749.27204	392.404	1066.81	-1.4429	2.048e-08	9.0874e-07
Cluster-2749.50807	0	88.1809	-8.9899	2.0458e-08	9.0874e-07
Cluster-2749.77898	0.622096	62.2211	-6.6387	2.0517e-08	9.0881e-07
Cluster-2749.44860	32.9127	523.633	-3.9877	2.0682e-08	9.1468e-07
Cluster-2749.35981	4.33074	198.868	-5.5443	2.0774e-08	9.1825e-07
Cluster-2749.52832	412.171	1542.03	-1.9036	2.108e-08	9.3031e-07
Cluster-2749.79067	87.4949	258.774	-1.5634	2.131e-08	9.385e-07
Cluster-2749.17739	21.5704	212.867	-3.2974	2.1444e-08	9.4337e-07
Cluster-2749.21342	58.3075	515.799	-3.1459	2.1949e-08	9.646e-07
Cluster-2749.54248	136.764	450.247	-1.7172	2.2395e-08	9.821e-07
Cluster-2749.27536	23.0352	143.527	-2.6343	2.2571e-08	9.8881e-07
Cluster-2749.28339	0	45.0366	-8.0218	2.2674e-08	9.9282e-07
Cluster-2749.37705	34.5993	267.041	-2.9504	2.2787e-08	9.9724e-07
Cluster-2749.53020	21.6007	253.27	-3.5444	2.3142e-08	1.0117e-06
Cluster-2749.46431	1028.96	2098.38	-1.0279	2.3453e-08	1.0248e-06
Cluster-2749.30218	914.159	2545.27	-1.4773	2.3688e-08	1.0345e-06
Cluster-2749.39050	4.07382	149.871	-5.2006	2.3743e-08	1.0364e-06
Cluster-2749.50901	71.4218	542.325	-2.9247	2.3905e-08	1.0423e-06
Cluster-2749.33172	46.6206	274.132	-2.5556	2.4306e-08	1.0593e-06
Cluster-2749.55780	958.67	2119.07	-1.1442	2.4742e-08	1.0771e-06
Cluster-2749.40827	13.3381	106.806	-2.9988	2.4777e-08	1.0781e-06
Cluster-2749.48094	48.0918	4141.47	-6.4289	2.4904e-08	1.0825e-06
Cluster-2749.8891	0	51.0928	-8.2031	2.5307e-08	1.0977e-06
Cluster-2749.44270	815.747	8732.62	-3.4205	2.5961e-08	1.1249e-06
Cluster-2749.63676	3.05534	82.8749	-4.7422	2.6144e-08	1.1323e-06
Cluster-2749.43114	498.135	1332.71	-1.419	2.619e-08	1.1337e-06
Cluster-2749.43067	158.542	388.335	-1.2931	2.629e-08	1.1374e-06
Cluster-2749.29613	13.903	430.29	-4.9395	2.7031e-08	1.1683e-06
Cluster-2749.61888	16.1733	135.978	-3.0622	2.7365e-08	1.1809e-06
Cluster-2749.31924	14.7102	101.413	-2.7813	2.7402e-08	1.1818e-06
Cluster-2749.21484	53.1802	262.333	-2.2979	2.7486e-08	1.1849e-06
Cluster-2749.64415	435.92	2224.72	-2.3509	2.8026e-08	1.2072e-06
Cluster-2749.62011	499.727	1434.36	-1.522	2.8496e-08	1.2259e-06
Cluster-2749.34640	1331.62	4218.31	-1.6633	2.8586e-08	1.2291e-06
Cluster-2749.58993	556.041	1446.99	-1.3798	2.8891e-08	1.2397e-06
Cluster-2749.43036	765.761	8510.13	-3.4741	2.9041e-08	1.2455e-06
Cluster-2749.27886	272.058	682.982	-1.3281	2.9143e-08	1.2486e-06
Cluster-2749.46817	2996.4	9740.2	-1.7007	2.9498e-08	1.2625e-06
Cluster-2749.31039	134.108	361.175	-1.4284	2.9585e-08	1.2649e-06
Cluster-2749.21819	21.2035	236.636	-3.4708	2.9929e-08	1.2783e-06
Cluster-2749.47287	2593.9	5540.28	-1.0948	3.0065e-08	1.2828e-06
Cluster-2749.42276	198.645	666.22	-1.7469	3.0324e-08	1.2932e-06
Cluster-2749.21324	13.734	117.42	-3.0867	3.048e-08	1.2992e-06
Cluster-2749.80086	6.10468	82.2818	-3.7433	3.0914e-08	1.3157e-06
Cluster-2749.36594	90.115	254.409	-1.4933	3.1163e-08	1.3249e-06
Cluster-2749.55158	567.531	1362.99	-1.2645	3.1242e-08	1.3276e-06
Cluster-2749.60866	16.2896	137.125	-3.0656	3.1322e-08	1.3303e-06
Cluster-2749.978	11.3739	76.7381	-2.7413	3.1761e-08	1.3469e-06
Cluster-2749.33567	1.96336	236.53	-6.8578	3.2136e-08	1.3601e-06
Cluster-2749.43383	190.261	534.295	-1.4878	3.311e-08	1.3991e-06
Cluster-2749.43346	6949.23	50074.6	-2.8491	3.3767e-08	1.424e-06
Cluster-2749.27124	328.563	1672.29	-2.3482	3.399e-08	1.4306e-06
Cluster-2749.51534	1587.99	5112.93	-1.687	3.3992e-08	1.4306e-06
Cluster-2749.51106	15.2772	96.4172	-2.6559	3.4173e-08	1.4375e-06
Cluster-2749.1700	17.3209	85.547	-2.312	3.4312e-08	1.4427e-06
Cluster-2749.43639	8354.45	65915.2	-2.98	3.4724e-08	1.4584e-06
Cluster-2749.75448	0	51.8652	-8.2281	3.4739e-08	1.4584e-06
Cluster-2749.75343	25.8349	152.488	-2.5626	3.5657e-08	1.4944e-06
Cluster-2749.47697	0	77.448	-8.8048	3.6411e-08	1.5225e-06
Cluster-2749.12493	0.280479	65.5914	-7.5991	3.6965e-08	1.5441e-06
Cluster-2749.42619	35.6921	277.516	-2.9604	3.7382e-08	1.5592e-06
Cluster-2749.27155	3.53679	269.051	-6.2277	3.75e-08	1.5633e-06
Cluster-2749.42861	74.102	616.562	-3.054	3.8371e-08	1.5951e-06
Cluster-2749.16481	0.683232	64.6818	-6.6686	3.8581e-08	1.6028e-06
Cluster-2749.36464	10.1964	158.379	-3.9456	3.8723e-08	1.6079e-06
Cluster-2749.38063	42.8668	303.196	-2.8189	3.8945e-08	1.6155e-06
Cluster-4651.0	2.61666	46.2609	-4.1842	4.0183e-08	1.6652e-06
Cluster-2749.44300	122.589	379.724	-1.6289	4.0485e-08	1.676e-06
Cluster-2749.51550	701.495	2315.18	-1.7225	4.0984e-08	1.6959e-06
Cluster-2749.55036	15.8073	108.761	-2.7698	4.1074e-08	1.6987e-06
Cluster-2749.32155	101.508	601.498	-2.5647	4.137e-08	1.7093e-06
Cluster-2749.43816	28.4037	1221.95	-5.422	4.2255e-08	1.7424e-06
Cluster-2749.43129	0.683232	60.9484	-6.5825	4.2526e-08	1.7506e-06
Cluster-2749.48734	153.255	1361.95	-3.1501	4.2538e-08	1.7506e-06
Cluster-2749.34901	0	40.4378	-7.8648	4.3619e-08	1.7925e-06
Cluster-2749.25949	4.80618	51.4192	-3.4379	4.3708e-08	1.7952e-06
Cluster-2749.34282	203.849	749.248	-1.8761	4.5184e-08	1.854e-06
Cluster-2749.40144	214.097	785.483	-1.8743	4.5318e-08	1.8586e-06
Cluster-2749.23407	29.9154	184.45	-2.6243	4.6082e-08	1.8862e-06
Cluster-2749.43127	301.59	666.726	-1.145	4.6395e-08	1.8963e-06
Cluster-2749.12736	5.87852	116.905	-4.286	4.6696e-08	1.9077e-06
Cluster-2749.40689	19.3078	152.93	-2.9815	4.6775e-08	1.9099e-06
Cluster-2749.66782	0	45.9141	-8.0525	4.7267e-08	1.9281e-06
Cluster-2749.58808	0	36.2876	-7.7085	4.73e-08	1.9285e-06
Cluster-2749.78746	0	105.092	-9.2462	4.7394e-08	1.9314e-06
Cluster-2749.46628	1.34809	125.013	-6.5891	4.7714e-08	1.9426e-06
Cluster-2749.75712	15.4302	85.9636	-2.4762	4.8205e-08	1.9597e-06
Cluster-2749.34336	34.8731	136.294	-1.9659	4.85e-08	1.9698e-06
Cluster-2749.43870	0.884197	66.9286	-6.1791	4.8615e-08	1.9735e-06
Cluster-2749.78494	0	43.1585	-7.9581	4.8727e-08	1.9771e-06
Cluster-2749.38030	332.715	1073.86	-1.6892	4.9742e-08	2.0141e-06
Cluster-2749.40481	332.715	1073.86	-1.6892	4.9742e-08	2.0141e-06
Cluster-2749.22742	48.0443	410.213	-3.098	4.9915e-08	2.0184e-06
Cluster-2749.49787	38.574	140.517	-1.8605	5.0903e-08	2.0564e-06
Cluster-2749.42300	13.4908	121.709	-3.1708	5.1282e-08	2.0707e-06
Cluster-2749.58818	0	34.9907	-7.6582	5.1476e-08	2.0775e-06
Cluster-2749.49125	623.035	2350.51	-1.9159	5.1788e-08	2.0881e-06
Cluster-2749.37518	42.0047	322.594	-2.9457	5.2306e-08	2.1079e-06
Cluster-2749.38650	387.661	1543.33	-1.9922	5.2976e-08	2.1308e-06
Cluster-2749.46095	750.931	1825.04	-1.2814	5.3008e-08	2.1311e-06
Cluster-2749.34128	604.035	1262.73	-1.0635	5.3993e-08	2.1686e-06
Cluster-2749.51373	0	90.4889	-9.0301	5.4228e-08	2.176e-06
Cluster-2749.8689	0	41.0758	-7.8924	5.4206e-08	2.176e-06
Cluster-2749.28494	369.072	1019.4	-1.4647	5.4609e-08	2.1882e-06
Cluster-2749.23786	32.0015	126.376	-1.9835	5.7504e-08	2.2942e-06
Cluster-2749.10659	33.6151	203.988	-2.5969	5.801e-08	2.3122e-06
Cluster-2749.62697	13.2945	231.04	-4.1122	5.9329e-08	2.3625e-06
Cluster-2749.37834	1257.75	3102.11	-1.3021	6.1367e-08	2.4378e-06
Cluster-2749.32165	77.926	323.339	-2.0517	6.3301e-08	2.5111e-06
Cluster-2749.49757	115.889	520.601	-2.1646	6.383e-08	2.5285e-06
Cluster-2749.28048	1084.8	2566.94	-1.2427	6.3993e-08	2.5325e-06
Cluster-2749.37207	8.47762	73.8371	-3.126	6.6202e-08	2.615e-06
Cluster-2749.58836	52.016	208.877	-2.0006	6.6419e-08	2.6211e-06
Cluster-2749.34921	873.472	2330.54	-1.4162	6.7045e-08	2.6409e-06
Cluster-2749.33508	276.098	921.255	-1.738	6.749e-08	2.6534e-06
Cluster-2749.39610	8.22069	61.8952	-2.8966	6.8034e-08	2.671e-06
Cluster-2749.44565	321.986	2464.26	-2.9355	6.7975e-08	2.671e-06
Cluster-2749.72340	256.736	770.689	-1.5842	6.9154e-08	2.7136e-06
Cluster-2749.44521	2268.15	6478.39	-1.5142	7.0434e-08	2.76e-06
Cluster-2749.43561	0.323238	89.7807	-8.0552	7.0709e-08	2.7681e-06
Cluster-2749.66518	227.011	1147.55	-2.3385	7.1352e-08	2.792e-06
Cluster-2749.57222	478.567	7089.61	-3.8892	7.2607e-08	2.8329e-06
Cluster-2749.48925	405.111	868.895	-1.1016	7.2824e-08	2.8374e-06
Cluster-2749.16600	0	88.908	-9.0015	7.3245e-08	2.8487e-06
Cluster-2749.37740	0	44.3754	-8.004	7.4231e-08	2.8844e-06
Cluster-2749.75039	41.0939	284.794	-2.7939	7.4688e-08	2.8981e-06
Cluster-2749.31649	486.999	1074.56	-1.1415	7.4829e-08	2.9023e-06
Cluster-2749.48578	76.5097	1384.41	-4.1765	7.4968e-08	2.9063e-06
Cluster-2749.41451	880.316	4587.35	-2.3817	7.5607e-08	2.927e-06
Cluster-2749.33499	148.658	5132.9	-5.1086	7.7412e-08	2.9927e-06
Cluster-2749.22206	0	69.2567	-8.641	7.7503e-08	2.9948e-06
Cluster-2749.49031	11.3184	493.708	-5.4431	7.7794e-08	3.0019e-06
Cluster-2749.36931	0	37.8723	-7.77	7.9576e-08	3.065e-06
Cluster-2749.53175	12.6117	76.6673	-2.594	8.0027e-08	3.081e-06
Cluster-2749.37827	0	98.4776	-9.1511	8.0072e-08	3.0813e-06
Cluster-2749.53124	15.6666	130.628	-3.0455	8.063e-08	3.0999e-06
Cluster-2749.46058	18.394	131.108	-2.8291	8.1162e-08	3.1161e-06
Cluster-2749.29146	16.6508	111.901	-2.7544	8.1603e-08	3.1301e-06
Cluster-2749.17212	314.347	952.477	-1.598	8.2394e-08	3.159e-06
Cluster-2749.64606	235.7	894.215	-1.9227	8.4012e-08	3.2136e-06
Cluster-2749.65515	0	35.0862	-7.6639	8.799e-08	3.3566e-06
Cluster-2749.28972	6609.71	16193.9	-1.2928	8.866e-08	3.3806e-06
Cluster-2749.35519	0	40.2235	-7.8577	8.8745e-08	3.3823e-06
Cluster-2749.40563	0	115.217	-9.3781	9.2173e-08	3.5065e-06
Cluster-2749.42763	0	47.9505	-8.1142	9.2617e-08	3.5203e-06
Cluster-2749.44167	2356.18	8656.86	-1.8775	9.2825e-08	3.5265e-06
Cluster-2749.45897	252.553	2926.09	-3.5334	9.2913e-08	3.5283e-06
Cluster-2749.14339	305.912	737.744	-1.2695	9.3681e-08	3.5526e-06
Cluster-2749.14258	0	35.5929	-7.6841	9.3856e-08	3.5576e-06
Cluster-2749.41210	5.43345	151.683	-4.7884	9.4591e-08	3.5839e-06
Cluster-2749.76599	17.2549	216.084	-3.6511	9.6914e-08	3.6652e-06
Cluster-2749.47886	1638.25	4783.25	-1.5461	9.8426e-08	3.7173e-06
Cluster-2749.63805	246.108	1082.87	-2.138	1.0055e-07	3.7943e-06
Cluster-2749.37782	266.241	633.722	-1.2498	1.0208e-07	3.8465e-06
Cluster-2749.50667	0.646476	55.7391	-6.4667	1.0368e-07	3.8999e-06
Cluster-2749.33855	68.0158	411.493	-2.5947	1.0449e-07	3.927e-06
Cluster-2749.65486	220.678	716.025	-1.6974	1.0597e-07	3.9789e-06
Cluster-2749.54904	1736.83	5297.32	-1.6089	1.068e-07	4.0049e-06
Cluster-2749.72542	35.8427	131.746	-1.8756	1.0683e-07	4.0049e-06
Cluster-2749.28558	4.02506	52.13	-3.6911	1.0724e-07	4.0158e-06
Cluster-2749.68824	5.69638	56.168	-3.3103	1.0807e-07	4.0452e-06
Cluster-2749.41733	1682.51	3387.05	-1.0092	1.0964e-07	4.0984e-06
Cluster-2749.62698	3.3542	75.9362	-4.4885	1.0985e-07	4.1007e-06
Cluster-2749.39880	215.445	1021.22	-2.2438	1.1025e-07	4.1138e-06
Cluster-2749.52930	3469.94	16013	-2.2062	1.1089e-07	4.1338e-06
Cluster-2749.39147	40.0448	120.479	-1.591	1.1477e-07	4.2669e-06
Cluster-2749.38955	108.223	263.26	-1.2791	1.1573e-07	4.294e-06
Cluster-2749.48416	407.268	1517.7	-1.8981	1.1657e-07	4.3225e-06
Cluster-2749.23590	61.6019	368.03	-2.5754	1.1711e-07	4.3406e-06
Cluster-2749.80381	12.4334	351.489	-4.8077	1.1812e-07	4.3741e-06
Cluster-2749.46840	72.9967	1359.13	-4.217	1.2015e-07	4.4416e-06
Cluster-2749.43901	20.4964	266.215	-3.6915	1.2129e-07	4.4795e-06
Cluster-2749.17144	49.8073	194.495	-1.96	1.2369e-07	4.5624e-06
Cluster-2749.39803	3597.25	9513.83	-1.4031	1.2376e-07	4.5629e-06
Cluster-2749.52689	846.162	1696.26	-1.0035	1.2412e-07	4.574e-06
Cluster-2749.45229	169.082	613.447	-1.8588	1.2545e-07	4.6191e-06
Cluster-2749.68582	379.763	801.791	-1.0773	1.2576e-07	4.6284e-06
Cluster-2749.13693	0.560959	82.8278	-7.09	1.2862e-07	4.7295e-06
Cluster-2749.4513	0	42.641	-7.9419	1.2875e-07	4.732e-06
Cluster-2749.36789	516.858	1646.29	-1.6707	1.3145e-07	4.8272e-06
Cluster-2749.45766	8.3618	131.881	-3.9863	1.3263e-07	4.8661e-06
Cluster-2749.73359	0	32.3153	-7.5427	1.3394e-07	4.9121e-06
Cluster-2749.63290	37.6824	400.048	-3.4134	1.3402e-07	4.9129e-06
Cluster-2749.59677	0.280479	67.1644	-7.6334	1.3453e-07	4.9295e-06
Cluster-2749.40910	222.61	1088.28	-2.2881	1.3513e-07	4.9447e-06
Cluster-2749.43814	3.25031	135.837	-5.3576	1.3509e-07	4.9447e-06
Cluster-2749.46652	22.5341	173.33	-2.9364	1.3596e-07	4.9688e-06
Cluster-2749.65970	457.158	1021.53	-1.1603	1.367e-07	4.9913e-06
Cluster-2749.23078	1017.7	2652.35	-1.3817	1.3861e-07	5.0545e-06
Cluster-2749.42120	103.017	423.368	-2.0379	1.4019e-07	5.1031e-06
Cluster-2749.57939	14.6426	96.731	-2.7115	1.41e-07	5.1282e-06
Cluster-2749.49698	0	40.8638	-7.8802	1.4181e-07	5.1554e-06
Cluster-2749.68627	0	58.8115	-8.4043	1.4332e-07	5.2082e-06
Cluster-2749.61679	133.608	427.556	-1.6755	1.4784e-07	5.3608e-06
Cluster-2749.48915	91.8837	245.888	-1.4188	1.5055e-07	5.452e-06
Cluster-2749.42293	2949.66	9630.91	-1.7072	1.507e-07	5.455e-06
Cluster-2749.39053	10.2276	63.2065	-2.6198	1.5409e-07	5.5657e-06
Cluster-2953.0	0	32.1998	-7.5362	1.5409e-07	5.5657e-06
Cluster-2749.40623	47.6758	1422.19	-4.8965	1.5428e-07	5.5676e-06
Cluster-2749.55755	139.326	718.178	-2.3639	1.5428e-07	5.5676e-06
Cluster-2749.40893	1107.48	4827.1	-2.124	1.5487e-07	5.5864e-06
Cluster-2749.63635	242.995	1081.71	-2.1551	1.5737e-07	5.6693e-06
Cluster-2749.69148	49.9509	265.649	-2.4117	1.5865e-07	5.7107e-06
Cluster-2749.35290	10.1981	605.601	-5.895	1.5901e-07	5.7187e-06
Cluster-2749.6817	0	43.7468	-7.9812	1.5901e-07	5.7187e-06
Cluster-2749.20878	0	49.2352	-8.1518	1.6048e-07	5.769e-06
Cluster-2749.33705	214.421	753.061	-1.8106	1.6125e-07	5.7943e-06
Cluster-2749.31204	2070.01	4298.38	-1.0544	1.6309e-07	5.845e-06
Cluster-2749.45528	0	85.9906	-8.9568	1.6573e-07	5.9346e-06
Cluster-2749.6461	1.52467	44.3717	-4.8364	1.6614e-07	5.9442e-06
Cluster-2749.53878	951.023	2354.64	-1.3083	1.7207e-07	6.1275e-06
Cluster-2749.63343	26.4445	113.107	-2.0934	1.7341e-07	6.1701e-06
Cluster-2749.28407	63.523	206.5	-1.6975	1.7427e-07	6.1955e-06
Cluster-2749.28363	19.0717	81.2896	-2.0991	1.7447e-07	6.1993e-06
Cluster-2749.22117	241.661	655.56	-1.4403	1.7697e-07	6.2728e-06
Cluster-2749.69361	129.665	972.068	-2.9076	1.7836e-07	6.3137e-06
Cluster-2749.35080	7.26936	93.7103	-3.6741	1.7923e-07	6.3421e-06
Cluster-2749.32595	1335.57	2908.43	-1.1227	1.7962e-07	6.3529e-06
Cluster-2749.62477	0	50.0156	-8.1735	1.805e-07	6.3816e-06
Cluster-2749.53173	1372.13	6126.71	-2.1589	1.808e-07	6.3894e-06
Cluster-2749.37980	546.654	1699.67	-1.6369	1.8171e-07	6.4106e-06
Cluster-2749.49331	234.36	1259.26	-2.4263	1.8245e-07	6.434e-06
Cluster-2749.34844	1.96336	177.086	-6.4398	1.8512e-07	6.52e-06
Cluster-2749.19291	8.10525	132.794	-4.0322	1.8534e-07	6.5251e-06
Cluster-2749.55395	81.4662	587.706	-2.8506	1.8671e-07	6.5676e-06
Cluster-2749.8719	0	54.8078	-8.3073	1.8719e-07	6.5791e-06
Cluster-2749.50151	24.9861	107.483	-2.0957	1.8838e-07	6.6152e-06
Cluster-2749.73070	354.164	741.801	-1.0654	1.9217e-07	6.74e-06
Cluster-2749.44152	0	37.5138	-7.7581	1.9239e-07	6.7447e-06
Cluster-2749.29694	64.7282	181.19	-1.4902	1.929e-07	6.7569e-06
Cluster-2749.26971	316.981	749.938	-1.2417	1.9479e-07	6.8204e-06
Cluster-2749.57941	59.1096	223.542	-1.9202	1.9871e-07	6.9487e-06
Cluster-2749.43026	38.6125	262.136	-2.763	2.0349e-07	7.1005e-06
Cluster-2749.81470	4.58684	73.1792	-4.0239	2.0348e-07	7.1005e-06
Cluster-2749.63617	24.4184	125.027	-2.3458	2.0386e-07	7.1081e-06
Cluster-2749.50123	111.218	1000.83	-3.1686	2.0548e-07	7.1558e-06
Cluster-2749.28590	0.280479	212.016	-9.295	2.087e-07	7.2495e-06
Cluster-2749.37050	114.688	518.881	-2.1748	2.0946e-07	7.2699e-06
Cluster-2749.17938	355.188	717.277	-1.0136	2.1337e-07	7.3933e-06
Cluster-2749.48549	7.68494	66.0895	-3.1124	2.1396e-07	7.4108e-06
Cluster-2749.55321	564.098	1759.68	-1.6407	2.1818e-07	7.5475e-06
Cluster-2749.74337	132.088	515.945	-1.9635	2.1894e-07	7.5675e-06
Cluster-2749.47755	190.308	959.356	-2.3326	2.1913e-07	7.571e-06
Cluster-2749.44995	0	36.7079	-7.7234	2.2067e-07	7.621e-06
Cluster-2749.52321	51.8557	246.534	-2.2444	2.2672e-07	7.8073e-06
Cluster-2749.55295	771.236	1724.97	-1.1614	2.2719e-07	7.8204e-06
Cluster-2749.53321	1.12192	88.0962	-6.2093	2.2939e-07	7.8928e-06
Cluster-2749.36785	0	68.9732	-8.6346	2.2981e-07	7.9042e-06
Cluster-2749.41450	0	69.4347	-8.6477	2.3478e-07	8.0586e-06
Cluster-2749.57843	109.025	269.422	-1.3081	2.3638e-07	8.1099e-06
Cluster-2749.56548	51.5614	205.889	-1.9989	2.4245e-07	8.3047e-06
Cluster-2749.76634	84.3695	248.185	-1.557	2.4263e-07	8.3073e-06
Cluster-2749.76067	71.3481	392.223	-2.4608	2.4835e-07	8.4857e-06
Cluster-2749.53792	10.4598	68.3892	-2.7153	2.529e-07	8.6343e-06
Cluster-2749.51255	1057.79	2899.29	-1.4544	2.5321e-07	8.6414e-06
Cluster-2749.25733	0.280479	68.3304	-7.6629	2.5445e-07	8.68e-06
Cluster-2749.62808	418.426	1544.51	-1.885	2.554e-07	8.7089e-06
Cluster-2749.54788	40.5549	248.8	-2.6128	2.7037e-07	9.1707e-06
Cluster-2749.43480	9.04458	64.2708	-2.8224	2.7147e-07	9.1969e-06
Cluster-2749.21557	0	56.6726	-8.3529	2.73e-07	9.2389e-06
Cluster-2749.41657	915.669	5261.19	-2.5223	2.7304e-07	9.2389e-06
Cluster-2749.55078	16.4905	126.654	-2.9352	2.7294e-07	9.2389e-06
Cluster-2749.41061	55.4198	180.158	-1.6977	2.748e-07	9.2907e-06
Cluster-2749.34995	242.5	522.103	-1.1082	2.7573e-07	9.3186e-06
Cluster-2749.8907	0	45.3105	-8.03	2.7635e-07	9.3345e-06
Cluster-2749.55681	130.943	545.409	-2.0596	2.7676e-07	9.342e-06
Cluster-2749.35999	0	52.4921	-8.2433	2.7734e-07	9.3577e-06
Cluster-2749.70034	5.68955	81.3177	-3.8162	2.7877e-07	9.3984e-06
Cluster-2749.23581	29.8047	125.13	-2.0649	2.7899e-07	9.402e-06
Cluster-2749.46406	0	63.9411	-8.5305	2.8281e-07	9.5232e-06
Cluster-2749.57738	8.96589	138.591	-3.9604	2.8416e-07	9.5646e-06
Cluster-2749.12858	11.1422	106.721	-3.2518	2.8441e-07	9.5693e-06
Cluster-2749.41669	14.2399	547.244	-5.2608	2.8782e-07	9.6763e-06
Cluster-2749.46920	25.0665	102.05	-2.0237	2.9184e-07	9.8034e-06
Cluster-2749.70045	0.683232	93.5271	-7.1835	2.9283e-07	9.8329e-06
Cluster-2749.41882	145.179	469.351	-1.6923	2.9394e-07	9.866e-06
Cluster-2749.22788	0	102.486	-9.2094	2.9859e-07	1.0018e-05
Cluster-2749.4973	0	29.62	-7.4172	3.058e-07	1.0235e-05
Cluster-2749.44190	192.036	699.335	-1.864	3.0734e-07	1.0283e-05
Cluster-2749.52315	73.5158	243.79	-1.7282	3.0817e-07	1.0306e-05
Cluster-2749.54651	437.746	1862.7	-2.0898	3.1195e-07	1.0424e-05
Cluster-2749.73004	93.5722	398.873	-2.0942	3.129e-07	1.0452e-05
Cluster-2749.66603	33.8499	153.73	-2.1865	3.1688e-07	1.0572e-05
Cluster-2749.32802	64.5524	200.694	-1.6396	3.2065e-07	1.0672e-05
Cluster-2749.57978	17.181	104.255	-2.6088	3.2136e-07	1.0692e-05
Cluster-2749.37300	152.114	752.265	-2.3056	3.2192e-07	1.0706e-05
Cluster-2749.44407	0	33.4757	-7.5945	3.2241e-07	1.0718e-05
Cluster-2749.65107	93.8014	366.693	-1.963	3.2401e-07	1.0764e-05
Cluster-2749.55426	2.89031	125.823	-5.407	3.2749e-07	1.0866e-05
Cluster-2749.21149	3.17161	75.4318	-4.5823	3.2826e-07	1.0887e-05
Cluster-2749.40356	2514.89	7410.97	-1.5593	3.2993e-07	1.0938e-05
Cluster-2749.40361	923.932	2606.8	-1.4966	3.3289e-07	1.1027e-05
Cluster-2749.65505	10.4218	124.584	-3.5618	3.3474e-07	1.1068e-05
Cluster-2749.37420	36.3605	118.132	-1.6976	3.4074e-07	1.1256e-05
Cluster-2749.40997	3.32982	70.201	-4.3794	3.4518e-07	1.138e-05
Cluster-2749.24047	117.817	450.399	-1.9321	3.4659e-07	1.1422e-05
Cluster-2749.33768	0	89.7305	-9.0163	3.5668e-07	1.1713e-05
Cluster-2749.76148	40.4834	202.615	-2.321	3.6056e-07	1.1827e-05
Cluster-2749.57198	5287.3	11381.3	-1.106	3.6244e-07	1.1879e-05
Cluster-2749.44642	5.17818	78.9375	-3.9481	3.6598e-07	1.1985e-05
Cluster-2749.58727	0	56.9283	-8.3577	3.6701e-07	1.2014e-05
Cluster-2749.34123	89.7028	443.38	-2.303	3.6801e-07	1.2038e-05
Cluster-2749.17986	7.70932	80.0798	-3.3848	3.7034e-07	1.2105e-05
Cluster-2749.33532	225.721	901.396	-1.997	3.7108e-07	1.2124e-05
Cluster-2749.23286	73.2114	214.253	-1.549	3.7146e-07	1.2132e-05
Cluster-2749.48756	31.0879	487.987	-3.9674	3.723e-07	1.2154e-05
Cluster-2749.28451	0	30.4031	-7.4545	3.7559e-07	1.2238e-05
Cluster-2749.28489	6.99053	423.605	-5.9324	3.7917e-07	1.235e-05
Cluster-2749.43989	1325.56	6305.15	-2.2498	3.8071e-07	1.239e-05
Cluster-2749.13468	10.5086	63.0897	-2.5942	3.8106e-07	1.2397e-05
Cluster-2749.30094	145.801	784.415	-2.4257	3.8132e-07	1.24e-05
Cluster-2749.44744	1272.58	9217.45	-2.8566	3.8526e-07	1.2509e-05
Cluster-2749.70749	12.2812	280.118	-4.4987	3.8576e-07	1.252e-05
Cluster-2749.56540	853.916	2143.09	-1.3278	3.8842e-07	1.2592e-05
Cluster-2749.40887	374.615	1066.02	-1.5097	3.9421e-07	1.2775e-05
Cluster-2749.52982	302.423	1419.27	-2.2295	3.9612e-07	1.2827e-05
Cluster-2749.79747	77.1133	180.635	-1.2276	3.9921e-07	1.2912e-05
Cluster-2749.84203	0.841438	57.8605	-5.9957	4.0206e-07	1.2984e-05
Cluster-2749.48895	32.7421	382.963	-3.5451	4.1529e-07	1.338e-05
Cluster-2749.28070	0.341616	42.2184	-6.9659	4.1833e-07	1.3462e-05
Cluster-2749.63359	10.4102	66.7783	-2.6675	4.1901e-07	1.3479e-05
Cluster-2749.25186	2.71455	116.801	-5.467	4.1939e-07	1.3486e-05
Cluster-2749.49478	743.219	5343.79	-2.8462	4.2057e-07	1.3519e-05
Cluster-2749.37850	211.708	1444.85	-2.7715	4.2136e-07	1.3534e-05
Cluster-3388.0	1.36646	79.3881	-5.9282	4.2192e-07	1.3547e-05
Cluster-2749.28655	108.096	298.185	-1.4618	4.2301e-07	1.3571e-05
Cluster-2749.22441	107.708	333.367	-1.6309	4.2596e-07	1.3642e-05
Cluster-2749.47929	20.5429	179.204	-3.1348	4.272e-07	1.3669e-05
Cluster-2749.60369	14.3634	101.421	-2.8308	4.2939e-07	1.3725e-05
Cluster-2749.44423	89.4347	286.177	-1.6796	4.3065e-07	1.3758e-05
Cluster-2749.68577	266.315	1560.58	-2.5498	4.3541e-07	1.39e-05
Cluster-2749.45352	4.91525	196.845	-5.3165	4.3779e-07	1.397e-05
Cluster-2749.37604	44.7851	673.751	-3.912	4.4008e-07	1.4033e-05
Cluster-2749.33730	0	28.2018	-7.3467	4.4399e-07	1.4152e-05
Cluster-2749.7549	0	50.9694	-8.2006	4.4718e-07	1.4243e-05
Cluster-2749.44005	91.4811	532.819	-2.5443	4.5127e-07	1.4351e-05
Cluster-2749.31760	0	65.1361	-8.5519	4.5266e-07	1.4384e-05
Cluster-2749.19148	167.845	424.694	-1.3402	4.634e-07	1.4692e-05
Cluster-2749.43332	11.5582	147.351	-3.6782	4.6405e-07	1.4702e-05
Cluster-2749.61502	63.2481	316.001	-2.3198	4.6391e-07	1.4702e-05
Cluster-2749.35487	2823.15	6836.92	-1.276	4.646e-07	1.4713e-05
Cluster-2749.26482	22.1929	90.945	-2.0248	4.6568e-07	1.4742e-05
Cluster-2749.32249	0	42.6948	-7.9415	4.7605e-07	1.503e-05
Cluster-2749.55338	0	30.0349	-7.4346	4.8989e-07	1.5433e-05
Cluster-2749.60720	383.032	1026.94	-1.4222	4.9552e-07	1.5586e-05
Cluster-2749.43285	0.926955	88.6373	-6.5678	4.9703e-07	1.5628e-05
Cluster-2749.29690	29.9034	142.529	-2.2538	4.9857e-07	1.567e-05
Cluster-2749.38102	748.571	1589.13	-1.0863	5.0176e-07	1.5753e-05
Cluster-2749.29486	41.2647	340.445	-3.0456	5.0885e-07	1.5957e-05
Cluster-2749.68427	137.21	411.78	-1.5876	5.1027e-07	1.5984e-05
Cluster-2749.57801	0	35.3341	-7.6695	5.1052e-07	1.5986e-05
Cluster-2749.48109	87.4572	260.949	-1.5785	5.2575e-07	1.645e-05
Cluster-2749.67143	35.9785	249.633	-2.7961	5.2763e-07	1.6503e-05
Cluster-2749.6620	41.416	215.746	-2.3763	5.3229e-07	1.6636e-05
Cluster-2749.36641	57.7774	1580.47	-4.7711	5.3894e-07	1.6819e-05
Cluster-2749.34079	196.397	667.89	-1.7644	5.5078e-07	1.7169e-05
Cluster-2749.47396	19.4304	144.164	-2.8875	5.5724e-07	1.7358e-05
Cluster-2749.35733	1222.42	2974.2	-1.2826	5.6083e-07	1.7461e-05
Cluster-2749.75032	44.6107	195.428	-2.1246	5.6096e-07	1.7461e-05
Cluster-2749.12242	102.786	345.071	-1.7444	5.6608e-07	1.76e-05
Cluster-2749.35291	0	35.5609	-7.6851	5.7185e-07	1.776e-05
Cluster-2749.70596	61.6819	182.564	-1.5638	5.7207e-07	1.776e-05
Cluster-2749.34811	354.772	2115.21	-2.5753	5.755e-07	1.786e-05
Cluster-2749.71408	1394.75	4638.73	-1.7339	5.8099e-07	1.8003e-05
Cluster-2749.43851	3.69582	56.2838	-3.9214	5.862e-07	1.8158e-05
Cluster-2749.60184	31.1532	114.709	-1.8782	5.8886e-07	1.8234e-05
Cluster-2749.13996	142.852	424.856	-1.5729	5.9018e-07	1.8268e-05
Cluster-2749.42063	0.560959	107.537	-7.4816	5.9168e-07	1.8301e-05
Cluster-2749.13107	86.4522	395.854	-2.1915	5.9882e-07	1.8508e-05
Cluster-2749.34667	3.04934	85.3012	-4.7947	6.0019e-07	1.8544e-05
Cluster-2749.28842	1.53067	39.3635	-4.661	6.0755e-07	1.875e-05
Cluster-2749.49211	21.8009	225.938	-3.3657	6.1002e-07	1.8812e-05
Cluster-2749.42847	62.1627	411.177	-2.7283	6.1383e-07	1.8923e-05
Cluster-2749.19184	0	32.1938	-7.5344	6.1552e-07	1.8961e-05
Cluster-2749.38395	84.4088	424.768	-2.3279	6.2778e-07	1.9296e-05
Cluster-2749.48461	98.13	226.453	-1.2061	6.3478e-07	1.9504e-05
Cluster-2749.38060	92.9888	502.947	-2.4384	6.4098e-07	1.968e-05
Cluster-2749.68394	166.136	757.233	-2.1885	6.5226e-07	1.9989e-05
Cluster-2749.28268	370.557	835.183	-1.173	6.5292e-07	2.0003e-05
Cluster-2749.61365	103.093	259.753	-1.3299	6.5619e-07	2.0095e-05
Cluster-2749.61713	2.06725	44.6661	-4.3823	6.571e-07	2.0116e-05
Cluster-2749.4386	6.2941	109.654	-4.1253	6.6031e-07	2.0207e-05
Cluster-2749.72328	0	37.4634	-7.7586	6.6543e-07	2.0312e-05
Cluster-2749.41651	525.2	2568.12	-2.2893	6.6577e-07	2.0314e-05
Cluster-2749.68592	7.19667	53.702	-2.8964	6.7601e-07	2.0555e-05
Cluster-2749.27890	918.805	3891.29	-2.0822	6.8153e-07	2.0697e-05
Cluster-2749.27140	65.9497	338.434	-2.3557	6.8745e-07	2.0869e-05
Cluster-2749.32208	24.792	125.526	-2.3379	6.9124e-07	2.0961e-05
Cluster-2749.42363	13822.3	50024	-1.8556	6.9277e-07	2.1e-05
Cluster-2749.29556	20.0205	211.294	-3.3915	6.9691e-07	2.1118e-05
Cluster-2749.21102	554.408	2018.01	-1.8644	6.9798e-07	2.1143e-05
Cluster-2749.12413	5.14097	61.7593	-3.5659	6.9896e-07	2.1165e-05
Cluster-2749.35687	14.6234	127.226	-3.1079	7.0417e-07	2.1299e-05
Cluster-2749.48082	21.841	125.277	-2.5282	7.057e-07	2.1338e-05
Cluster-2749.64230	505.686	1090.41	-1.1094	7.0996e-07	2.1451e-05
Cluster-2749.9571	0	33.6136	-7.5964	7.1058e-07	2.1454e-05
Cluster-2749.44316	1711.02	10813.4	-2.6598	7.1479e-07	2.1574e-05
Cluster-2749.46539	686.884	1982.22	-1.5285	7.2677e-07	2.1864e-05
Cluster-2749.49094	10.9644	115.257	-3.376	7.3042e-07	2.1966e-05
Cluster-2749.35808	1705.78	15963.7	-3.2262	7.3435e-07	2.2076e-05
Cluster-2749.69037	0	65.2168	-8.5572	7.3519e-07	2.2094e-05
Cluster-2749.67995	0	27.7959	-7.3279	7.3743e-07	2.2145e-05
Cluster-2749.30034	116.752	3071.24	-4.7182	7.3886e-07	2.2164e-05
Cluster-2749.44110	39.3218	304.56	-2.9487	7.7108e-07	2.3072e-05
Cluster-2749.34501	564.25	1261.07	-1.1602	7.7559e-07	2.3199e-05
Cluster-2749.16355	19.9336	453.382	-4.5134	7.7801e-07	2.3246e-05
Cluster-2749.25446	195.764	425.716	-1.1184	7.8394e-07	2.3415e-05
Cluster-2749.43763	15.3439	110.298	-2.8363	8.0813e-07	2.4086e-05
Cluster-2749.23250	268.594	706.886	-1.3972	8.1543e-07	2.4252e-05
Cluster-2749.39320	1105.94	3058.75	-1.4676	8.1733e-07	2.43e-05
Cluster-2749.47907	862.357	2095.5	-1.2804	8.1939e-07	2.4352e-05
Cluster-2749.33663	2.99421	71.3652	-4.5497	8.2308e-07	2.4445e-05
Cluster-2749.81370	0	27.5886	-7.313	8.2513e-07	2.4497e-05
Cluster-2749.44841	1170.82	2541.41	-1.1176	8.2557e-07	2.4501e-05
Cluster-2749.46322	957.488	4412.99	-2.2047	8.2957e-07	2.4594e-05
Cluster-2749.37686	200.863	575.004	-1.5177	8.3551e-07	2.4752e-05
Cluster-2749.36371	354.815	1227.25	-1.7893	8.359e-07	2.4755e-05
Cluster-2749.38841	0	33.3658	-7.5893	8.4125e-07	2.4883e-05
Cluster-2749.65070	153.714	532.617	-1.7909	8.5519e-07	2.5237e-05
Cluster-2749.33865	1.02485	85.5117	-6.4526	8.6153e-07	2.5406e-05
Cluster-2749.31078	530.145	1383.11	-1.3834	8.6442e-07	2.5476e-05
Cluster-2749.35809	447.503	8447.97	-4.2382	8.726e-07	2.5696e-05
Cluster-2749.45137	35.2026	164.351	-2.2207	8.7232e-07	2.5696e-05
Cluster-2749.50197	11.2593	113.025	-3.3396	8.7632e-07	2.5797e-05
Cluster-2749.20565	49.1243	353.251	-2.8497	8.8521e-07	2.6049e-05
Cluster-2749.11475	26.5185	175.785	-2.7309	8.8628e-07	2.6071e-05
Cluster-2749.39797	7.56349	116.753	-3.9663	8.9133e-07	2.6201e-05
Cluster-2749.22868	160.848	455.374	-1.501	8.917e-07	2.6203e-05
Cluster-2749.22741	5.92855	183.105	-4.9618	8.9811e-07	2.6364e-05
Cluster-2749.46819	330.527	738.328	-1.1597	8.9876e-07	2.6373e-05
Cluster-2749.44504	3.01341	121.279	-5.3614	9.0608e-07	2.656e-05
Cluster-2749.72646	0	46.49	-8.0661	9.0789e-07	2.6598e-05
Cluster-2749.60412	410.449	825.195	-1.0066	9.1145e-07	2.669e-05
Cluster-2749.42941	10.0751	117.733	-3.5463	9.289e-07	2.7143e-05
Cluster-2749.48269	722.478	1501.29	-1.0544	9.3046e-07	2.718e-05
Cluster-2749.47551	0	37.4474	-7.7589	9.3614e-07	2.7317e-05
Cluster-2749.50602	36.5187	150.997	-2.0416	9.3608e-07	2.7317e-05
Cluster-2749.39819	489.967	1050.4	-1.0991	9.3897e-07	2.738e-05
Cluster-2749.31226	36.5111	191.307	-2.3839	9.4996e-07	2.7662e-05
Cluster-2749.59487	1143.31	2483.43	-1.1188	9.5457e-07	2.7777e-05
Cluster-2749.81235	0	29.014	-7.3857	9.5551e-07	2.7795e-05
Cluster-2749.4309	0.323238	38.6444	-6.8367	9.5997e-07	2.7895e-05
Cluster-2749.14336	0	28.6759	-7.372	9.654e-07	2.8043e-05
Cluster-2749.34387	1581.39	4871.6	-1.6231	9.6701e-07	2.808e-05
Cluster-2749.45409	83.3073	354.354	-2.0924	9.9171e-07	2.8757e-05
Cluster-2749.56302	134.948	484.008	-1.8446	9.9944e-07	2.8961e-05
Cluster-2749.43028	1332.74	3854.94	-1.5323	1.0068e-06	2.9154e-05
Cluster-2749.10649	47.8735	955.709	-4.3213	1.0072e-06	2.9157e-05
Cluster-2749.72501	6.25689	189.713	-4.9091	1.0137e-06	2.9304e-05
Cluster-2749.43627	1958.56	4376.04	-1.1598	1.0299e-06	2.9752e-05
Cluster-2749.58381	48.3445	217.406	-2.1646	1.0381e-06	2.9969e-05
Cluster-2749.47003	75.6455	224.35	-1.5693	1.0655e-06	3.0654e-05
Cluster-2749.62899	2.06725	47.8716	-4.4848	1.0667e-06	3.0677e-05
Cluster-2749.22842	1.70808	101.13	-5.9398	1.0798e-06	3.1042e-05
Cluster-2749.42860	0	30.3197	-7.4548	1.0919e-06	3.1357e-05
Cluster-2749.54977	252.758	977.094	-1.9499	1.0961e-06	3.1458e-05
Cluster-2749.33754	570.571	1567.43	-1.4573	1.0997e-06	3.1539e-05
Cluster-2749.22624	72.3335	254.762	-1.8152	1.1014e-06	3.1571e-05
Cluster-2749.44989	108.196	405.935	-1.9076	1.1016e-06	3.1571e-05
Cluster-2749.44104	172.94	1630.97	-3.237	1.1037e-06	3.1609e-05
Cluster-2749.39968	232.698	587.987	-1.3367	1.1048e-06	3.163e-05
Cluster-2749.47973	758.307	2262.72	-1.5771	1.1066e-06	3.1654e-05
Cluster-2749.68058	0	57.4566	-8.3707	1.1156e-06	3.1873e-05
Cluster-2749.46946	0	26.264	-7.2439	1.1187e-06	3.1942e-05
Cluster-2749.45138	64.9634	213.196	-1.7107	1.1264e-06	3.2117e-05
Cluster-2749.35419	1306.37	3109.65	-1.251	1.1433e-06	3.2565e-05
Cluster-2749.48555	577.668	2387.49	-2.047	1.1644e-06	3.3089e-05
Cluster-2749.43900	146.04	1160.28	-2.9909	1.1742e-06	3.335e-05
Cluster-2749.43706	2926.85	9779.57	-1.7405	1.1895e-06	3.3703e-05
Cluster-2749.45867	1716.8	4469.71	-1.3803	1.1957e-06	3.3862e-05
Cluster-2749.43884	290.983	10000.6	-5.1033	1.1968e-06	3.3882e-05
Cluster-2749.48449	0	31.9778	-7.532	1.2116e-06	3.4255e-05
Cluster-2749.32308	305.677	1039.49	-1.7646	1.2153e-06	3.4348e-05
Cluster-2749.42724	144.485	1451.77	-3.3281	1.2173e-06	3.4392e-05
Cluster-2749.29645	0.280479	36.151	-6.7446	1.219e-06	3.4427e-05
Cluster-2749.3941	2.836	173.955	-5.9401	1.2216e-06	3.4478e-05
Cluster-2749.38999	1314.16	3346.14	-1.3483	1.2264e-06	3.4603e-05
Cluster-2749.5667	2.80479	222.233	-6.2698	1.2375e-06	3.488e-05
Cluster-2749.55618	917.651	2347.72	-1.3547	1.2491e-06	3.5172e-05
Cluster-2749.27975	0	44.7879	-8.0109	1.2561e-06	3.5331e-05
Cluster-2749.15618	177.723	654.99	-1.8799	1.2608e-06	3.5442e-05
Cluster-2749.39010	0	33.6366	-7.6005	1.2739e-06	3.5774e-05
Cluster-2749.22075	124.963	670.358	-2.4225	1.2767e-06	3.584e-05
Cluster-2749.40424	30.3905	107.547	-1.8193	1.2795e-06	3.5905e-05
Cluster-2749.47966	100.215	350.638	-1.8043	1.2891e-06	3.6139e-05
Cluster-2749.17705	81.6964	275.075	-1.7498	1.2902e-06	3.6159e-05
Cluster-2749.26553	101.889	526.946	-2.3718	1.298e-06	3.6364e-05
Cluster-2749.32918	0	39.4149	-7.8328	1.3015e-06	3.6445e-05
Cluster-2749.18773	16.5158	105.79	-2.6848	1.3044e-06	3.6508e-05
Cluster-2749.74703	0	25.4975	-7.2026	1.3415e-06	3.7435e-05
Cluster-2749.22744	54.8826	526.542	-3.2644	1.3451e-06	3.7509e-05
Cluster-2749.53505	1368.57	3559.86	-1.3791	1.3483e-06	3.7573e-05
Cluster-2749.35853	41.0209	110.586	-1.433	1.3538e-06	3.7674e-05
Cluster-2749.39019	54.9027	634.871	-3.5319	1.359e-06	3.7795e-05
Cluster-2749.12537	0	68.3234	-8.6211	1.3638e-06	3.7899e-05
Cluster-2749.42784	210.406	890.922	-2.0834	1.3667e-06	3.7945e-05
Cluster-2749.26901	10.5821	82.6296	-2.9796	1.3953e-06	3.87e-05
Cluster-2749.43562	3309.78	9614.53	-1.5385	1.3957e-06	3.87e-05
Cluster-2749.16278	64.298	378.501	-2.5551	1.4001e-06	3.8797e-05
Cluster-2749.47698	0	74.9724	-8.7576	1.4002e-06	3.8797e-05
Cluster-2749.57809	389.297	948.889	-1.2847	1.4155e-06	3.9196e-05
Cluster-2749.39917	601.958	2157.61	-1.8413	1.419e-06	3.9267e-05
Cluster-2749.65775	6.41637	69.366	-3.4417	1.4197e-06	3.9275e-05
Cluster-3421.0	1.34809	43.9106	-5.0896	1.4246e-06	3.9396e-05
Cluster-2749.41186	205.161	1110.57	-2.435	1.4287e-06	3.9471e-05
Cluster-2749.45351	1885.81	7959.04	-2.0775	1.4361e-06	3.9662e-05
Cluster-2749.51682	1408.38	2824.37	-1.0039	1.4428e-06	3.9833e-05
Cluster-2749.42665	0	68.6271	-8.6314	1.4435e-06	3.984e-05
Cluster-2749.45788	0	80.0409	-8.8536	1.4479e-06	3.9934e-05
Cluster-2749.28366	33.1615	148.575	-2.1706	1.4561e-06	4.0149e-05
Cluster-2749.52460	0	46.2226	-8.0568	1.479e-06	4.0724e-05
Cluster-2749.60494	1434.9	4123.32	-1.5226	1.4829e-06	4.0806e-05
Cluster-2749.44027	1397.73	5058	-1.8556	1.4981e-06	4.1183e-05
Cluster-2749.30526	6.08631	73.6345	-3.5891	1.5154e-06	4.1617e-05
Cluster-2749.69453	11.3611	101.27	-3.1406	1.5191e-06	4.1664e-05
Cluster-2749.55110	23.4619	121.89	-2.3734	1.5277e-06	4.1873e-05
Cluster-2749.21873	132.636	463.707	-1.8062	1.5415e-06	4.221e-05
Cluster-2749.42177	1.29295	63.6716	-5.6449	1.556e-06	4.2551e-05
Cluster-2749.42541	778.589	3018.67	-1.9549	1.5674e-06	4.2849e-05
Cluster-2749.35285	0	52.0016	-8.2296	1.5702e-06	4.2897e-05
Cluster-2749.47291	400.587	5624.25	-3.8111	1.5826e-06	4.3178e-05
Cluster-2749.44157	11825.7	28621.9	-1.2752	1.5925e-06	4.3421e-05
Cluster-2749.43394	3.79289	67.3507	-4.1109	1.6007e-06	4.3631e-05
Cluster-2749.33950	47.8665	252.524	-2.4015	1.6034e-06	4.366e-05
Cluster-2749.42347	652.644	2186.14	-1.7439	1.6059e-06	4.3716e-05
Cluster-2749.42176	913.217	3784.87	-2.0511	1.613e-06	4.3893e-05
Cluster-2749.31145	288.172	1569.05	-2.4439	1.614e-06	4.3901e-05
Cluster-2749.23565	316.68	1789.03	-2.4985	1.6404e-06	4.4523e-05
Cluster-2749.43051	2065.88	5011.21	-1.2783	1.6457e-06	4.464e-05
Cluster-2749.28631	15.7714	126.49	-3.0035	1.6482e-06	4.4677e-05
Cluster-2749.44868	18594.4	38731.1	-1.0586	1.6849e-06	4.5503e-05
Cluster-2749.61510	0	36.1036	-7.6991	1.6955e-06	4.5753e-05
Cluster-2749.70216	0	33.87	-7.6147	1.7144e-06	4.6216e-05
Cluster-2749.18248	0	39.6917	-7.8361	1.7235e-06	4.6402e-05
Cluster-2749.62982	70.1835	190.787	-1.4376	1.723e-06	4.6402e-05
Cluster-2749.66867	549.541	1308.48	-1.252	1.7329e-06	4.661e-05
Cluster-2749.43468	74.582	707.318	-3.2477	1.7546e-06	4.7103e-05
Cluster-2749.41888	203.377	1816.11	-3.1581	1.7682e-06	4.7406e-05
Cluster-2749.41142	323.284	2505.6	-2.9549	1.792e-06	4.8008e-05
Cluster-2749.42747	908.989	24725.4	-4.7654	1.8025e-06	4.8264e-05
Cluster-2749.31232	23.5696	206.627	-3.1229	1.8179e-06	4.8659e-05
Cluster-2749.58655	40.1679	125.318	-1.6418	1.8228e-06	4.8745e-05
Cluster-2749.64049	651.029	1972.69	-1.5994	1.8644e-06	4.9762e-05
Cluster-2749.29451	0	32.7296	-7.5576	1.8855e-06	5.0277e-05
Cluster-2749.54004	5.09266	46.6093	-3.1994	1.913e-06	5.0979e-05
Cluster-2749.20105	0	40.6472	-7.8752	1.9311e-06	5.1408e-05
Cluster-2749.44968	1157.98	8031.56	-2.7939	1.933e-06	5.1428e-05
Cluster-2749.46689	49.4451	207.129	-2.0713	1.9704e-06	5.2342e-05
Cluster-2749.58793	221.055	763.538	-1.7872	2.0247e-06	5.3646e-05
Cluster-2749.54037	542.121	1204.25	-1.1507	2.0315e-06	5.3792e-05
Cluster-2749.32700	274.19	722.393	-1.3974	2.0699e-06	5.4758e-05
Cluster-2749.47086	156.01	335.166	-1.1056	2.1186e-06	5.6012e-05
Cluster-2749.34351	214.779	908.94	-2.0816	2.1218e-06	5.6077e-05
Cluster-3338.0	0.341616	44.1476	-7.0318	2.1262e-06	5.6176e-05
Cluster-2749.35658	176.834	582.576	-1.7191	2.13e-06	5.6241e-05
Cluster-2749.62255	640.671	1527.06	-1.2528	2.131e-06	5.6248e-05
Cluster-2749.57660	175.363	484.772	-1.4667	2.1354e-06	5.6348e-05
Cluster-2749.12462	632.547	1459.36	-1.2056	2.1469e-06	5.6616e-05
Cluster-2749.23777	14.4481	69.4699	-2.2645	2.1699e-06	5.7132e-05
Cluster-2749.23781	14.4481	69.4699	-2.2645	2.1699e-06	5.7132e-05
Cluster-2749.53922	0	57.9452	-8.3835	2.1814e-06	5.7399e-05
Cluster-2749.39113	270.081	1073.67	-1.9906	2.1943e-06	5.7702e-05
Cluster-2749.65934	259.886	775.586	-1.578	2.2305e-06	5.8598e-05
Cluster-2749.40210	1449.99	3380.24	-1.2208	2.2346e-06	5.8688e-05
Cluster-2749.69134	0	31.9798	-7.5321	2.238e-06	5.8757e-05
Cluster-2749.70291	13.0713	154.38	-3.5703	2.247e-06	5.8957e-05
Cluster-2749.58943	6.33685	43.5695	-2.7941	2.2655e-06	5.9368e-05
Cluster-2749.30894	594.681	2269.06	-1.9314	2.2773e-06	5.9622e-05
Cluster-2749.76947	4.2384	65.6622	-3.932	2.2768e-06	5.9622e-05
Cluster-2749.8964	0	29.7963	-7.4291	2.276e-06	5.9622e-05
Cluster-2749.45400	112.595	905.113	-3.0081	2.2819e-06	5.9724e-05
Cluster-2749.50599	0	41.1739	-7.896	2.299e-06	6.0076e-05
Cluster-2749.46713	702.865	1615.15	-1.2008	2.3221e-06	6.0566e-05
Cluster-2749.39923	73.9617	206.732	-1.4818	2.337e-06	6.0916e-05
Cluster-2749.31030	1.20743	68.6743	-5.8022	2.3442e-06	6.1086e-05
Cluster-2749.12299	89.7002	771.879	-3.1065	2.3547e-06	6.1321e-05
Cluster-2749.38627	0	24.4599	-7.1429	2.3774e-06	6.1815e-05
Cluster-2749.25189	81.3577	189.435	-1.217	2.3837e-06	6.1961e-05
Cluster-2749.35272	215.739	1594.68	-2.8848	2.388e-06	6.2046e-05
Cluster-2749.39068	24.6645	1303.23	-5.7235	2.3936e-06	6.2121e-05
Cluster-2749.33246	66.0121	230.231	-1.7998	2.4053e-06	6.2368e-05
Cluster-2749.36629	441.44	885.843	-1.0046	2.4115e-06	6.249e-05
Cluster-2749.35388	8.79411	330.88	-5.2335	2.4297e-06	6.2923e-05
Cluster-2749.43003	146.955	638.429	-2.1195	2.4377e-06	6.3069e-05
Cluster-2749.25993	20.9389	2216.84	-6.7218	2.4863e-06	6.4247e-05
Cluster-2749.45536	165.834	514.145	-1.6332	2.5252e-06	6.5151e-05
Cluster-2749.73946	0.341616	48.9727	-7.178	2.5382e-06	6.5446e-05
Cluster-2749.28540	19.7035	1624.38	-6.3693	2.5673e-06	6.6117e-05
Cluster-2749.43484	89.1653	1393.74	-3.967	2.6316e-06	6.7647e-05
Cluster-2749.50246	25.9229	357.238	-3.7786	2.6448e-06	6.7923e-05
Cluster-2749.20353	68.6057	250.375	-1.8658	2.6564e-06	6.8195e-05
Cluster-2749.48641	1.68288	85.6622	-5.6044	2.6658e-06	6.838e-05
Cluster-2749.59210	9.16603	193.666	-4.397	2.6969e-06	6.9111e-05
Cluster-2749.43955	2.3178	105.234	-5.5297	2.7028e-06	6.9244e-05
Cluster-2414.0	0	27.5175	-7.312	2.7079e-06	6.933e-05
Cluster-2749.16924	7.22023	92.923	-3.6704	2.7189e-06	6.9549e-05
Cluster-2749.35289	0	39.8138	-7.8467	2.7305e-06	6.9825e-05
Cluster-2749.41269	3217.36	7417.36	-1.205	2.7398e-06	7.0018e-05
Cluster-2749.45149	0.323238	56.8873	-7.3973	2.7574e-06	7.0382e-05
Cluster-2749.73633	5.59804	85.5974	-3.9123	2.7647e-06	7.0546e-05
Cluster-2749.68758	3.07454	375.98	-6.9559	2.7675e-06	7.0598e-05
Cluster-2749.40580	25.8416	160.444	-2.6338	2.7772e-06	7.0822e-05
Cluster-2749.48774	164.698	463.78	-1.4942	2.8034e-06	7.1405e-05
Cluster-2749.64943	239.674	1035.05	-2.1095	2.8701e-06	7.2991e-05
Cluster-2749.24821	0.988092	32.3223	-5.0827	2.8871e-06	7.3401e-05
Cluster-2749.26762	103.665	338.945	-1.7126	2.8977e-06	7.3603e-05
Cluster-2749.35253	385.845	827.393	-1.101	2.8976e-06	7.3603e-05
Cluster-2749.53220	511.471	1243.47	-1.2814	2.9143e-06	7.4004e-05
Cluster-2749.43271	139.313	403.171	-1.531	2.9319e-06	7.4428e-05
Cluster-2749.43497	40729.3	118224	-1.5374	2.9392e-06	7.459e-05
Cluster-2749.59582	60.7418	208.79	-1.7778	2.9468e-06	7.476e-05
Cluster-2749.28606	316.049	1129.91	-1.8372	2.9526e-06	7.486e-05
Cluster-2749.11843	3.15924	36.7246	-3.5398	2.9828e-06	7.5514e-05
Cluster-2749.46671	86.9334	562.679	-2.696	2.9973e-06	7.5857e-05
Cluster-2749.52743	1851.05	5767.88	-1.6398	3.0155e-06	7.6187e-05
Cluster-2749.55705	161.892	473.038	-1.5468	3.0158e-06	7.6187e-05
Cluster-2749.25120	252.226	723.724	-1.5196	3.0709e-06	7.7391e-05
Cluster-2749.60518	256.055	861.44	-1.7504	3.0958e-06	7.7935e-05
Cluster-2749.44185	2.39131	174.199	-6.2206	3.0998e-06	7.8001e-05
Cluster-2749.36190	2.52431	220.678	-6.4126	3.1062e-06	7.8133e-05
Cluster-2749.69304	9.23272	91.1079	-3.2841	3.1069e-06	7.8133e-05
Cluster-2749.24133	3.78133	39.2387	-3.3749	3.1435e-06	7.8959e-05
Cluster-2749.42202	2450.88	5570.97	-1.1845	3.1573e-06	7.9258e-05
Cluster-2749.66845	50.2651	171.874	-1.7689	3.1812e-06	7.9763e-05
Cluster-2749.27749	111.467	431.603	-1.9542	3.1832e-06	7.9788e-05
Cluster-2749.14707	0	44.5748	-8.0088	3.1924e-06	7.9939e-05
Cluster-2749.45589	448.568	1244.15	-1.472	3.193e-06	7.9939e-05
Cluster-2749.44813	1166.74	2470.1	-1.0822	3.2076e-06	8.0256e-05
Cluster-2749.11052	1.68288	86.2603	-5.6142	3.2102e-06	8.0262e-05
Cluster-2749.41263	714.552	1757.73	-1.2991	3.2107e-06	8.0262e-05
Cluster-2749.51450	0	26.5744	-7.2569	3.2242e-06	8.0574e-05
Cluster-2749.78108	70.7368	289.26	-2.0301	3.2322e-06	8.0725e-05
Cluster-2749.54843	7.0804	54.3063	-2.9294	3.2393e-06	8.0854e-05
Cluster-2749.60237	18.3624	93.7987	-2.345	3.2472e-06	8.1027e-05
Cluster-2749.58707	718.14	1652.83	-1.2027	3.2889e-06	8.1849e-05
Cluster-2749.49213	2.65259	50.4955	-4.2123	3.2907e-06	8.1869e-05
Cluster-2749.26846	1093.65	2584.93	-1.2408	3.3494e-06	8.3256e-05
Cluster-2749.20506	0	23.7188	-7.0977	3.3745e-06	8.3828e-05
Cluster-2749.64129	222.473	769.247	-1.7897	3.3869e-06	8.4112e-05
Cluster-2749.64754	0	33.7505	-7.6022	3.3892e-06	8.4145e-05
Cluster-2749.29901	387.496	1637.31	-2.0793	3.3958e-06	8.4284e-05
Cluster-2749.27625	60.997	240.861	-1.9763	3.4064e-06	8.4446e-05
Cluster-2749.48521	0	27.883	-7.3275	3.4114e-06	8.4519e-05
Cluster-2749.55828	10.9968	104.038	-3.2546	3.4108e-06	8.4519e-05
Cluster-2749.46657	736.395	3668.38	-2.3166	3.4215e-06	8.4743e-05
Cluster-2749.65546	2.26266	161.295	-6.1675	3.433e-06	8.4978e-05
Cluster-2749.72302	12.71	110.532	-3.1181	3.4365e-06	8.504e-05
Cluster-2749.37311	73.4683	270.708	-1.8817	3.4494e-06	8.5308e-05
Cluster-2749.38909	60.1346	183.53	-1.6097	3.4744e-06	8.5749e-05
Cluster-2749.30584	1275.44	4628.02	-1.8595	3.501e-06	8.633e-05
Cluster-2749.46756	129.794	270.625	-1.0594	3.5079e-06	8.6473e-05
Cluster-2749.42264	1.46353	95.6713	-5.9897	3.5577e-06	8.759e-05
Cluster-2749.44232	102.681	925.281	-3.1706	3.576e-06	8.7971e-05
Cluster-2749.49029	3.14686	102.055	-5.0221	3.5772e-06	8.7974e-05
Cluster-2749.14076	77.8962	324.745	-2.0566	3.5798e-06	8.7988e-05
Cluster-2749.59713	1526.32	6193.16	-2.0208	3.579e-06	8.7988e-05
Cluster-2749.57857	84.2488	193.563	-1.1975	3.5886e-06	8.815e-05
Cluster-2749.53186	0.646476	59.0458	-6.5403	3.6014e-06	8.8388e-05
Cluster-2749.28177	3.6103	72.871	-4.315	3.6029e-06	8.8398e-05
Cluster-2749.55676	93.7761	231.381	-1.3006	3.6198e-06	8.8684e-05
Cluster-2749.17043	0	38.1107	-7.7778	3.6237e-06	8.8752e-05
Cluster-2749.69477	0	71.2898	-8.686	3.6392e-06	8.9079e-05
Cluster-2749.38665	96.019	594.276	-2.628	3.664e-06	8.9634e-05
Cluster-2749.39946	19.9657	204.815	-3.3509	3.6814e-06	8.9982e-05
Cluster-2749.65458	6.23896	47.1352	-2.915	3.7266e-06	9.1006e-05
Cluster-2749.75946	243.04	617.339	-1.3458	3.74e-06	9.1279e-05
Cluster-2749.43146	91.9571	1445.56	-3.9759	3.7509e-06	9.152e-05
Cluster-2749.44015	1.12192	446.395	-8.5913	3.7567e-06	9.1606e-05
Cluster-2749.51080	0.884197	30.3868	-5.0384	3.7638e-06	9.1754e-05
Cluster-2749.32593	35.106	111.429	-1.6685	3.7778e-06	9.2067e-05
Cluster-2749.34478	176.997	418.868	-1.2441	3.7864e-06	9.225e-05
Cluster-2749.45407	15.3084	98.7216	-2.6955	3.8206e-06	9.303e-05
Cluster-2749.30356	192.816	675.525	-1.8077	3.8587e-06	9.3848e-05
Cluster-2749.73843	184.33	481.462	-1.3863	3.8691e-06	9.4068e-05
Cluster-2749.42284	173.637	498.642	-1.5229	3.8724e-06	9.4099e-05
Cluster-2125.1	0	23.865	-7.105	3.884e-06	9.4326e-05
Cluster-2749.53590	70.4989	241.731	-1.7816	3.889e-06	9.4393e-05
Cluster-2749.27529	399.221	1284.8	-1.6861	3.893e-06	9.4461e-05
Cluster-2749.39226	16.5637	93.4295	-2.4906	3.963e-06	9.5937e-05
Cluster-2749.27433	0.341616	39.9041	-6.887	3.966e-06	9.5982e-05
Cluster-2749.42277	114.183	5982.26	-5.7102	3.9773e-06	9.6227e-05
Cluster-2749.39542	0.341616	29.7532	-6.4592	4.0159e-06	9.7105e-05
Cluster-2749.62870	0	27.0812	-7.2842	4.0359e-06	9.7532e-05
Cluster-2749.39744	212.506	681.143	-1.6787	4.0618e-06	9.8101e-05
Cluster-2749.63227	38.0972	391.898	-3.3665	4.0709e-06	9.8293e-05
Cluster-2749.15698	244.853	1965.94	-3.0056	4.0979e-06	9.8831e-05
Cluster-2749.65457	2.39131	154.838	-6.0515	4.1414e-06	9.9765e-05
Cluster-2749.66471	1.61619	77.2265	-5.5971	4.1458e-06	9.9837e-05
Cluster-2749.56945	755.864	1953.79	-1.3701	4.1639e-06	0.00010022
Cluster-2749.18193	0	24.505	-7.1405	4.1905e-06	0.00010077
Cluster-2749.55798	0.280479	31.1119	-6.5305	4.1979e-06	0.00010092
Cluster-2749.59663	6.00679	55.3307	-3.1788	4.2305e-06	0.00010153
Cluster-2749.44209	1337.48	6695.74	-2.3239	4.2709e-06	0.00010238
Cluster-2749.36503	754.439	3699.73	-2.2941	4.2904e-06	0.00010279
Cluster-2749.24271	322.308	836.883	-1.3762	4.319e-06	0.00010336
Cluster-2749.44825	557.003	21058.7	-5.2404	4.3867e-06	0.00010474
Cluster-2749.26614	192.758	538.454	-1.4805	4.3901e-06	0.00010479
Cluster-2749.31234	130.93	1534.43	-3.5497	4.4288e-06	0.00010562
Cluster-2749.45342	12.8491	378.667	-4.8783	4.4364e-06	0.00010571
Cluster-2749.66665	303.433	1043.81	-1.7825	4.4359e-06	0.00010571
Cluster-2749.62355	91.657	345.221	-1.9122	4.4442e-06	0.00010587
Cluster-2749.60784	296.364	946.119	-1.6748	4.4795e-06	0.00010662
Cluster-2749.46955	4.17726	111.306	-4.7164	4.4884e-06	0.0001068
Cluster-2749.21783	110.589	331.995	-1.5834	4.5263e-06	0.00010752
Cluster-2749.46656	859.013	2059.78	-1.2616	4.5252e-06	0.00010752
Cluster-2749.44409	438.975	2146.41	-2.2899	4.5291e-06	0.00010755
Cluster-2749.8455	65.4837	194.016	-1.5672	4.5635e-06	0.00010828
Cluster-2749.40396	0.560959	63.7201	-6.7242	4.6128e-06	0.00010942
Cluster-2749.40517	1.32971	50.6739	-5.2985	4.6263e-06	0.00010964
Cluster-2749.47177	8.93468	165.735	-4.209	4.6277e-06	0.00010964
Cluster-2749.29253	62.0408	275.431	-2.1522	4.6705e-06	0.00011053
Cluster-2749.25647	468.703	1217.88	-1.3767	4.705e-06	0.00011122
Cluster-2749.69177	30.3837	97.605	-1.6817	4.7045e-06	0.00011122
Cluster-2749.42406	523.037	1363.66	-1.3816	4.7124e-06	0.00011132
Cluster-2749.74273	306.332	675.633	-1.1399	4.7132e-06	0.00011132
Cluster-2749.59151	282.472	2464.05	-3.1241	4.7338e-06	0.00011178
Cluster-2749.7133	0.323238	30.6442	-6.5015	4.7497e-06	0.00011212
Cluster-2749.38990	0	35.6027	-7.681	4.7623e-06	0.00011236
Cluster-2749.38504	234.063	998.458	-2.0928	4.7665e-06	0.00011242
Cluster-2749.71535	29.7325	99.1369	-1.7377	4.7721e-06	0.00011252
Cluster-2749.19283	20.1265	90.9172	-2.1737	4.8127e-06	0.00011329
Cluster-2749.48843	1.82953	30.5493	-4.0353	4.8325e-06	0.00011369
Cluster-2749.56097	26.4222	151.603	-2.5251	4.853e-06	0.00011408
Cluster-2749.78806	32.2708	149.265	-2.2163	4.8604e-06	0.00011419
Cluster-2749.44975	1849.14	3888.18	-1.072	4.8676e-06	0.00011432
Cluster-2749.34548	7.43447	1135.01	-7.2568	4.8703e-06	0.00011436
Cluster-2749.45222	1221.21	4660.95	-1.9322	4.8749e-06	0.00011443
Cluster-2749.53486	155.67	409.824	-1.397	4.8978e-06	0.00011494
Cluster-2749.27391	1002.77	2042.47	-1.0265	4.9155e-06	0.0001153
Cluster-2749.56462	7.57504	56.4338	-2.8984	5.0815e-06	0.00011901
Cluster-2749.42339	34.2951	386.471	-3.4972	5.0903e-06	0.00011909
Cluster-2749.68906	54.2611	133.616	-1.2971	5.0897e-06	0.00011909
Cluster-2749.39177	47.6408	212.034	-2.1597	5.1012e-06	0.00011927
Cluster-2749.37758	106.918	375.518	-1.8128	5.1389e-06	0.00012009
Cluster-2749.19169	62.729	231.273	-1.8774	5.1423e-06	0.0001201
Cluster-2749.25768	486.304	1259.87	-1.3728	5.1425e-06	0.0001201
Cluster-2749.32547	362.283	746.831	-1.0425	5.1437e-06	0.0001201
Cluster-2749.44883	2623.44	20817.2	-2.9882	5.1503e-06	0.00012019
Cluster-2749.3790	1.93342	50.7073	-4.7372	5.203e-06	0.00012132
Cluster-2749.47386	267.246	920.166	-1.7831	5.2007e-06	0.00012132
Cluster-2749.53739	1.89667	64.9683	-5.1043	5.2616e-06	0.00012251
Cluster-2749.20155	131.768	577.172	-2.1294	5.2759e-06	0.00012278
Cluster-2749.31297	497.696	1629.65	-1.7113	5.2754e-06	0.00012278
Cluster-2749.31044	1.4024	68.7829	-5.5415	5.3645e-06	0.00012459
Cluster-2749.40261	1199.79	2857.34	-1.252	5.3667e-06	0.00012461
Cluster-2749.57682	108.16	329.58	-1.6078	5.376e-06	0.00012476
Cluster-2749.76270	121.69	418.682	-1.7848	5.3982e-06	0.0001252
Cluster-2749.18215	34.9875	1814.78	-5.6988	5.4102e-06	0.00012541
Cluster-2749.36843	3.08527	211.489	-6.0661	5.409e-06	0.00012541
Cluster-2749.20978	5.03753	52.1781	-3.3739	5.4777e-06	0.0001268
Cluster-2749.48707	29.2509	215.018	-2.8788	5.5073e-06	0.00012738
Cluster-2749.57749	191.746	524.407	-1.4512	5.5214e-06	0.00012767
Cluster-2749.31922	22.3408	105.656	-2.2444	5.5699e-06	0.00012869
Cluster-2749.46478	1614.18	7279.13	-2.1728	5.5784e-06	0.00012885
Cluster-2749.9856	159.614	1055.73	-2.7239	5.5953e-06	0.00012906
Cluster-2749.54574	0	34.0175	-7.6174	5.6188e-06	0.00012953
Cluster-2749.36944	12.9021	2615.45	-7.6578	5.622e-06	0.00012957
Cluster-2749.54189	329.876	2985.79	-3.1775	5.6751e-06	0.00013061
Cluster-2061.0	0	23.7001	-7.0946	5.7406e-06	0.00013201
Cluster-2749.59367	109.874	349.207	-1.6714	5.7471e-06	0.00013212
Cluster-2749.42879	9881.04	21896.8	-1.148	5.7742e-06	0.00013271
Cluster-2749.30279	0	68.8957	-8.6335	5.8347e-06	0.00013399
Cluster-2749.69451	19.4069	92.5163	-2.2554	5.8577e-06	0.0001344
Cluster-2749.16581	0.988092	31.8767	-5.0671	5.8622e-06	0.00013447
Cluster-2749.36510	335.784	1907.11	-2.5056	5.8655e-06	0.00013451
Cluster-2749.49453	54.1159	2736.16	-5.659	5.9402e-06	0.00013603
Cluster-2749.56762	31.4295	268.111	-3.0855	5.9414e-06	0.00013603
Cluster-2749.24012	332.598	1150.45	-1.7908	5.999e-06	0.00013712
Cluster-2749.20180	144.155	635.79	-2.1425	6.0276e-06	0.00013766
Cluster-2749.67551	29.9001	168.525	-2.4863	6.0428e-06	0.00013797
Cluster-2749.15883	711.309	1773.61	-1.3184	6.0798e-06	0.0001387
Cluster-2749.40757	3122.94	13337.1	-2.0944	6.0881e-06	0.00013882
Cluster-2749.63915	71.632	173.276	-1.2755	6.1026e-06	0.00013911
Cluster-2749.34063	1954.47	4080.01	-1.0616	6.1047e-06	0.00013912
Cluster-2749.16715	122.886	416.75	-1.7594	6.1663e-06	0.00014025
Cluster-2749.32443	637.072	2605.72	-2.0325	6.2079e-06	0.00014116
Cluster-4275.1	106.997	278.534	-1.3796	6.268e-06	0.00014241
Cluster-2749.27188	26.291	134.771	-2.3508	6.285e-06	0.00014276
Cluster-2749.19926	5.12259	41.2744	-2.9862	6.3464e-06	0.00014396
Cluster-2749.46230	16.9549	63.072	-1.8995	6.4107e-06	0.00014532
Cluster-2749.31341	150.387	924.737	-2.6188	6.4144e-06	0.00014534
Cluster-2749.30430	1120.32	2843.64	-1.3437	6.6068e-06	0.00014905
Cluster-2749.36472	12.9469	155.564	-3.58	6.6286e-06	0.00014947
Cluster-2749.37099	739.231	1874.25	-1.3416	6.6755e-06	0.00015044
Cluster-2749.48559	12.1299	80.0027	-2.7129	6.8283e-06	0.0001536
Cluster-2749.37404	0.280479	80.3448	-7.8936	6.8545e-06	0.0001541
Cluster-2749.19791	121.757	743.926	-2.6125	6.907e-06	0.00015516
Cluster-2749.53400	7.05002	79.1192	-3.4824	6.9096e-06	0.00015518
Cluster-2749.21318	718.141	1503.11	-1.0649	6.9159e-06	0.00015527
Cluster-2749.56570	226.641	583.393	-1.3626	6.9514e-06	0.00015603
Cluster-2749.47082	343.415	730.149	-1.0892	6.9886e-06	0.00015674
Cluster-2749.42612	512.809	2143.35	-2.0637	6.9928e-06	0.00015675
Cluster-2749.48212	2470.04	7287.01	-1.5607	6.9925e-06	0.00015675
Cluster-2749.51298	2.19553	31.3105	-3.8324	7.0373e-06	0.00015762
Cluster-2749.68794	69.7393	203.077	-1.5407	7.0405e-06	0.00015765
Cluster-2749.41320	2.65259	46.5293	-4.0921	7.0527e-06	0.00015784
Cluster-2749.69149	11.5518	57.917	-2.3393	7.084e-06	0.00015841
Cluster-2749.29196	0	20.8969	-6.9133	7.0875e-06	0.00015845
Cluster-2749.9610	9.1613	82.3077	-3.1838	7.1114e-06	0.00015889
Cluster-2749.32193	7.00088	86.6524	-3.6192	7.1525e-06	0.00015968
Cluster-2749.52468	524.174	1116.44	-1.0908	7.1859e-06	0.00016039
Cluster-2749.42485	20.0965	111.768	-2.4786	7.2136e-06	0.00016088
Cluster-2749.50278	175.803	724.966	-2.0448	7.2399e-06	0.00016125
Cluster-2749.31483	113.963	374.208	-1.7183	7.2625e-06	0.00016171
Cluster-2749.71596	17.1674	91.1049	-2.404	7.2689e-06	0.00016181
Cluster-2749.46836	0	46.1709	-8.0571	7.2995e-06	0.0001624
Cluster-2749.35284	25.1931	101.506	-2.0009	7.3582e-06	0.00016358
Cluster-2749.39127	42.7581	155.089	-1.86	7.4845e-06	0.00016625
Cluster-2749.8941	22.4332	186.26	-3.0584	7.5363e-06	0.00016727
Cluster-2749.34925	8.29466	51.4476	-2.6387	7.6507e-06	0.00016954
Cluster-2749.24105	1.16468	30.0059	-4.6152	7.6834e-06	0.00017017
Cluster-2749.29591	272.484	797.19	-1.5474	7.7367e-06	0.00017122
Cluster-2749.64292	55.5758	305.526	-2.4559	7.7655e-06	0.00017167
Cluster-2749.42112	191.838	2256.18	-3.5549	7.777e-06	0.00017188
Cluster-2749.38189	1370.49	3432.37	-1.3242	7.7796e-06	0.00017189
Cluster-2749.43037	4.55008	83.7484	-4.2209	7.8223e-06	0.00017265
Cluster-2749.43057	123.714	417.562	-1.7562	7.8308e-06	0.0001728
Cluster-2749.44552	47.3266	201.721	-2.0892	7.833e-06	0.0001728
Cluster-2749.41834	37.1951	138.806	-1.8964	7.9047e-06	0.0001742
Cluster-2749.70724	196.994	426.763	-1.1143	7.9854e-06	0.00017579
Cluster-2749.67576	348.864	1228.27	-1.8163	8.0126e-06	0.00017625
Cluster-2749.64260	102.087	303.7	-1.5705	8.135e-06	0.0001788
Cluster-2749.32160	491.968	1181.24	-1.2637	8.1998e-06	0.00018018
Cluster-2749.72222	0.341616	30.0653	-6.4819	8.2275e-06	0.00018069
Cluster-2749.11167	0	22.5334	-7.0264	8.2503e-06	0.0001811
Cluster-2749.43393	14.7837	71.2459	-2.2649	8.2922e-06	0.00018183
Cluster-2749.59617	52.694	247.808	-2.2349	8.2994e-06	0.00018194
Cluster-2749.40426	8.0069	99.7942	-3.6209	8.345e-06	0.00018265
Cluster-2749.44979	1943.63	4794.13	-1.3026	8.3717e-06	0.00018314
Cluster-2749.46306	25.5941	256.752	-3.3198	8.3749e-06	0.00018316
Cluster-2749.64096	289.116	851.507	-1.5583	8.38e-06	0.00018322
Cluster-2749.67260	7.86753	58.3032	-2.886	8.4048e-06	0.00018357
Cluster-2749.55189	62.2006	229.102	-1.8812	8.4177e-06	0.00018376
Cluster-2749.49323	852.075	2515.46	-1.5618	8.4476e-06	0.00018431
Cluster-2749.32755	99.9172	233.707	-1.2231	8.4526e-06	0.00018437
Cluster-2749.5455	0.280479	31.7798	-6.5602	8.497e-06	0.00018525
Cluster-2749.38600	0	30.8187	-7.4745	8.5252e-06	0.00018576
Cluster-2749.68320	69.0963	403.402	-2.5476	8.5364e-06	0.00018596
Cluster-2749.25028	0	20.6499	-6.8958	8.5734e-06	0.00018667
Cluster-2749.27604	0	28.2506	-7.3538	8.6775e-06	0.00018874
Cluster-2749.80089	2.58545	78.0801	-4.876	8.6813e-06	0.00018877
Cluster-2749.28827	25.3714	110.128	-2.1216	8.7118e-06	0.00018924
Cluster-2749.68578	6.37361	45.8042	-2.8507	8.747e-06	0.00018995
Cluster-2749.51937	1.29295	83.4642	-6.0297	8.7664e-06	0.00019033
Cluster-2749.43875	747.701	2669.14	-1.8356	8.8076e-06	0.00019117
Cluster-2749.29679	14.7829	83.2103	-2.4848	8.8172e-06	0.00019133
Cluster-2749.61014	29.1316	293.365	-3.3368	8.9171e-06	0.00019325
Cluster-2749.50959	497.943	1103.55	-1.1475	8.9203e-06	0.00019326
Cluster-2749.35275	50.424	321.273	-2.6746	8.9773e-06	0.00019435
Cluster-2749.7268	0	24.9437	-7.174	8.994e-06	0.00019466
Cluster-2749.57508	2.24384	112.001	-5.5936	9.0414e-06	0.00019548
Cluster-2749.61293	331.935	706.194	-1.0894	9.1415e-06	0.00019739
Cluster-2749.58862	347.359	933.784	-1.4263	9.1524e-06	0.00019758
Cluster-2769.0	1.68288	89.3134	-5.6697	9.185e-06	0.00019808
Cluster-2749.44021	53.6503	190.451	-1.8253	9.2061e-06	0.00019843
Cluster-2749.20494	15.0283	78.5878	-2.3914	9.2176e-06	0.00019857
Cluster-2749.71295	178.52	401.897	-1.1693	9.2741e-06	0.00019969
Cluster-2749.47581	0	20.3865	-6.8783	9.2987e-06	0.00020017
Cluster-2749.70985	122.755	486.768	-1.9858	9.4035e-06	0.00020232
Cluster-2749.40693	559.299	1940.73	-1.7945	9.5774e-06	0.00020585
Cluster-2749.48295	0.341616	40.6188	-6.9149	9.7066e-06	0.00020846
Cluster-2749.40384	2470.91	10683.3	-2.1122	9.7893e-06	0.00021013
Cluster-2749.67376	1.68288	105.744	-5.9179	9.9821e-06	0.00021383
Cluster-2749.46257	1994.65	5580	-1.4839	9.9922e-06	0.00021399
Cluster-2749.43572	1104.34	2371.14	-1.102	1.0016e-05	0.00021444
Cluster-2749.49332	0.560959	31.6837	-5.6928	1.0044e-05	0.00021499
Cluster-2749.50276	886.483	2283.89	-1.365	1.0063e-05	0.00021534
Cluster-2749.44223	1627.4	5154.29	-1.6632	1.008e-05	0.00021564
Cluster-2749.48620	94.6719	284.479	-1.5846	1.0162e-05	0.00021718
Cluster-2749.35165	189.159	1221.87	-2.6912	1.023e-05	0.00021848
Cluster-2749.30754	56.9432	161.231	-1.5018	1.0234e-05	0.0002185
Cluster-2749.28281	0	24.1574	-7.1203	1.0277e-05	0.00021931
Cluster-2749.24601	0	40.1843	-7.8578	1.0435e-05	0.00022233
Cluster-2749.48761	0	34.5039	-7.6416	1.0478e-05	0.00022319
Cluster-2749.34356	42.7731	208.562	-2.2889	1.0719e-05	0.00022798
Cluster-2749.44165	26.8166	2591.68	-6.5914	1.0728e-05	0.00022811
Cluster-2749.25996	497.877	1130.54	-1.1828	1.0879e-05	0.0002312
Cluster-2749.6458	0	32.8628	-7.5637	1.0885e-05	0.00023127
Cluster-2749.57991	0	21.6911	-6.9667	1.0953e-05	0.00023266
Cluster-2749.69027	0.646476	33.823	-5.7425	1.0988e-05	0.00023323
Cluster-2061.1	0	21.6417	-6.9648	1.1061e-05	0.00023465
Cluster-2749.19680	29.1579	97.7959	-1.739	1.1096e-05	0.00023516
Cluster-2749.45039	5322.81	18767.9	-1.818	1.1112e-05	0.00023543
Cluster-2749.77110	2.87876	30.094	-3.406	1.1131e-05	0.00023572
Cluster-2749.45156	628.262	3106.72	-2.3063	1.122e-05	0.00023719
Cluster-2749.14372	0	23.0542	-7.0547	1.1264e-05	0.000238
Cluster-2749.43995	2933.82	16378.2	-2.4809	1.1314e-05	0.00023898
Cluster-2749.27181	395.819	975.802	-1.3021	1.1404e-05	0.00024078
Cluster-2749.54456	241.872	1430.6	-2.5633	1.1425e-05	0.00024115
Cluster-2749.49653	914.009	1852.49	-1.0195	1.1485e-05	0.00024236
Cluster-2749.51108	19.0409	125.285	-2.7213	1.1621e-05	0.00024488
Cluster-2749.72495	56.2698	161.63	-1.524	1.1703e-05	0.00024646
Cluster-2749.83923	0.560959	33.881	-5.7917	1.1886e-05	0.00024968
Cluster-2749.19589	0	24.4208	-7.1355	1.1939e-05	0.00025068
Cluster-2749.16276	725.654	1495.81	-1.0429	1.2089e-05	0.00025362
Cluster-2749.44303	6.69002	52.7719	-2.9599	1.212e-05	0.00025421
Cluster-2749.42090	93.2457	683.191	-2.8726	1.2307e-05	0.0002575
Cluster-2749.45294	129.616	361.321	-1.4774	1.2414e-05	0.00025928
Cluster-2749.75391	7.29929	126.568	-4.0974	1.2443e-05	0.00025975
Cluster-2749.71640	40.2107	167.677	-2.0649	1.2448e-05	0.00025979
Cluster-2749.57091	86.4969	271.33	-1.6455	1.2465e-05	0.00026008
Cluster-2749.14873	20.354	526.703	-4.6866	1.2604e-05	0.00026279
Cluster-2749.63223	3.59792	39.1255	-3.411	1.273e-05	0.00026515
Cluster-2749.29960	167.803	410.528	-1.2896	1.2742e-05	0.00026533
Cluster-2749.46910	904.318	2790.81	-1.6259	1.2825e-05	0.00026692
Cluster-2749.58557	16.1497	85.1807	-2.3944	1.2835e-05	0.00026699
Cluster-2749.17352	0	51.1226	-8.2074	1.3015e-05	0.00027048
Cluster-2749.44153	872.028	2000.52	-1.198	1.3028e-05	0.00027067
Cluster-2749.40646	195.463	490.562	-1.3271	1.3109e-05	0.00027229
Cluster-2749.43849	14705	56619.6	-1.945	1.3174e-05	0.00027351
Cluster-2749.71544	17.3025	70.3185	-2.0195	1.3195e-05	0.00027375
Cluster-2749.46802	0.280479	27.3265	-6.3349	1.331e-05	0.00027591
Cluster-2749.55764	21.1155	166.633	-2.9862	1.3478e-05	0.00027933
Cluster-2749.25452	16.3079	95.3285	-2.5424	1.3656e-05	0.00028282
Cluster-2749.42486	434.932	2048.77	-2.2363	1.3696e-05	0.00028344
Cluster-2749.50561	434.932	2048.77	-2.2363	1.3696e-05	0.00028344
Cluster-2749.44797	567.773	1688.75	-1.5718	1.385e-05	0.00028626
Cluster-2749.72541	0	32.1932	-7.5343	1.3876e-05	0.00028666
Cluster-2749.36359	101.895	369.166	-1.8539	1.3891e-05	0.0002869
Cluster-2749.48573	151.551	552.47	-1.8658	1.3922e-05	0.00028739
Cluster-2749.45114	40.9442	210.659	-2.3652	1.3998e-05	0.00028879
Cluster-2749.11805	136.164	472.592	-1.7976	1.4023e-05	0.00028919
Cluster-2749.18225	0.280479	25.0177	-6.2104	1.403e-05	0.00028927
Cluster-2749.11235	0	21.0411	-6.9205	1.4048e-05	0.00028949
Cluster-2749.20311	320.817	647.699	-1.0134	1.4047e-05	0.00028949
Cluster-2749.45681	10.9764	298.828	-4.7592	1.4094e-05	0.00029029
Cluster-2749.23546	124.889	469.367	-1.9078	1.4253e-05	0.00029328
Cluster-2749.57960	0	22.8956	-7.0487	1.4461e-05	0.00029705
Cluster-2749.54726	0	24.036	-7.1204	1.4478e-05	0.00029734
Cluster-2749.28554	2.89714	28.4669	-3.317	1.4487e-05	0.00029743
Cluster-2749.52978	124.619	563.843	-2.1753	1.4528e-05	0.00029792
Cluster-2749.21664	71.2103	474.915	-2.7399	1.4659e-05	0.00030017
Cluster-2749.69372	1.70808	77.1932	-5.5456	1.4671e-05	0.00030034
Cluster-2749.26918	11.5885	60.9926	-2.4079	1.4717e-05	0.00030113
Cluster-2749.64398	204.52	501.898	-1.2936	1.4826e-05	0.00030313
Cluster-2749.14870	309.317	721.188	-1.2198	1.4897e-05	0.00030451
Cluster-2749.62623	104.653	312.853	-1.5797	1.4928e-05	0.00030493
Cluster-2749.19853	137.765	306.193	-1.1525	1.511e-05	0.00030783
Cluster-2749.23259	51.8629	353.968	-2.7744	1.5111e-05	0.00030783
Cluster-2749.65010	71.0502	174.409	-1.2944	1.5177e-05	0.00030902
Cluster-2749.23137	313.201	757.828	-1.275	1.5281e-05	0.00031091
Cluster-2749.41384	8.20952	174.011	-4.4081	1.5336e-05	0.00031181
Cluster-2749.63201	0	30.5065	-7.4567	1.542e-05	0.00031337
Cluster-2749.51857	17.2461	93.5021	-2.4279	1.5487e-05	0.00031457
Cluster-2749.50731	30.8664	101.379	-1.7141	1.5536e-05	0.0003155
Cluster-2749.24957	32.7207	124.617	-1.9303	1.5588e-05	0.0003164
Cluster-2749.16623	3.8976	60.4898	-3.9713	1.5747e-05	0.00031916
Cluster-2749.18047	1.12192	55.1128	-5.5401	1.5851e-05	0.0003211
Cluster-2749.41380	694.214	1739	-1.3246	1.5929e-05	0.00032237
Cluster-2749.35280	877.925	3696.65	-2.0737	1.5971e-05	0.00032314
Cluster-2749.49664	4.26878	77.3266	-4.1665	1.6029e-05	0.00032416
Cluster-2749.37451	1544.94	3618.53	-1.2279	1.617e-05	0.00032671
Cluster-2749.13055	13.4784	113.616	-3.075	1.6233e-05	0.00032789
Cluster-2749.40213	179.704	1866.27	-3.3773	1.6248e-05	0.00032811
Cluster-2749.52012	2.59828	47.0073	-4.1944	1.6253e-05	0.00032813
Cluster-3076.0	1.59181	27.19	-4.1098	1.6272e-05	0.00032837
Cluster-2749.11657	38.0977	125.059	-1.7119	1.628e-05	0.00032845
Cluster-2749.43819	3.73175	136.104	-5.1623	1.6297e-05	0.00032871
Cluster-2749.47648	569.464	2501.21	-2.1346	1.6357e-05	0.00032977
Cluster-2749.70033	7.30657	39.858	-2.4569	1.6364e-05	0.00032981
Cluster-2749.62918	0	27.5369	-7.3101	1.6441e-05	0.0003313
Cluster-2749.36650	243.222	994.528	-2.0304	1.6666e-05	0.00033502
Cluster-2749.48733	0	94.7966	-9.0951	1.6756e-05	0.0003365
Cluster-2749.63588	4.24522	37.5632	-3.1719	1.6793e-05	0.00033716
Cluster-2749.34736	2569.64	10028.4	-1.9646	1.6892e-05	0.0003389
Cluster-2749.20156	118.713	421.26	-1.8245	1.697e-05	0.00034022
Cluster-2749.50427	20.6819	77.0268	-1.9066	1.7181e-05	0.00034404
Cluster-2749.56317	112.335	227.446	-1.0188	1.7228e-05	0.0003449
Cluster-2749.70278	30.8656	106.719	-1.7883	1.7295e-05	0.00034608
Cluster-2749.25243	675.573	1353.07	-1.0014	1.7584e-05	0.00035152
Cluster-2749.14203	11.2466	110.355	-3.2996	1.7865e-05	0.00035638
Cluster-2749.31811	0	19.7349	-6.8302	1.8248e-05	0.00036314
Cluster-2749.67197	129.703	446.117	-1.7804	1.8333e-05	0.00036458
Cluster-2749.24952	0	20.7451	-6.9034	1.8408e-05	0.0003659
Cluster-2749.48100	825.877	2272.89	-1.4601	1.8522e-05	0.00036789
Cluster-2749.31977	15.3853	191.872	-3.6324	1.8779e-05	0.00037238
Cluster-2749.45563	61.6503	226.944	-1.8791	1.8776e-05	0.00037238
Cluster-2749.41918	3651.79	20138.5	-2.4633	1.882e-05	0.0003731
Cluster-2749.60127	23.1934	76.7	-1.7183	1.8829e-05	0.0003731
Cluster-2749.51567	545.367	4517.32	-3.0501	1.8882e-05	0.00037389
Cluster-2749.42359	16.0959	106.061	-2.7242	1.9041e-05	0.00037687
Cluster-2749.33418	450.535	1380.02	-1.615	1.9182e-05	0.00037929
Cluster-2749.16250	3.08527	169.109	-5.7437	1.9224e-05	0.00038003
Cluster-2749.39608	342.918	1115.27	-1.7014	1.9513e-05	0.00038512
Cluster-2749.11449	71.3928	325.377	-2.1894	1.9521e-05	0.00038518
Cluster-2749.30033	197.08	405.284	-1.0381	1.9541e-05	0.00038547
Cluster-2749.11651	0	19.1182	-6.7841	1.9573e-05	0.00038602
Cluster-2749.43006	1630.28	15840.4	-3.2804	1.9731e-05	0.00038881
Cluster-2749.46620	0	22.4499	-7.0137	1.9816e-05	0.00039002
Cluster-2749.66916	0	31.0308	-7.4892	1.9818e-05	0.00039002
Cluster-2749.67288	128.198	289.33	-1.1734	1.9811e-05	0.00039002
Cluster-2749.54477	61.6977	302.827	-2.291	1.9895e-05	0.00039145
Cluster-2749.33724	2.17115	28.2432	-3.6863	1.993e-05	0.00039186
Cluster-2749.48291	12.0623	134.451	-3.4686	1.9964e-05	0.00039243
Cluster-2749.33586	816.665	3010.59	-1.8826	2.0006e-05	0.00039299
Cluster-2749.57834	70.2966	291.521	-2.0515	2.0222e-05	0.00039686
Cluster-2749.45856	19.666	217.672	-3.4596	2.0229e-05	0.0003969
Cluster-2749.35963	6.31848	36.6922	-2.5415	2.0265e-05	0.00039751
Cluster-2749.12718	0.683232	32.5116	-5.6676	2.0479e-05	0.00040133
Cluster-2749.47529	1197.56	2509.53	-1.0673	2.0542e-05	0.0004023
Cluster-2749.66947	7.87863	201.562	-4.6644	2.0543e-05	0.0004023
Cluster-2749.43576	879.208	1801.68	-1.0354	2.059e-05	0.00040313
Cluster-2749.68937	0	20.5397	-6.8852	2.0847e-05	0.00040749
Cluster-2749.36649	2281.08	6466.84	-1.5034	2.0859e-05	0.00040763
Cluster-2749.41603	138.432	452.071	-1.7086	2.0976e-05	0.00040954
Cluster-2749.26932	0.683232	35.8443	-5.8058	2.1012e-05	0.00041014
Cluster-2749.32711	176.063	386.882	-1.1349	2.112e-05	0.00041196
Cluster-2982.0	1.93342	33.3793	-4.1254	2.1244e-05	0.00041381
Cluster-2749.32782	41.3608	164.052	-1.9822	2.1278e-05	0.00041428
Cluster-2749.50250	279.313	908.134	-1.7016	2.1306e-05	0.00041471
Cluster-2749.57737	1355.98	3387.8	-1.3208	2.1409e-05	0.00041652
Cluster-2749.61535	1.29295	51.6141	-5.3385	2.1574e-05	0.00041934
Cluster-2749.32444	21.0081	192.159	-3.1853	2.164e-05	0.00042044
Cluster-2749.53298	0	58.695	-8.4051	2.1736e-05	0.00042201
Cluster-2749.76894	0	18.3297	-6.7253	2.1832e-05	0.00042377
Cluster-2749.33374	1217.39	2654.62	-1.1247	2.1928e-05	0.00042514
Cluster-2749.53674	100.489	261.658	-1.3775	2.1962e-05	0.0004257
Cluster-2749.9124	0.988092	31.2054	-5.0331	2.1972e-05	0.00042579
Cluster-2749.18398	31.7223	162.096	-2.3578	2.1981e-05	0.00042587
Cluster-2749.65362	4.08019	51.4835	-3.6597	2.204e-05	0.00042672
Cluster-2749.33852	0	21.3265	-6.9395	2.2075e-05	0.0004273
Cluster-2749.50007	35.6423	393.159	-3.4583	2.2358e-05	0.00043257
Cluster-2749.38593	1.12192	47.4874	-5.3187	2.2405e-05	0.00043338
Cluster-2749.34804	6.07948	95.4174	-3.9485	2.2517e-05	0.00043536
Cluster-2749.15258	70.9344	219.342	-1.6265	2.2564e-05	0.00043598
Cluster-2749.64343	58.3089	158.129	-1.4353	2.2602e-05	0.00043659
Cluster-2749.40628	255.203	518.299	-1.021	2.2849e-05	0.00044109
Cluster-2749.23071	64.6174	605.571	-3.2301	2.286e-05	0.00044117
Cluster-2749.52969	3.85402	48.5636	-3.6232	2.3009e-05	0.00044363
Cluster-2749.62857	4.65953	35.1295	-2.909	2.3137e-05	0.00044579
[truncated: 2,716 more rows]
