# Supplementary material for: Identification of Salt Stress Responding Genes Using Transcriptome Analysis in Green Alga Chlamydomonas reinhardtii
Source: Int J Mol Sci. 2018 Oct 26;19(11):3359. doi: 10.3390/ijms19113359 (PMC6274750; doi:10.3390/ijms19113359)
Supplement: Supplementary file 1 [file ijms-19-03359-s001.zip › ijms-365665 - supplementary/supplementary files/Table S3.xlsx]

## Sheet: Up_regulated genes' enrichment
GO ID	GO term	Annotated gene number	Enriched gene number	P value
GO:0008150	biological_process	33682	2820	1e-30
GO:0055114	oxidation-reduction process	3653	385	2.9e-27
GO:0046686	response to cadmium ion	1317	159	3.4e-18
GO:0042542	response to hydrogen peroxide	189	41	1.1e-15
GO:0009408	response to heat	717	122	1.4e-15
GO:0051259	protein oligomerization	109	25	7.5e-12
GO:0010090	trichome morphogenesis	131	26	4.6e-10
GO:0009414	response to water deprivation	668	79	6.7e-10
GO:0009651	response to salt stress	1488	143	3.9e-09
GO:0043335	protein unfolding	39	14	1.8e-08
GO:0016036	cellular response to phosphate starvation	262	40	2.4e-08
GO:0010030	positive regulation of seed germination	85	20	6.5e-08
GO:0030866	cortical actin cytoskeleton organization	31	12	7.2e-08
GO:0016477	cell migration	31	12	7.2e-08
GO:0045010	actin nucleation	31	12	7.2e-08
GO:0006457	protein folding	847	102	1.1e-07
GO:0050826	response to freezing	39	13	1.6e-07
GO:0010187	negative regulation of seed germination	75	18	2.1e-07
GO:0009409	response to cold	978	106	2.9e-07
GO:0005975	carbohydrate metabolic process	2072	248	7e-07
GO:0009644	response to high light intensity	393	59	7.3e-07
GO:0010380	regulation of chlorophyll biosynthetic process	117	23	8e-07
GO:0090332	stomatal closure	97	11	9.8e-07
GO:0030031	cell projection assembly	58	13	1.3e-06
GO:0034605	cellular response to heat	182	34	1.4e-06
GO:0009738	abscisic acid-activated signaling pathway	610	61	2.3e-06
GO:0071490	cellular response to far red light	29	10	3.1e-06
GO:0071492	cellular response to UV-A	29	10	3.1e-06
GO:0071486	cellular response to high light intensity	29	10	3.1e-06
GO:0005986	sucrose biosynthetic process	99	19	3.8e-06
GO:0071483	cellular response to blue light	64	14	4.4e-06
GO:0006075	(1->3)-beta-D-glucan biosynthetic process	37	11	5.2e-06
GO:0009908	flower development	837	67	7.9e-06
GO:0000038	very long-chain fatty acid metabolic process	134	19	8.1e-06
GO:0070262	peptidyl-serine dephosphorylation	20	8	8.6e-06
GO:0043666	regulation of phosphoprotein phosphatase activity	20	8	8.6e-06
GO:0008152	metabolic process	23387	1914	9.1e-06
GO:0045727	positive regulation of translation	99	18	1.1e-05
GO:0006979	response to oxidative stress	1143	132	1.2e-05
GO:0071491	cellular response to red light	34	10	1.6e-05
GO:0017038	protein import	455	36	1.6e-05
GO:0009615	response to virus	208	29	1.7e-05
GO:0042742	defense response to bacterium	981	95	2e-05
GO:0008360	regulation of cell shape	50	12	2.2e-05
GO:0009825	multidimensional cell growth	139	22	2.2e-05
GO:0005982	starch metabolic process	390	49	2.4e-05
GO:0006605	protein targeting	660	69	2.4e-05
GO:0071555	cell wall organization	407	48	2.5e-05
GO:0010117	photoprotection	43	11	2.5e-05
GO:0006869	lipid transport	309	35	2.8e-05
GO:0006094	gluconeogenesis	105	18	3.4e-05
GO:0042335	cuticle development	135	21	3.5e-05
GO:0009646	response to absence of light	97	17	4.1e-05
GO:0016226	iron-sulfur cluster assembly	148	22	4.8e-05
GO:0006096	glycolytic process	249	31	5.6e-05
GO:0007076	mitotic chromosome condensation	26	8	7.8e-05
GO:0010286	heat acclimation	108	20	7.8e-05
GO:0006855	drug transmembrane transport	190	25	0.00012
GO:0006811	ion transport	1706	156	0.00013
GO:0032509	endosome transport via multivesicular body sorting pathway	74	13	0.00017
GO:0005993	trehalose catabolic process	3	3	0.0002
GO:0006790	sulfur compound metabolic process	943	111	0.0002
GO:0015031	protein transport	1910	176	0.00021
GO:0006090	pyruvate metabolic process	375	47	0.00026
GO:0051085	chaperone mediated protein folding requiring cofactor	102	16	0.00026
GO:0007059	chromosome segregation	507	56	0.00026
GO:0045454	cell redox homeostasis	284	32	0.00028
GO:0006633	fatty acid biosynthetic process	677	72	0.00029
GO:0009737	response to abscisic acid	1279	118	0.00033
GO:0009658	chloroplast organization	578	58	0.00037
GO:0006370	7-methylguanosine mRNA capping	25	7	0.00042
GO:0050832	defense response to fungus	406	51	0.0005
GO:0001666	response to hypoxia	99	16	0.00053
GO:0006011	UDP-glucose metabolic process	26	7	0.00055
GO:0008219	cell death	364	40	0.00057
GO:0003333	amino acid transmembrane transport	139	18	0.00058
GO:0009306	protein secretion	125	18	0.00064
GO:0010199	organ boundary specification between lateral organs and the meristem	8	4	0.00066
GO:0048211	Golgi vesicle docking	8	4	0.00066
GO:0006820	anion transport	775	72	0.0007
GO:0006006	glucose metabolic process	178	31	0.00072
GO:0032889	regulation of vacuole fusion, non-autophagic	4	3	0.00075
GO:0009735	response to cytokinin	594	48	0.00083
GO:0005983	starch catabolic process	181	22	0.00087
GO:0006636	unsaturated fatty acid biosynthetic process	175	21	0.00093
GO:0042026	protein refolding	83	13	0.00097
GO:0070994	detection of oxidative stress	21	6	0.00097
GO:0031048	chromatin silencing by small RNA	70	9	0.00109
GO:0006850	mitochondrial pyruvate transmembrane transport	9	4	0.00113
GO:0010439	regulation of glucosinolate biosynthetic process	15	5	0.00121
GO:0048034	heme O biosynthetic process	15	5	0.00121
GO:0006430	lysyl-tRNA aminoacylation	22	6	0.00127
GO:0000920	cell separation after cytokinesis	22	6	0.00127
GO:0042744	hydrogen peroxide catabolic process	97	14	0.00143
GO:0061077	chaperone-mediated protein folding	150	25	0.00155
GO:0051455	attachment of spindle microtubules to kinetochore involved in homologous chromosome segregation	16	5	0.00168
GO:0031145	anaphase-promoting complex-dependent catabolic process	16	5	0.00168
GO:0052543	callose deposition in cell wall	48	10	0.00179
GO:0043066	negative regulation of apoptotic process	19	5	0.00179
GO:0006983	ER overload response	5	3	0.00179
GO:1900057	positive regulation of leaf senescence	10	4	0.0018
GO:0046854	phosphatidylinositol phosphorylation	49	9	0.00184
GO:0009639	response to red or far red light	431	46	0.00201
GO:0015979	photosynthesis	853	70	0.00202
GO:0009229	thiamine diphosphate biosynthetic process	24	6	0.00207
GO:0015996	chlorophyll catabolic process	123	16	0.00208
GO:0034976	response to endoplasmic reticulum stress	187	27	0.0022
GO:0009934	regulation of meristem structural organization	70	11	0.00226
GO:0045842	positive regulation of mitotic metaphase/anaphase transition	17	5	0.00226
GO:0051754	meiotic sister chromatid cohesion, centromeric	17	5	0.00226
GO:0009082	branched-chain amino acid biosynthetic process	115	7	0.00228
GO:0051510	regulation of unidimensional cell growth	215	30	0.00238
GO:0033499	galactose catabolic process via UDP-galactose	51	9	0.00246
GO:0043044	ATP-dependent chromatin remodeling	53	8	0.00249
GO:0045995	regulation of embryonic development	100	13	0.00255
GO:0000103	sulfate assimilation	49	9	0.00256
GO:0006749	glutathione metabolic process	77	10	0.00257
GO:0080141	regulation of jasmonic acid biosynthetic process	25	6	0.0026
GO:0070676	intralumenal vesicle formation	25	6	0.0026
GO:0033542	fatty acid beta-oxidation, unsaturated, even number	11	4	0.00269
GO:0009816	defense response to bacterium, incompatible interaction	115	15	0.00274
GO:0009617	response to bacterium	1133	115	0.00292
GO:0043157	response to cation stress	34	7	0.00297
GO:0009970	cellular response to sulfate starvation	34	7	0.00297
GO:0010154	fruit development	2200	162	0.00301
GO:0045893	positive regulation of transcription, DNA-templated	494	36	0.00317
GO:0006099	tricarboxylic acid cycle	201	22	0.00332
GO:0016197	endosomal transport	259	34	0.00337
GO:0048482	plant ovule morphogenesis	2	2	0.00337
GO:1903298	negative regulation of hypoxia-induced intrinsic apoptotic signaling pathway	2	2	0.00337
GO:0046621	negative regulation of organ growth	2	2	0.00337
GO:0080173	male-female gamete recognition during double fertilization forming a zygote and endosperm	2	2	0.00337
GO:0010275	NAD(P)H dehydrogenase complex assembly	6	3	0.00343
GO:0033354	chlorophyll cycle	6	3	0.00343
GO:0050691	regulation of defense response to virus by host	6	3	0.00343
GO:0046355	mannan catabolic process	12	4	0.00386
GO:0052573	UDP-D-galactose metabolic process	12	4	0.00386
GO:0010196	nonphotochemical quenching	19	5	0.00386
GO:0010266	response to vitamin B1	19	5	0.00386
GO:0006491	N-glycan processing	19	5	0.00386
GO:0010109	regulation of photosynthesis	284	29	0.00386
GO:0006888	ER to Golgi vesicle-mediated transport	186	19	0.00402
GO:0006520	cellular amino acid metabolic process	1807	139	0.00405
GO:0016123	xanthophyll biosynthetic process	36	7	0.00417
GO:0010021	amylopectin biosynthetic process	36	7	0.00417
GO:0000413	protein peptidyl-prolyl isomerization	156	18	0.00429
GO:0055085	transmembrane transport	2062	189	0.00438
GO:0051301	cell division	957	90	0.00455
GO:0010555	response to mannitol	56	9	0.00472
GO:0010025	wax biosynthetic process	142	19	0.00476
GO:0010183	pollen tube guidance	77	11	0.00482
GO:0010233	phloem transport	41	8	0.00489
GO:0080165	callose deposition in phloem sieve plate	20	5	0.0049
GO:0006995	cellular response to nitrogen starvation	67	10	0.00513
GO:0010366	negative regulation of ethylene biosynthetic process	47	8	0.00529
GO:0048829	root cap development	47	8	0.00529
GO:0006592	ornithine biosynthetic process	13	4	0.00532
GO:0055089	fatty acid homeostasis	13	4	0.00532
GO:0016050	vesicle organization	189	22	0.00569
GO:0000025	maltose catabolic process	38	7	0.0057
GO:0033356	UDP-L-arabinose metabolic process	29	6	0.00571
GO:1900150	regulation of defense response to fungus	22	7	0.00572
GO:0070328	triglyceride homeostasis	7	3	0.00574
GO:0055091	phospholipid homeostasis	7	3	0.00574
GO:0010431	seed maturation	162	19	0.00581
GO:0006777	Mo-molybdopterin cofactor biosynthetic process	90	12	0.00584
GO:0010193	response to ozone	79	11	0.00586
GO:0006572	tyrosine catabolic process	21	5	0.00613
GO:1902000	homogentisate catabolic process	21	5	0.00613
GO:0009817	defense response to fungus, incompatible interaction	129	18	0.00635
GO:0019538	protein metabolic process	8366	589	0.00652
GO:0006048	UDP-N-acetylglucosamine biosynthetic process	39	7	0.00661
GO:0006629	lipid metabolic process	2608	262	0.0067
GO:0009228	thiamine biosynthetic process	59	9	0.00671
GO:0007584	response to nutrient	61	12	0.00706
GO:0010188	response to microbial phytotoxin	14	4	0.0071
GO:0070192	chromosome organization involved in meiotic cell cycle	197	14	0.00711
GO:0010073	meristem maintenance	254	27	0.00746
GO:0016045	detection of bacterium	22	5	0.00756
GO:0070814	hydrogen sulfide biosynthetic process	22	5	0.00756
GO:0034620	cellular response to unfolded protein	68	9	0.00761
GO:0010224	response to UV-B	216	22	0.00772
GO:0080022	primary root development	82	11	0.00776
GO:0045037	protein import into chloroplast stroma	105	13	0.00788
GO:0009662	etioplast organization	31	6	0.00802
GO:0009610	response to symbiotic fungus	31	6	0.00802
GO:0006616	SRP-dependent cotranslational protein targeting to membrane, translocation	61	9	0.00835
GO:0030497	fatty acid elongation	61	9	0.00835
GO:0010205	photoinhibition	130	15	0.00863
GO:0034727	piecemeal microautophagy of nucleus	8	3	0.00879
GO:0015812	gamma-aminobutyric acid transport	8	3	0.00879
GO:2000072	regulation of defense response to fungus, incompatible interaction	15	4	0.00925
GO:0008333	endosome to lysosome transport	32	6	0.00939
GO:0006886	intracellular protein transport	1412	121	0.00945
GO:0001778	plasma membrane repair	3	2	0.00973
GO:0015742	alpha-ketoglutarate transport	3	2	0.00973
GO:0046740	transport of virus in host, cell to cell	3	2	0.00973
GO:0043048	dolichyl monophosphate biosynthetic process	3	2	0.00973
GO:0019481	L-alanine catabolic process, by transamination	3	2	0.00973
GO:0045333	cellular respiration	404	39	0.01089
GO:0048317	seed morphogenesis	33	6	0.01092
GO:0008202	steroid metabolic process	199	20	0.011
GO:0000122	negative regulation of transcription from RNA polymerase II promoter	24	5	0.01108
GO:0006828	manganese ion transport	85	11	0.01134
GO:0009611	response to wounding	384	35	0.01156
GO:0046345	abscisic acid catabolic process	16	4	0.01177
GO:0071291	cellular response to selenium ion	9	3	0.01262
GO:0051512	positive regulation of unidimensional cell growth	34	6	0.01263
GO:0006559	L-phenylalanine catabolic process	34	6	0.01263
GO:0010075	regulation of meristem growth	131	12	0.0128
GO:0070370	cellular heat acclimation	25	5	0.0132
GO:0098719	sodium ion import across plasma membrane	25	5	0.0132
GO:0023014	signal transduction by protein phosphorylation	118	12	0.01377
GO:0000278	mitotic cell cycle	823	80	0.01389
GO:0006879	cellular iron ion homeostasis	89	11	0.01401
GO:1901565	organonitrogen compound catabolic process	1875	175	0.01419
GO:0016124	xanthophyll catabolic process	35	6	0.01451
GO:0051289	protein homotetramerization	35	6	0.01451
GO:0006281	DNA repair	1347	88	0.01488
GO:0080092	regulation of pollen tube growth	56	8	0.01511
GO:0009749	response to glucose	119	13	0.01514
GO:0030433	ubiquitin-dependent ERAD pathway	90	11	0.01515
GO:0007034	vacuolar transport	232	27	0.01536
GO:0048232	male gamete generation	122	12	0.01554
GO:0061408	positive regulation of transcription from RNA polymerase II promoter in response to heat stress	26	5	0.01558
GO:0080167	response to karrikin	127	14	0.01586
GO:0019676	ammonia assimilation cycle	46	7	0.01617
GO:0051260	protein homooligomerization	71	12	0.01647
GO:0016121	carotene catabolic process	36	6	0.01658
GO:0006612	protein targeting to membrane	185	19	0.01659
GO:0010027	thylakoid membrane organization	219	21	0.01708
GO:0006516	glycoprotein catabolic process	10	3	0.01726
GO:0043001	Golgi to plasma membrane protein transport	10	3	0.01726
GO:0006108	malate metabolic process	92	11	0.01763
GO:0010071	root meristem specification	18	4	0.01804
GO:0046506	sulfolipid biosynthetic process	18	4	0.01804
GO:0034968	histone lysine methylation	189	19	0.01811
GO:0009643	photosynthetic acclimation	27	5	0.01822
GO:0006493	protein O-linked glycosylation	27	5	0.01822
GO:0009567	double fertilization forming a zygote and endosperm	60	10	0.01835
GO:0010360	negative regulation of anion channel activity	18	3	0.0187
GO:0051446	positive regulation of meiotic cell cycle	18	3	0.0187
GO:0046110	xanthine metabolic process	4	2	0.01871
GO:0033160	positive regulation of protein import into nucleus, translocation	4	2	0.01871
GO:1901017	negative regulation of potassium ion transmembrane transporter activity	4	2	0.01871
GO:0009247	glycolipid biosynthetic process	170	18	0.01871
GO:0006302	double-strand break repair	442	31	0.01877
GO:0009787	regulation of abscisic acid-activated signaling pathway	276	19	0.01886
GO:0006002	fructose 6-phosphate metabolic process	93	11	0.01898
GO:0006355	regulation of transcription, DNA-templated	2154	164	0.02034
GO:0052544	defense response by callose deposition in cell wall	38	6	0.0213
GO:0009083	branched-chain amino acid catabolic process	101	10	0.0218
GO:0048575	short-day photoperiodism, flowering	19	4	0.02183
GO:0051131	chaperone-mediated protein complex assembly	19	4	0.02183
GO:0002143	tRNA wobble position uridine thiolation	11	3	0.02272
GO:0019521	D-gluconate metabolic process	11	3	0.02272
GO:0006218	uridine catabolic process	11	3	0.02272
GO:0010311	lateral root formation	146	15	0.02301
GO:0051302	regulation of cell division	250	22	0.02365
GO:0009407	toxin catabolic process	29	5	0.02437
GO:0006102	isocitrate metabolic process	29	5	0.02437
GO:0006342	chromatin silencing	159	21	0.0244
GO:0032147	activation of protein kinase activity	93	10	0.02524
GO:0016192	vesicle-mediated transport	1025	99	0.02556
GO:0006145	purine nucleobase catabolic process	20	4	0.02606
GO:0031348	negative regulation of defense response	136	16	0.02711
GO:0006165	nucleoside diphosphate phosphorylation	279	36	0.02726
GO:0048015	phosphatidylinositol-mediated signaling	51	7	0.02727
GO:0006241	CTP biosynthetic process	55	7	0.02786
GO:0006646	phosphatidylethanolamine biosynthetic process	30	5	0.02788
GO:0006228	UTP biosynthetic process	30	5	0.02788
GO:0016117	carotenoid biosynthetic process	239	28	0.028
GO:0007020	microtubule nucleation	30	6	0.02896
GO:0032456	endocytic recycling	12	3	0.02901
GO:0000738	DNA catabolic process, exonucleolytic	12	3	0.02901
GO:0046512	sphingosine biosynthetic process	12	3	0.02901
GO:0048510	regulation of timing of transition from vegetative to reproductive phase	75	9	0.02948
GO:0019363	pyridine nucleotide biosynthetic process	68	8	0.02994
GO:0031116	positive regulation of microtubule polymerization	18	5	0.02994
GO:0000735	removal of nonhomologous ends	5	2	0.02998
GO:0009625	response to insect	5	2	0.02998
GO:0010492	maintenance of shoot apical meristem identity	21	4	0.03075
GO:0010032	meiotic chromosome condensation	21	4	0.03075
GO:0006511	ubiquitin-dependent protein catabolic process	857	72	0.03087
GO:0071370	cellular response to gibberellin stimulus	64	8	0.03142
GO:0030244	cellulose biosynthetic process	62	6	0.03173
GO:0010020	chloroplast fission	76	9	0.03178
GO:0006508	proteolysis	2329	176	0.03299
GO:0006349	regulation of gene expression by genetic imprinting	42	6	0.0333
GO:0009968	negative regulation of signal transduction	266	18	0.03335
GO:0031098	stress-activated protein kinase signaling cascade	89	10	0.03364
GO:0010100	negative regulation of photomorphogenesis	32	5	0.03583
GO:0043970	histone H3-K9 acetylation	25	5	0.03587
GO:0019563	glycerol catabolic process	22	4	0.0359
GO:0010231	maintenance of seed dormancy	22	4	0.0359
GO:0070291	N-acylethanolamine metabolic process	22	4	0.0359
GO:0015691	cadmium ion transport	54	7	0.03594
GO:0005985	sucrose metabolic process	168	28	0.03596
GO:0012501	programmed cell death	256	22	0.03596
GO:0031935	regulation of chromatin silencing	33	5	0.03609
GO:0006656	phosphatidylcholine biosynthetic process	13	3	0.03612
GO:1904143	positive regulation of carotenoid biosynthetic process	13	3	0.03612
GO:0090063	positive regulation of microtubule nucleation	13	3	0.03612
GO:0015689	molybdate ion transport	13	3	0.03612
GO:0009308	amine metabolic process	252	31	0.03617
GO:0045324	late endosome to vacuole transport	108	12	0.03665
GO:0048867	stem cell fate determination	43	6	0.03687
GO:1904278	positive regulation of wax biosynthetic process	43	6	0.03687
GO:0009755	hormone-mediated signaling pathway	1375	103	0.03921
GO:0016310	phosphorylation	2725	206	0.04017
GO:0080020	regulation of coenzyme A biosynthetic process	33	5	0.04028
GO:0006813	potassium ion transport	149	18	0.04032
GO:0006570	tyrosine metabolic process	48	10	0.04131
GO:0051596	methylglyoxal catabolic process	39	7	0.04143
GO:0006569	tryptophan catabolic process	27	5	0.04149
GO:1901997	negative regulation of indoleacetic acid biosynthetic process via tryptophan	23	4	0.04152
GO:0042732	D-xylose metabolic process	23	4	0.04152
GO:2000070	regulation of response to water deprivation	23	4	0.04152
GO:0006152	purine nucleoside catabolic process	23	4	0.04152
GO:1903457	lactate catabolic process	23	4	0.04152
GO:0006506	GPI anchor biosynthetic process	42	5	0.04153
GO:0010252	auxin homeostasis	105	11	0.04162
GO:0071365	cellular response to auxin stimulus	320	22	0.04321
GO:0010483	pollen tube reception	6	2	0.04326
GO:0006501	C-terminal protein lipidation	6	2	0.04326
GO:0042554	superoxide anion generation	6	2	0.04326
GO:0033345	asparagine catabolic process via L-aspartate	6	2	0.04326
GO:0045691	regulation of embryo sac central cell differentiation	6	2	0.04326
GO:0045697	regulation of synergid differentiation	6	2	0.04326
GO:0071481	cellular response to X-ray	6	2	0.04326
GO:0015015	heparan sulfate proteoglycan biosynthetic process, enzymatic modification	6	2	0.04326
GO:0080179	1-methylguanosine metabolic process	6	2	0.04326
GO:0006897	endocytosis	141	14	0.04343
GO:0006542	glutamine biosynthetic process	14	3	0.04403
GO:0002229	defense response to oomycetes	14	3	0.04403
GO:0018131	oxazole or thiazole biosynthetic process	14	3	0.04403
GO:1900490	positive regulation of hydroxymethylglutaryl-CoA reductase (NADPH) activity	14	3	0.04403
GO:0019303	D-ribose catabolic process	14	3	0.04403
GO:0051791	medium-chain fatty acid metabolic process	14	3	0.04403
GO:0022900	electron transport chain	435	37	0.04417
GO:0016125	sterol metabolic process	146	14	0.04457
GO:0010587	miRNA catabolic process	45	6	0.04471
GO:0006183	GTP biosynthetic process	34	5	0.04505
GO:0000012	single strand break repair	34	5	0.04505
GO:0006555	methionine metabolic process	90	7	0.04512
GO:0019432	triglyceride biosynthetic process	150	15	0.04591
GO:0000209	protein polyubiquitination	133	13	0.04602
GO:0071366	cellular response to indolebutyric acid stimulus	24	4	0.04761
GO:0000911	cytokinesis by cell plate formation	206	17	0.04838
GO:0042128	nitrate assimilation	55	8	0.04889
GO:0019953	sexual reproduction	348	40	0.04908
GO:0009556	microsporogenesis	108	11	0.04937

## Sheet: Down_regulated genes'enrichment
Table S3: The Gene Ontology (GO) enrichment results of the dys-regulated genes in C. reinhardtii.
GO ID	GO term	Annotated gene number	Enriched gene number	P value
GO:0008150	biological_process	33682	2018	1e-30
GO:0009768	photosynthesis, light harvesting in photosystem I	87	46	1e-30
GO:0009645	response to low light intensity stimulus	72	37	1e-30
GO:0015995	chlorophyll biosynthetic process	242	54	4.4e-29
GO:0009644	response to high light intensity	393	71	6.7e-22
GO:0006412	translation	1779	179	3.8e-16
GO:0009409	response to cold	978	103	5.3e-16
GO:0009269	response to desiccation	41	18	1e-14
GO:0009769	photosynthesis, light harvesting in photosystem II	36	17	1.3e-14
GO:0010218	response to far red light	101	25	8.7e-14
GO:0006364	rRNA processing	742	89	2.1e-12
GO:0010114	response to red light	159	28	5.9e-11
GO:0015979	photosynthesis	853	137	2.4e-10
GO:0009097	isoleucine biosynthetic process	53	16	2.6e-10
GO:0009099	valine biosynthetic process	43	14	1.1e-09
GO:0006782	protoporphyrinogen IX biosynthetic process	54	18	1.5e-09
GO:0042254	ribosome biogenesis	1072	129	1.5e-09
GO:0080167	response to karrikin	127	23	2.6e-09
GO:0009637	response to blue light	158	25	3.8e-09
GO:0009735	response to cytokinin	594	55	5e-09
GO:0006839	mitochondrial transport	237	26	9.5e-09
GO:0009793	embryo development ending in seed dormancy	1797	127	7.2e-08
GO:0009088	threonine biosynthetic process	17	8	1.5e-07
GO:0009423	chorismate biosynthetic process	30	10	2.1e-07
GO:1990575	mitochondrial L-ornithine transmembrane transport	19	8	4.4e-07
GO:0000027	ribosomal large subunit assembly	60	13	8.8e-07
GO:0042742	defense response to bacterium	981	72	1.9e-06
GO:0055114	oxidation-reduction process	3653	238	2.3e-06
GO:0007035	vacuolar acidification	23	8	2.5e-06
GO:0009416	response to light stimulus	1976	175	2.6e-06
GO:0043181	vacuolar sequestering	17	7	2.9e-06
GO:0032119	sequestering of zinc ion	17	7	2.9e-06
GO:0031669	cellular response to nutrient levels	436	24	2.9e-06
GO:0009553	embryo sac development	550	49	3.8e-06
GO:0006636	unsaturated fatty acid biosynthetic process	175	24	6.8e-06
GO:0009789	positive regulation of abscisic acid-activated signaling pathway	105	16	7.1e-06
GO:0010205	photoinhibition	130	18	7.8e-06
GO:0070072	vacuolar proton-transporting V-type ATPase complex assembly	20	7	1e-05
GO:0030104	water homeostasis	32	9	2.3e-05
GO:0010019	chloroplast-nucleus signaling pathway	24	7	3.9e-05
GO:0009089	lysine biosynthetic process via diaminopimelate	51	10	4e-05
GO:1901401	regulation of tetrapyrrole metabolic process	138	16	4.1e-05
GO:0009414	response to water deprivation	668	62	4.5e-05
GO:0042549	photosystem II stabilization	11	5	4.6e-05
GO:0009658	chloroplast organization	578	51	4.8e-05
GO:0000462	maturation of SSU-rRNA from tricistronic rRNA transcript (SSU-rRNA, 5.8S rRNA, LSU-rRNA)	81	13	5.2e-05
GO:0009073	aromatic amino acid family biosynthetic process	82	19	5.5e-05
GO:0043157	response to cation stress	34	8	6.1e-05
GO:0046487	glyoxylate metabolic process	31	5	7.2e-05
GO:1903428	positive regulation of reactive oxygen species biosynthetic process	3	3	7.2e-05
GO:0015991	ATP hydrolysis coupled proton transport	66	11	8.1e-05
GO:0006424	glutamyl-tRNA aminoacylation	46	9	0.0001
GO:0019264	glycine biosynthetic process from serine	37	8	0.00012
GO:0006565	L-serine catabolic process	37	8	0.00012
GO:1904482	cellular response to tetrahydrofolate	37	8	0.00012
GO:0010029	regulation of seed germination	207	16	0.00012
GO:0000463	maturation of LSU-rRNA from tricistronic rRNA transcript (SSU-rRNA, 5.8S rRNA, LSU-rRNA)	20	6	0.00012
GO:0070994	detection of oxidative stress	21	6	0.00016
GO:0009094	L-phenylalanine biosynthetic process	8	4	0.00018
GO:0006541	glutamine metabolic process	114	16	0.00019
GO:1902456	regulation of stomatal opening	61	10	0.0002
GO:0006425	glutaminyl-tRNA aminoacylation	40	8	0.00021
GO:0046686	response to cadmium ion	1317	82	0.00021
GO:0000105	histidine biosynthetic process	41	8	0.00025
GO:0045038	protein import into chloroplast thylakoid membrane	41	8	0.00025
GO:0009231	riboflavin biosynthetic process	32	7	0.00029
GO:0046653	tetrahydrofolate metabolic process	115	11	0.00029
GO:0009098	leucine biosynthetic process	53	9	0.00031
GO:0048366	leaf development	623	50	0.00031
GO:0010124	phenylacetate catabolic process	9	4	0.00032
GO:0010111	glyoxysome organization	9	4	0.00032
GO:0015986	ATP synthesis coupled proton transport	78	11	0.00037
GO:0046777	protein autophosphorylation	401	32	0.00038
GO:0080141	regulation of jasmonic acid biosynthetic process	25	6	0.00046
GO:0035435	phosphate ion transmembrane transport	93	12	0.00048
GO:0019353	protoporphyrinogen IX biosynthetic process from glutamate	17	5	0.0005
GO:0000038	very long-chain fatty acid metabolic process	134	16	0.00057
GO:0009086	methionine biosynthetic process	56	7	0.00058
GO:0009611	response to wounding	384	30	0.00059
GO:0009934	regulation of meristem structural organization	70	10	0.00061
GO:0006015	5-phosphoribose 1-diphosphate biosynthetic process	5	3	0.00067
GO:0010352	lithium ion export	11	4	0.00078
GO:0009554	megasporogenesis	11	4	0.00078
GO:0009651	response to salt stress	1488	105	0.00078
GO:0031408	oxylipin biosynthetic process	171	17	0.00082
GO:0048229	gametophyte development	1279	80	0.00084
GO:0010196	nonphotochemical quenching	19	5	0.00088
GO:0016117	carotenoid biosynthetic process	239	20	0.00088
GO:0030497	fatty acid elongation	61	9	0.0009
GO:0040014	regulation of multicellular organism growth	61	9	0.0009
GO:0016042	lipid catabolic process	437	40	0.00095
GO:0010207	photosystem II assembly	83	12	0.00095
GO:0050826	response to freezing	39	7	0.00101
GO:0090628	plant epidermal cell fate specification	29	6	0.00107
GO:0032877	positive regulation of DNA endoreduplication	29	6	0.00107
GO:0090392	sepal giant cell differentiation	29	6	0.00107
GO:0097264	self proteolysis	29	6	0.00107
GO:0010197	polar nucleus fusion	118	13	0.00128
GO:0090391	granum assembly	6	3	0.0013
GO:0006730	one-carbon metabolic process	96	11	0.00142
GO:0045892	negative regulation of transcription, DNA-templated	370	21	0.00142
GO:0003333	amino acid transmembrane transport	139	21	0.00145
GO:0042538	hyperosmotic salinity response	120	13	0.0015
GO:0042274	ribosomal small subunit biogenesis	173	24	0.00154
GO:0006433	prolyl-tRNA aminoacylation	31	6	0.00154
GO:0017126	nucleologenesis	2	2	0.00173
GO:1904964	positive regulation of phytol biosynthetic process	2	2	0.00173
GO:0010230	alternative respiration	2	2	0.00173
GO:0046274	lignin catabolic process	2	2	0.00173
GO:0015824	proline transport	2	2	0.00173
GO:2000024	regulation of leaf development	97	10	0.00197
GO:0006164	purine nucleotide biosynthetic process	315	27	0.00218
GO:0010587	miRNA catabolic process	45	7	0.00241
GO:0051512	positive regulation of unidimensional cell growth	34	6	0.00253
GO:0001558	regulation of cell growth	294	25	0.00259
GO:2000014	regulation of endosperm development	46	7	0.00274
GO:0010025	wax biosynthetic process	142	12	0.00275
GO:0000373	Group II intron splicing	15	4	0.00281
GO:0006189	'de novo' IMP biosynthetic process	72	9	0.00293
GO:0042752	regulation of circadian rhythm	175	16	0.00299
GO:0006635	fatty acid beta-oxidation	164	18	0.00301
GO:0033317	pantothenate biosynthetic process from valine	25	5	0.00327
GO:0051260	protein homooligomerization	71	8	0.00341
GO:1905499	trichome papilla formation	8	3	0.00343
GO:0010103	stomatal complex morphogenesis	37	5	0.00363
GO:0042773	ATP synthesis coupled electron transport	119	8	0.00397
GO:0042335	cuticle development	135	13	0.00423
GO:0019684	photosynthesis, light reaction	551	96	0.00451
GO:0045184	establishment of protein localization	1937	91	0.00457
GO:1900865	chloroplast RNA modification	17	4	0.00459
GO:0018160	peptidyl-pyrromethane cofactor linkage	17	4	0.00459
GO:0009225	nucleotide-sugar metabolic process	171	10	0.00459
GO:0051302	regulation of cell division	250	19	0.0046
GO:2000067	regulation of root morphogenesis	27	5	0.00464
GO:1903224	regulation of endodermal cell differentiation	27	5	0.00464
GO:0042659	regulation of cell fate specification	27	5	0.00464
GO:0000162	tryptophan biosynthetic process	27	5	0.00464
GO:0006434	seryl-tRNA aminoacylation	27	5	0.00464
GO:0090558	plant epidermis development	443	21	0.00465
GO:0042273	ribosomal large subunit biogenesis	145	29	0.00472
GO:0006108	malate metabolic process	92	10	0.00491
GO:0008295	spermidine biosynthetic process	9	3	0.00499
GO:0046040	IMP metabolic process	82	11	0.00501
GO:0006546	glycine catabolic process	27	3	0.00504
GO:1901979	regulation of inward rectifier potassium channel activity	3	2	0.00504
GO:0000372	Group I intron splicing	3	2	0.00504
GO:0043268	positive regulation of potassium ion transport	3	2	0.00504
GO:1903705	positive regulation of production of siRNA involved in RNA interference	3	2	0.00504
GO:0070409	carbamoyl phosphate biosynthetic process	3	2	0.00504
GO:0051776	detection of redox state	3	2	0.00504
GO:0000304	response to singlet oxygen	18	4	0.00571
GO:0009407	toxin catabolic process	29	5	0.00637
GO:0009744	response to sucrose	139	13	0.00656
GO:0006614	SRP-dependent cotranslational protein targeting to membrane	90	12	0.00685
GO:0032365	intracellular lipid transport	10	3	0.00691
GO:0040009	regulation of growth rate	10	3	0.00691
GO:0006469	negative regulation of protein kinase activity	48	4	0.00691
GO:0019354	siroheme biosynthetic process	19	4	0.00699
GO:0006429	leucyl-tRNA aminoacylation	30	5	0.00739
GO:0071472	cellular response to salt stress	83	9	0.00755
GO:0006413	translational initiation	208	21	0.00776
GO:0000469	cleavage involved in rRNA processing	83	8	0.0085
GO:0009626	plant-type hypersensitive response	158	14	0.00873
GO:0007169	transmembrane receptor protein tyrosine kinase signaling pathway	85	9	0.00879
GO:0008152	metabolic process	23387	1483	0.00886
GO:0019632	shikimate metabolic process	11	3	0.00921
GO:0009607	response to biotic stimulus	1912	122	0.0094
GO:0042882	L-arabinose transport	4	2	0.0098
GO:0010148	transpiration	4	2	0.0098
GO:0000476	maturation of 4.5S rRNA	4	2	0.0098
GO:0015805	S-adenosyl-L-methionine transport	4	2	0.0098
GO:0006427	histidyl-tRNA aminoacylation	4	2	0.0098
GO:0031167	rRNA methylation	49	8	0.01006
GO:0046655	folic acid metabolic process	73	8	0.01077
GO:0009627	systemic acquired resistance	145	14	0.01084
GO:1902609	(R)-2-hydroxy-alpha-linolenic acid biosynthetic process	46	6	0.01156
GO:0006790	sulfur compound metabolic process	943	55	0.01164
GO:0001731	formation of translation preinitiation complex	12	3	0.0119
GO:1990481	mRNA pseudouridine synthesis	12	3	0.0119
GO:0051958	methotrexate transport	12	3	0.0119
GO:0006435	threonyl-tRNA aminoacylation	12	3	0.0119
GO:0050792	regulation of viral process	39	4	0.0119
GO:0009738	abscisic acid-activated signaling pathway	610	53	0.01192
GO:0072488	ammonium transmembrane transport	22	4	0.01195
GO:0006783	heme biosynthetic process	111	28	0.0121
GO:0055085	transmembrane transport	2062	149	0.01248
GO:0009116	nucleoside metabolic process	218	12	0.01283
GO:0006616	SRP-dependent cotranslational protein targeting to membrane, translocation	61	7	0.01306
GO:0030048	actin filament-based movement	23	4	0.014
GO:0019761	glucosinolate biosynthetic process	35	5	0.0142
GO:0097054	L-glutamate biosynthetic process	13	3	0.015
GO:0051938	L-glutamate import	13	3	0.015
GO:0009739	response to gibberellin	127	8	0.0155
GO:0046854	phosphatidylinositol phosphorylation	49	6	0.01554
GO:0000381	regulation of alternative mRNA splicing, via spliceosome	78	8	0.01569
GO:0015940	pantothenate biosynthetic process	30	7	0.01582
GO:0019419	sulfate reduction	12	4	0.01586
GO:0080114	positive regulation of glycine hydroxymethyltransferase activity	5	2	0.01588
GO:0018008	N-terminal peptidyl-glycine N-myristoylation	5	2	0.01588
GO:0071722	detoxification of arsenic-containing substance	5	2	0.01588
GO:0033231	carbohydrate export	5	2	0.01588
GO:0006431	methionyl-tRNA aminoacylation	5	2	0.01588
GO:0010064	embryonic shoot morphogenesis	5	2	0.01588
GO:0000963	mitochondrial RNA processing	5	2	0.01588
GO:0000958	mitochondrial mRNA catabolic process	5	2	0.01588
GO:0000086	G2/M transition of mitotic cell cycle	75	4	0.01589
GO:0045454	cell redox homeostasis	284	20	0.01591
GO:0048364	root development	1059	55	0.01596
GO:0030488	tRNA methylation	122	14	0.01617
GO:0035304	regulation of protein dephosphorylation	24	4	0.01626
GO:0071215	cellular response to abscisic acid stimulus	690	61	0.01674
GO:0009787	regulation of abscisic acid-activated signaling pathway	276	30	0.0173
GO:0009451	RNA modification	417	47	0.01785
GO:2000028	regulation of photoperiodism, flowering	152	11	0.01805
GO:0048564	photosystem I assembly	65	7	0.01809
GO:0006808	regulation of nitrogen utilization	14	3	0.01851
GO:0015802	basic amino acid transport	14	3	0.01851
GO:0044208	'de novo' AMP biosynthetic process	14	3	0.01851
GO:0009737	response to abscisic acid	1279	96	0.01864
GO:0048015	phosphatidylinositol-mediated signaling	51	6	0.01867
GO:0090708	specification of plant organ axis polarity	38	5	0.01983
GO:0016246	RNA interference	127	8	0.01985
GO:0006090	pyruvate metabolic process	375	15	0.02094
GO:0001887	selenium compound metabolic process	26	4	0.02143
GO:0009854	oxidative photosynthetic carbon pathway	26	4	0.02143
GO:0010588	cotyledon vascular tissue pattern formation	26	4	0.02143
GO:0000390	spliceosomal complex disassembly	15	3	0.02243
GO:0045039	protein import into mitochondrial inner membrane	15	3	0.02243
GO:0043144	snoRNA processing	74	10	0.02306
GO:0019432	triglyceride biosynthetic process	150	13	0.02311
GO:2000377	regulation of reactive oxygen species metabolic process	163	18	0.02312
GO:0009107	lipoate biosynthetic process	6	2	0.02317
GO:1901181	negative regulation of cellular response to caffeine	6	2	0.02317
GO:0009623	response to parasitic fungus	6	2	0.02317
GO:0009969	xyloglucan biosynthetic process	6	2	0.02317
GO:0015675	nickel cation transport	6	2	0.02317
GO:0050832	defense response to fungus	406	25	0.0234
GO:0006355	regulation of transcription, DNA-templated	2154	106	0.02355
GO:0009704	de-etiolation	27	4	0.02435
GO:0007568	aging	362	20	0.0244
GO:0006508	proteolysis	2329	88	0.02562
GO:0000470	maturation of LSU-rRNA	36	9	0.02659
GO:0080092	regulation of pollen tube growth	56	6	0.02831
GO:0018105	peptidyl-serine phosphorylation	191	14	0.02916
GO:0002213	defense response to insect	42	5	0.02936
GO:0006887	exocytosis	119	7	0.03066
GO:0051252	regulation of RNA metabolic process	2343	125	0.03076
GO:0043090	amino acid import	20	5	0.03148
GO:0010089	xylem development	10	3	0.03153
GO:0006438	valyl-tRNA aminoacylation	17	3	0.03153
GO:0000466	maturation of 5.8S rRNA from tricistronic rRNA transcript (SSU-rRNA, 5.8S rRNA, LSU-rRNA)	55	4	0.03155
GO:0033614	chloroplast proton-transporting ATP synthase complex assembly	7	2	0.03155
GO:0070476	rRNA (guanine-N7)-methylation	7	2	0.03155
GO:0045604	regulation of epidermal cell differentiation	7	2	0.03155
GO:0031930	mitochondria-nucleus signaling pathway	7	2	0.03155
GO:0006420	arginyl-tRNA aminoacylation	7	2	0.03155
GO:0006423	cysteinyl-tRNA aminoacylation	7	2	0.03155
GO:0010077	maintenance of inflorescence meristem identity	7	2	0.03155
GO:0019379	sulfate assimilation, phosphoadenylyl sulfate reduction by phosphoadenylyl-sulfate reductase (thioredoxin)	7	2	0.03155
GO:2000653	regulation of genetic imprinting	7	2	0.03155
GO:0031120	snRNA pseudouridine synthesis	7	2	0.03155
GO:0035674	tricarboxylic acid transmembrane transport	7	2	0.03155
GO:0010117	photoprotection	43	5	0.03212
GO:0000184	nuclear-transcribed mRNA catabolic process, nonsense-mediated decay	136	11	0.03267
GO:0060321	acceptance of pollen	58	6	0.03293
GO:0008645	hexose transport	90	8	0.03376
GO:0001561	fatty acid alpha-oxidation	30	4	0.0345
GO:0009697	salicylic acid biosynthetic process	30	4	0.0345
GO:2001009	regulation of plant-type cell wall cellulose biosynthetic process	30	4	0.0345
GO:0006813	potassium ion transport	149	13	0.03481
GO:0032259	methylation	1174	70	0.03572
GO:0009963	positive regulation of flavonoid biosynthetic process	18	3	0.03669
GO:0045036	protein targeting to chloroplast	204	20	0.0374
GO:0009751	response to salicylic acid	308	26	0.03848
GO:0018298	protein-chromophore linkage	145	11	0.04002
GO:0045047	protein targeting to ER	110	14	0.04064
GO:0080186	developmental vegetative growth	61	6	0.04075
GO:0001682	tRNA 5'-leader removal	8	2	0.04092
GO:0015812	gamma-aminobutyric acid transport	8	2	0.04092
GO:0006428	isoleucyl-tRNA aminoacylation	8	2	0.04092
GO:0070574	cadmium ion transmembrane transport	8	2	0.04092
GO:0002940	tRNA N2-guanine methylation	8	2	0.04092
GO:0006833	water transport	50	7	0.04123
GO:0042128	nitrate assimilation	55	6	0.04131
GO:0019676	ammonia assimilation cycle	46	5	0.04136
GO:0048831	regulation of shoot system development	394	26	0.04139
GO:0043457	regulation of cellular respiration	1	1	0.04157
GO:0051511	negative regulation of unidimensional cell growth	1	1	0.04157
GO:0000494	box C/D snoRNA 3'-end processing	1	1	0.04157
GO:1901347	negative regulation of secondary cell wall biogenesis	1	1	0.04157
GO:0030174	regulation of DNA-dependent DNA replication initiation	1	1	0.04157
GO:0070150	mitochondrial glycyl-tRNA aminoacylation	1	1	0.04157
GO:1990258	histone glutamine methylation	1	1	0.04157
GO:1902184	negative regulation of shoot apical meristem development	1	1	0.04157
GO:0006231	dTMP biosynthetic process	1	1	0.04157
GO:0080164	regulation of nitric oxide metabolic process	1	1	0.04157
GO:0050777	negative regulation of immune response	52	3	0.04157
GO:1904966	positive regulation of vitamin E biosynthetic process	19	3	0.04226
GO:0043693	monoterpene biosynthetic process	19	3	0.04226
GO:0036292	DNA rewinding	19	3	0.04226
GO:0006620	posttranslational protein targeting to endoplasmic reticulum membrane	47	5	0.04476
GO:0048571	long-day photoperiodism	152	9	0.04479
GO:0009773	photosynthetic electron transport in photosystem I	33	4	0.04675
GO:0071050	snoRNA polyadenylation	33	4	0.04675
GO:0071044	histone mRNA catabolic process	33	4	0.04675
GO:0071036	nuclear polyadenylation-dependent snoRNA catabolic process	33	4	0.04675
GO:0071037	nuclear polyadenylation-dependent snRNA catabolic process	33	4	0.04675
GO:0043630	ncRNA polyadenylation involved in polyadenylation-dependent ncRNA catabolic process	33	4	0.04675
GO:0009695	jasmonic acid biosynthetic process	73	11	0.0479
GO:0009955	adaxial/abaxial pattern specification	75	6	0.04818
GO:0006564	L-serine biosynthetic process	20	3	0.04822
GO:0010222	stem vascular tissue pattern formation	20	3	0.04822
GO:0033386	geranylgeranyl diphosphate biosynthetic process	20	3	0.04822

## Sheet: Sheet1
GO:0008150	biological_process	33682	2820	2780.82	1e-30	Cluster-1605.0;Cluster-1605.1;Cluster-171.0;Cluster-1893.0;Cluster-198.1;Cluster-2538.0;Cluster-2749.10016;Cluster-2749.10071;Cluster-2749.10103;Cluster-2749.10125;Cluster-2749.10130;Cluster-2749.10148;Cluster-2749.10182;Cluster-2749.10183;Cluster-2749.10210;Cluster-2749.10212;Cluster-2749.10240;Cluster-2749.10358;Cluster-2749.10399;Cluster-2749.10424;Cluster-2749.10439;Cluster-2749.10508;Cluster…
GO:0055114	oxidation-reduction process	3653	385	301.59	2.9e-27	Cluster-1605.0;Cluster-1605.1;Cluster-171.0;Cluster-2749.10210;Cluster-2749.10597;Cluster-2749.10848;Cluster-2749.10849;Cluster-2749.10850;Cluster-2749.11608;Cluster-2749.12318;Cluster-2749.13021;Cluster-2749.13331;Cluster-2749.14138;Cluster-2749.14376;Cluster-2749.14495;Cluster-2749.14836;Cluster-2749.1486;Cluster-2749.14987;Cluster-2749.15014;Cluster-2749.1529;Cluster-2749.15668;Cluster-2749.16…
GO:0046686	response to cadmium ion	1317	159	108.73	3.4e-18	Cluster-2749.12990;Cluster-2749.14688;Cluster-2749.15282;Cluster-2749.16073;Cluster-2749.17393;Cluster-2749.17842;Cluster-2749.18084;Cluster-2749.18639;Cluster-2749.18985;Cluster-2749.18988;Cluster-2749.19458;Cluster-2749.20883;Cluster-2749.2093;Cluster-2749.20960;Cluster-2749.22080;Cluster-2749.22514;Cluster-2749.22753;Cluster-2749.22756;Cluster-2749.2439;Cluster-2749.24661;Cluster-2749.24994;Cl…
GO:0042542	response to hydrogen peroxide	189	41	15.6	1.1e-15	Cluster-2749.16635;Cluster-2749.1884;Cluster-2749.22080;Cluster-2749.24840;Cluster-2749.27769;Cluster-2749.28885;Cluster-2749.28887;Cluster-2749.32467;Cluster-2749.36918;Cluster-2749.37361;Cluster-2749.41288;Cluster-2749.42416;Cluster-2749.42443;Cluster-2749.47175;Cluster-2749.47176;Cluster-2749.47335;Cluster-2749.47336;Cluster-2749.47790;Cluster-2749.54175;Cluster-2749.54177;Cluster-2749.55048;C…
GO:0009408	response to heat	717	122	59.2	1.4e-15	Cluster-2749.10148;Cluster-2749.12933;Cluster-2749.14513;Cluster-2749.16635;Cluster-2749.1884;Cluster-2749.20737;Cluster-2749.21219;Cluster-2749.21638;Cluster-2749.21886;Cluster-2749.22786;Cluster-2749.23609;Cluster-2749.23911;Cluster-2749.24142;Cluster-2749.2428;Cluster-2749.24955;Cluster-2749.25810;Cluster-2749.25811;Cluster-2749.26117;Cluster-2749.26156;Cluster-2749.26158;Cluster-2749.26159;Cl…
GO:0051259	protein oligomerization	109	25	9	7.5e-12	Cluster-2749.13120;Cluster-2749.1884;Cluster-2749.23657;Cluster-2749.27103;Cluster-2749.27104;Cluster-2749.2846;Cluster-2749.28881;Cluster-2749.28885;Cluster-2749.28887;Cluster-2749.31120;Cluster-2749.31443;Cluster-2749.31445;Cluster-2749.31682;Cluster-2749.42135;Cluster-2749.47175;Cluster-2749.47176;Cluster-2749.52454;Cluster-2749.55048;Cluster-2749.57700;Cluster-2749.68509;Cluster-2749.70977;Cl…
GO:0010090	trichome morphogenesis	131	26	10.82	4.6e-10	Cluster-2749.21157;Cluster-2749.25977;Cluster-2749.25979;Cluster-2749.3333;Cluster-2749.33973;Cluster-2749.34637;Cluster-2749.36340;Cluster-2749.36341;Cluster-2749.3642;Cluster-2749.36788;Cluster-2749.39073;Cluster-2749.39465;Cluster-2749.50708;Cluster-2749.50709;Cluster-2749.51050;Cluster-2749.6192;Cluster-2749.65041;Cluster-2749.6989;Cluster-2749.77423;Cluster-2749.77984;Cluster-2749.7838;Clust…
GO:0009414	response to water deprivation	668	79	55.15	6.7e-10	Cluster-2749.11674;Cluster-2749.17328;Cluster-2749.18960;Cluster-2749.20228;Cluster-2749.2093;Cluster-2749.21403;Cluster-2749.22394;Cluster-2749.23021;Cluster-2749.23657;Cluster-2749.24965;Cluster-2749.2767;Cluster-2749.29144;Cluster-2749.29174;Cluster-2749.29209;Cluster-2749.29213;Cluster-2749.29689;Cluster-2749.33145;Cluster-2749.35484;Cluster-2749.35559;Cluster-2749.36030;Cluster-2749.36812;Cl…
GO:0009651	response to salt stress	1488	143	122.85	3.9e-09	Cluster-2749.10182;Cluster-2749.10240;Cluster-2749.11674;Cluster-2749.12025;Cluster-2749.12233;Cluster-2749.12873;Cluster-2749.14513;Cluster-2749.14836;Cluster-2749.16073;Cluster-2749.18084;Cluster-2749.1884;Cluster-2749.18960;Cluster-2749.20228;Cluster-2749.2093;Cluster-2749.21865;Cluster-2749.23307;Cluster-2749.24840;Cluster-2749.24955;Cluster-2749.25175;Cluster-2749.25810;Cluster-2749.25811;Cl…
GO:0043335	protein unfolding	39	14	3.22	1.8e-08	Cluster-2749.16635;Cluster-2749.32467;Cluster-2749.56033;Cluster-2749.56034;Cluster-2749.61261;Cluster-2749.67102;Cluster-2749.67103;Cluster-2749.67104;Cluster-2749.69061;Cluster-2749.69066;Cluster-2749.69068;Cluster-2749.69069;Cluster-2749.70842;Cluster-2749.74280
GO:0016036	cellular response to phosphate starvation	262	40	21.63	2.4e-08	Cluster-2749.12826;Cluster-2749.12990;Cluster-2749.13138;Cluster-2749.13140;Cluster-2749.13598;Cluster-2749.1938;Cluster-2749.1939;Cluster-2749.20259;Cluster-2749.20960;Cluster-2749.24265;Cluster-2749.26328;Cluster-2749.27892;Cluster-2749.28221;Cluster-2749.29075;Cluster-2749.39937;Cluster-2749.40156;Cluster-2749.43536;Cluster-2749.45075;Cluster-2749.52372;Cluster-2749.59275;Cluster-2749.59276;Cl…
GO:0010030	positive regulation of seed germination	85	20	7.02	6.5e-08	Cluster-2749.21886;Cluster-2749.22786;Cluster-2749.2428;Cluster-2749.29238;Cluster-2749.30204;Cluster-2749.31480;Cluster-2749.31869;Cluster-2749.31874;Cluster-2749.60897;Cluster-2749.6169;Cluster-2749.68147;Cluster-2749.68149;Cluster-2749.68687;Cluster-2749.71302;Cluster-2749.73709;Cluster-2749.76780;Cluster-2749.83663;Cluster-2749.83773;Cluster-3692.0;Cluster-4437.0
GO:0030866	cortical actin cytoskeleton organization	31	12	2.56	7.2e-08	Cluster-2749.3333;Cluster-2749.3642;Cluster-2749.6192;Cluster-2749.6989;Cluster-2749.77423;Cluster-2749.77984;Cluster-2749.7838;Cluster-2749.78693;Cluster-2749.78793;Cluster-2749.79121;Cluster-2749.79159;Cluster-2749.80783
GO:0016477	cell migration	31	12	2.56	7.2e-08	Cluster-2749.3333;Cluster-2749.3642;Cluster-2749.6192;Cluster-2749.6989;Cluster-2749.77423;Cluster-2749.77984;Cluster-2749.7838;Cluster-2749.78693;Cluster-2749.78793;Cluster-2749.79121;Cluster-2749.79159;Cluster-2749.80783
GO:0045010	actin nucleation	31	12	2.56	7.2e-08	Cluster-2749.3333;Cluster-2749.3642;Cluster-2749.6192;Cluster-2749.6989;Cluster-2749.77423;Cluster-2749.77984;Cluster-2749.7838;Cluster-2749.78693;Cluster-2749.78793;Cluster-2749.79121;Cluster-2749.79159;Cluster-2749.80783
GO:0006457	protein folding	847	102	69.93	1.1e-07	Cluster-2749.11359;Cluster-2749.11361;Cluster-2749.11362;Cluster-2749.14066;Cluster-2749.17842;Cluster-2749.1884;Cluster-2749.20737;Cluster-2749.2093;Cluster-2749.24142;Cluster-2749.24254;Cluster-2749.25775;Cluster-2749.26156;Cluster-2749.26158;Cluster-2749.26159;Cluster-2749.26180;Cluster-2749.27106;Cluster-2749.28785;Cluster-2749.28885;Cluster-2749.28887;Cluster-2749.29027;Cluster-2749.29266;Cl…
GO:0050826	response to freezing	39	13	3.22	1.6e-07	Cluster-2749.18960;Cluster-2749.20228;Cluster-2749.29689;Cluster-2749.31726;Cluster-2749.37812;Cluster-2749.37838;Cluster-2749.38432;Cluster-2749.40626;Cluster-2749.49037;Cluster-2749.51461;Cluster-2749.60678;Cluster-2749.60684;Cluster-2749.71907
GO:0010187	negative regulation of seed germination	75	18	6.19	2.1e-07	Cluster-2749.18869;Cluster-2749.23911;Cluster-2749.29266;Cluster-2749.41285;Cluster-2749.43310;Cluster-2749.43492;Cluster-2749.43496;Cluster-2749.44486;Cluster-2749.44794;Cluster-2749.4536;Cluster-2749.46769;Cluster-2749.47345;Cluster-2749.49004;Cluster-2749.50880;Cluster-2749.53744;Cluster-2749.55213;Cluster-2749.55906;Cluster-2749.65147
GO:0009409	response to cold	978	106	80.74	2.9e-07	Cluster-2749.14513;Cluster-2749.14846;Cluster-2749.15723;Cluster-2749.16073;Cluster-2749.16909;Cluster-2749.1745;Cluster-2749.18960;Cluster-2749.20228;Cluster-2749.2093;Cluster-2749.24955;Cluster-2749.28454;Cluster-2749.29238;Cluster-2749.29266;Cluster-2749.29689;Cluster-2749.30147;Cluster-2749.30261;Cluster-2749.31480;Cluster-2749.31550;Cluster-2749.31551;Cluster-2749.31726;Cluster-2749.31869;Cl…
GO:0005975	carbohydrate metabolic process	2072	248	171.07	7e-07	Cluster-2749.10130;Cluster-2749.12425;Cluster-2749.12990;Cluster-2749.13021;Cluster-2749.13089;Cluster-2749.1447;Cluster-2749.14688;Cluster-2749.14836;Cluster-2749.15764;Cluster-2749.15835;Cluster-2749.16037;Cluster-2749.16073;Cluster-2749.16572;Cluster-2749.17269;Cluster-2749.17383;Cluster-2749.17684;Cluster-2749.17809;Cluster-2749.17812;Cluster-2749.18602;Cluster-2749.18846;Cluster-2749.18949;C…
GO:0009644	response to high light intensity	393	59	32.45	7.3e-07	Cluster-2749.15668;Cluster-2749.16635;Cluster-2749.17012;Cluster-2749.17704;Cluster-2749.18652;Cluster-2749.18653;Cluster-2749.21886;Cluster-2749.22786;Cluster-2749.23869;Cluster-2749.23874;Cluster-2749.2428;Cluster-2749.26232;Cluster-2749.28885;Cluster-2749.28887;Cluster-2749.30109;Cluster-2749.32194;Cluster-2749.32467;Cluster-2749.34915;Cluster-2749.34917;Cluster-2749.40390;Cluster-2749.41288;C…
GO:0010380	regulation of chlorophyll biosynthetic process	117	23	9.66	8e-07	Cluster-2749.17393;Cluster-2749.21886;Cluster-2749.22786;Cluster-2749.2428;Cluster-2749.33145;Cluster-2749.37108;Cluster-2749.39131;Cluster-2749.43614;Cluster-2749.47233;Cluster-2749.48016;Cluster-2749.49641;Cluster-2749.51529;Cluster-2749.53717;Cluster-2749.60123;Cluster-2749.65207;Cluster-2749.68147;Cluster-2749.68149;Cluster-2749.68687;Cluster-2749.74701;Cluster-2749.83663;Cluster-2749.83773;C…
GO:0090332	stomatal closure	97	11	8.01	9.8e-07	Cluster-2749.29266;Cluster-2749.41285;Cluster-2749.43310;Cluster-2749.43492;Cluster-2749.43496;Cluster-2749.44486;Cluster-2749.47345;Cluster-2749.49004;Cluster-2749.51990;Cluster-2749.55213;Cluster-2749.75025
GO:0030031	cell projection assembly	58	13	4.79	1.3e-06	Cluster-2749.3333;Cluster-2749.3642;Cluster-2749.59633;Cluster-2749.6192;Cluster-2749.6989;Cluster-2749.77423;Cluster-2749.77984;Cluster-2749.7838;Cluster-2749.78693;Cluster-2749.78793;Cluster-2749.79121;Cluster-2749.79159;Cluster-2749.80783
GO:0034605	cellular response to heat	182	34	15.03	1.4e-06	Cluster-2749.12933;Cluster-2749.14513;Cluster-2749.21219;Cluster-2749.21638;Cluster-2749.21886;Cluster-2749.22786;Cluster-2749.2428;Cluster-2749.24955;Cluster-2749.26117;Cluster-2749.27186;Cluster-2749.28081;Cluster-2749.28454;Cluster-2749.31359;Cluster-2749.31361;Cluster-2749.32459;Cluster-2749.41288;Cluster-2749.42882;Cluster-2749.43219;Cluster-2749.43362;Cluster-2749.43400;Cluster-2749.50803;C…
GO:0009738	abscisic acid-activated signaling pathway	610	61	50.36	2.3e-06	Cluster-2749.10182;Cluster-2749.11370;Cluster-2749.11674;Cluster-2749.14071;Cluster-2749.14341;Cluster-2749.17683;Cluster-2749.18960;Cluster-2749.20228;Cluster-2749.20558;Cluster-2749.20888;Cluster-2749.25136;Cluster-2749.26095;Cluster-2749.28013;Cluster-2749.29271;Cluster-2749.29377;Cluster-2749.29689;Cluster-2749.30036;Cluster-2749.30037;Cluster-2749.30204;Cluster-2749.3183;Cluster-2749.32183;C…
GO:0071490	cellular response to far red light	29	10	2.39	3.1e-06	Cluster-2749.21886;Cluster-2749.22786;Cluster-2749.2428;Cluster-2749.68147;Cluster-2749.68149;Cluster-2749.68687;Cluster-2749.83663;Cluster-2749.83773;Cluster-3692.0;Cluster-4437.0
GO:0071492	cellular response to UV-A	29	10	2.39	3.1e-06	Cluster-2749.21886;Cluster-2749.22786;Cluster-2749.2428;Cluster-2749.68147;Cluster-2749.68149;Cluster-2749.68687;Cluster-2749.83663;Cluster-2749.83773;Cluster-3692.0;Cluster-4437.0
GO:0071486	cellular response to high light intensity	29	10	2.39	3.1e-06	Cluster-2749.21886;Cluster-2749.22786;Cluster-2749.2428;Cluster-2749.68147;Cluster-2749.68149;Cluster-2749.68687;Cluster-2749.83663;Cluster-2749.83773;Cluster-3692.0;Cluster-4437.0
GO:0005986	sucrose biosynthetic process	99	19	8.17	3.8e-06	Cluster-2749.16037;Cluster-2749.28169;Cluster-2749.29209;Cluster-2749.29213;Cluster-2749.30147;Cluster-2749.35756;Cluster-2749.35757;Cluster-2749.36030;Cluster-2749.36812;Cluster-2749.47451;Cluster-2749.47884;Cluster-2749.48306;Cluster-2749.48629;Cluster-2749.51176;Cluster-2749.51553;Cluster-2749.53560;Cluster-2749.63337;Cluster-2749.64122;Cluster-2749.71388
GO:0071483	cellular response to blue light	64	14	5.28	4.4e-06	Cluster-2749.10148;Cluster-2749.17842;Cluster-2749.21886;Cluster-2749.22786;Cluster-2749.2428;Cluster-2749.47254;Cluster-2749.50821;Cluster-2749.68147;Cluster-2749.68149;Cluster-2749.68687;Cluster-2749.83663;Cluster-2749.83773;Cluster-3692.0;Cluster-4437.0
GO:0006075	(1->3)-beta-D-glucan biosynthetic process	37	11	3.05	5.2e-06	Cluster-2749.21797;Cluster-2749.24874;Cluster-2749.28743;Cluster-2749.31820;Cluster-2749.43460;Cluster-2749.55854;Cluster-2749.55857;Cluster-2749.55860;Cluster-2749.55871;Cluster-2749.55873;Cluster-2749.55875
GO:0009908	flower development	837	67	69.1	7.9e-06	Cluster-2749.11593;Cluster-2749.12611;Cluster-2749.12665;Cluster-2749.12740;Cluster-2749.12976;Cluster-2749.18846;Cluster-2749.18958;Cluster-2749.20732;Cluster-2749.21205;Cluster-2749.21899;Cluster-2749.25929;Cluster-2749.26117;Cluster-2749.26295;Cluster-2749.26640;Cluster-2749.26737;Cluster-2749.26738;Cluster-2749.27186;Cluster-2749.27301;Cluster-2749.29260;Cluster-2749.29262;Cluster-2749.30226;…
GO:0000038	very long-chain fatty acid metabolic process	134	19	11.06	8.1e-06	Cluster-2749.11018;Cluster-2749.11019;Cluster-2749.11020;Cluster-2749.11021;Cluster-2749.16909;Cluster-2749.1745;Cluster-2749.23021;Cluster-2749.28136;Cluster-2749.30261;Cluster-2749.57370;Cluster-2749.57371;Cluster-2749.57372;Cluster-2749.61663;Cluster-2749.66804;Cluster-2749.67752;Cluster-2749.70406;Cluster-2749.70408;Cluster-2749.84902;Cluster-2749.84903
GO:0070262	peptidyl-serine dephosphorylation	20	8	1.65	8.6e-06	Cluster-2749.10943;Cluster-2749.15655;Cluster-2749.17276;Cluster-2749.26538;Cluster-2749.58710;Cluster-2749.61742;Cluster-2749.70828;Cluster-2749.72677
GO:0043666	regulation of phosphoprotein phosphatase activity	20	8	1.65	8.6e-06	Cluster-2749.10943;Cluster-2749.15655;Cluster-2749.17276;Cluster-2749.26538;Cluster-2749.58710;Cluster-2749.61742;Cluster-2749.70828;Cluster-2749.72677
GO:0008152	metabolic process	23387	1914	1930.85	9.1e-06	Cluster-1605.0;Cluster-1605.1;Cluster-171.0;Cluster-198.1;Cluster-2749.10071;Cluster-2749.10125;Cluster-2749.10130;Cluster-2749.10148;Cluster-2749.10182;Cluster-2749.10210;Cluster-2749.10212;Cluster-2749.10358;Cluster-2749.10399;Cluster-2749.10511;Cluster-2749.10596;Cluster-2749.10597;Cluster-2749.10691;Cluster-2749.10748;Cluster-2749.10848;Cluster-2749.10849;Cluster-2749.10850;Cluster-2749.10875…
GO:0045727	positive regulation of translation	99	18	8.17	1.1e-05	Cluster-2749.16635;Cluster-2749.25946;Cluster-2749.32467;Cluster-2749.34575;Cluster-2749.38513;Cluster-2749.39579;Cluster-2749.49546;Cluster-2749.56033;Cluster-2749.56034;Cluster-2749.61261;Cluster-2749.67102;Cluster-2749.67103;Cluster-2749.67104;Cluster-2749.69061;Cluster-2749.69066;Cluster-2749.69068;Cluster-2749.69069;Cluster-2749.70842
GO:0006979	response to oxidative stress	1143	132	94.37	1.2e-05	Cluster-2749.12425;Cluster-2749.12873;Cluster-2749.16635;Cluster-2749.16707;Cluster-2749.18602;Cluster-2749.1884;Cluster-2749.18960;Cluster-2749.19050;Cluster-2749.20228;Cluster-2749.21403;Cluster-2749.22080;Cluster-2749.22195;Cluster-2749.23345;Cluster-2749.24840;Cluster-2749.25448;Cluster-2749.25921;Cluster-2749.26318;Cluster-2749.26327;Cluster-2749.27769;Cluster-2749.27952;Cluster-2749.28221;C…
GO:0071491	cellular response to red light	34	10	2.81	1.6e-05	Cluster-2749.21886;Cluster-2749.22786;Cluster-2749.2428;Cluster-2749.68147;Cluster-2749.68149;Cluster-2749.68687;Cluster-2749.83663;Cluster-2749.83773;Cluster-3692.0;Cluster-4437.0
GO:0017038	protein import	455	36	37.57	1.6e-05	Cluster-2749.17756;Cluster-2749.20903;Cluster-2749.23224;Cluster-2749.32516;Cluster-2749.33073;Cluster-2749.34307;Cluster-2749.34622;Cluster-2749.34637;Cluster-2749.36340;Cluster-2749.36341;Cluster-2749.36788;Cluster-2749.37108;Cluster-2749.37838;Cluster-2749.38415;Cluster-2749.39090;Cluster-2749.39131;Cluster-2749.40390;Cluster-2749.42884;Cluster-2749.43614;Cluster-2749.47233;Cluster-2749.48788;…
GO:0009615	response to virus	208	29	17.17	1.7e-05	Cluster-2749.16705;Cluster-2749.21899;Cluster-2749.29266;Cluster-2749.32954;Cluster-2749.33302;Cluster-2749.35899;Cluster-2749.39001;Cluster-2749.41285;Cluster-2749.41288;Cluster-2749.43219;Cluster-2749.43492;Cluster-2749.43496;Cluster-2749.44054;Cluster-2749.44374;Cluster-2749.44486;Cluster-2749.44610;Cluster-2749.46155;Cluster-2749.46847;Cluster-2749.46978;Cluster-2749.47345;Cluster-2749.50803;…
GO:0042742	defense response to bacterium	981	95	80.99	2e-05	Cluster-2749.10399;Cluster-2749.11040;Cluster-2749.12425;Cluster-2749.12873;Cluster-2749.13364;Cluster-2749.15782;Cluster-2749.18846;Cluster-2749.19330;Cluster-2749.20883;Cluster-2749.24693;Cluster-2749.26737;Cluster-2749.26738;Cluster-2749.26926;Cluster-2749.28192;Cluster-2749.29266;Cluster-2749.30226;Cluster-2749.31239;Cluster-2749.31240;Cluster-2749.31247;Cluster-2749.31370;Cluster-2749.33743;…
GO:0008360	regulation of cell shape	50	12	4.13	2.2e-05	Cluster-2749.21797;Cluster-2749.24874;Cluster-2749.28743;Cluster-2749.31820;Cluster-2749.43460;Cluster-2749.55854;Cluster-2749.55857;Cluster-2749.55860;Cluster-2749.55871;Cluster-2749.55873;Cluster-2749.55875;Cluster-2749.59425
GO:0009825	multidimensional cell growth	139	22	11.48	2.2e-05	Cluster-2749.12826;Cluster-2749.20259;Cluster-2749.21157;Cluster-2749.24265;Cluster-2749.3333;Cluster-2749.3642;Cluster-2749.40659;Cluster-2749.42997;Cluster-2749.42998;Cluster-2749.51019;Cluster-2749.6192;Cluster-2749.62394;Cluster-2749.66914;Cluster-2749.6989;Cluster-2749.77423;Cluster-2749.77984;Cluster-2749.7838;Cluster-2749.78693;Cluster-2749.78793;Cluster-2749.79121;Cluster-2749.79159;Clust…
GO:0005982	starch metabolic process	390	49	32.2	2.4e-05	Cluster-2749.10130;Cluster-2749.17269;Cluster-2749.17383;Cluster-2749.19377;Cluster-2749.28169;Cluster-2749.29209;Cluster-2749.29213;Cluster-2749.30515;Cluster-2749.30664;Cluster-2749.33856;Cluster-2749.33857;Cluster-2749.33970;Cluster-2749.34932;Cluster-2749.34933;Cluster-2749.35983;Cluster-2749.35985;Cluster-2749.36368;Cluster-2749.36812;Cluster-2749.37868;Cluster-2749.42270;Cluster-2749.42621;…
GO:0006605	protein targeting	660	69	54.49	2.4e-05	Cluster-2749.14190;Cluster-2749.14675;Cluster-2749.17756;Cluster-2749.19666;Cluster-2749.20903;Cluster-2749.22460;Cluster-2749.27770;Cluster-2749.30796;Cluster-2749.31200;Cluster-2749.32516;Cluster-2749.33073;Cluster-2749.34307;Cluster-2749.34622;Cluster-2749.34637;Cluster-2749.36340;Cluster-2749.36341;Cluster-2749.36788;Cluster-2749.36915;Cluster-2749.37086;Cluster-2749.37091;Cluster-2749.37108;…
GO:0071555	cell wall organization	407	48	33.6	2.5e-05	Cluster-2749.19285;Cluster-2749.19292;Cluster-2749.19856;Cluster-2749.19859;Cluster-2749.19911;Cluster-2749.21797;Cluster-2749.24693;Cluster-2749.24874;Cluster-2749.25500;Cluster-2749.26495;Cluster-2749.26926;Cluster-2749.28136;Cluster-2749.28743;Cluster-2749.31463;Cluster-2749.31820;Cluster-2749.32633;Cluster-2749.32753;Cluster-2749.33878;Cluster-2749.34616;Cluster-2749.35810;Cluster-2749.36436;…
GO:0010117	photoprotection	43	11	3.55	2.5e-05	Cluster-2749.21886;Cluster-2749.22786;Cluster-2749.2428;Cluster-2749.47254;Cluster-2749.68147;Cluster-2749.68149;Cluster-2749.68687;Cluster-2749.83663;Cluster-2749.83773;Cluster-3692.0;Cluster-4437.0
GO:0006869	lipid transport	309	35	25.51	2.8e-05	Cluster-2749.10920;Cluster-2749.15687;Cluster-2749.18009;Cluster-2749.23098;Cluster-2749.24552;Cluster-2749.25415;Cluster-2749.31726;Cluster-2749.33054;Cluster-2749.3358;Cluster-2749.3362;Cluster-2749.40221;Cluster-2749.43856;Cluster-2749.44103;Cluster-2749.45750;Cluster-2749.48320;Cluster-2749.49037;Cluster-2749.5265;Cluster-2749.57963;Cluster-2749.64586;Cluster-2749.64587;Cluster-2749.6638;Clus…
GO:0006094	gluconeogenesis	105	18	8.67	3.4e-05	Cluster-2749.12990;Cluster-2749.15835;Cluster-2749.20960;Cluster-2749.25651;Cluster-2749.27769;Cluster-2749.30147;Cluster-2749.33184;Cluster-2749.33743;Cluster-2749.44610;Cluster-2749.46847;Cluster-2749.51836;Cluster-2749.52372;Cluster-2749.55953;Cluster-2749.60654;Cluster-2749.61208;Cluster-2749.61388;Cluster-2749.64122;Cluster-2749.71388
GO:0042335	cuticle development	135	21	11.15	3.5e-05	Cluster-2749.11018;Cluster-2749.11019;Cluster-2749.11020;Cluster-2749.11021;Cluster-2749.16909;Cluster-2749.1745;Cluster-2749.30261;Cluster-2749.51016;Cluster-2749.53941;Cluster-2749.54261;Cluster-2749.57370;Cluster-2749.57371;Cluster-2749.57372;Cluster-2749.59323;Cluster-2749.59324;Cluster-2749.67752;Cluster-2749.70406;Cluster-2749.70408;Cluster-2749.82458;Cluster-2749.84902;Cluster-2749.84903
GO:0009646	response to absence of light	97	17	8.01	4.1e-05	Cluster-2749.11674;Cluster-2749.31726;Cluster-2749.34637;Cluster-2749.36340;Cluster-2749.36341;Cluster-2749.36788;Cluster-2749.40982;Cluster-2749.42149;Cluster-2749.47254;Cluster-2749.47692;Cluster-2749.49037;Cluster-2749.50708;Cluster-2749.50709;Cluster-2749.51050;Cluster-2749.58014;Cluster-2749.71907;Cluster-2749.80056
GO:0016226	iron-sulfur cluster assembly	148	22	12.22	4.8e-05	Cluster-2749.18114;Cluster-2749.21112;Cluster-2749.25260;Cluster-2749.25876;Cluster-2749.26838;Cluster-2749.31083;Cluster-2749.31941;Cluster-2749.34628;Cluster-2749.36347;Cluster-2749.38725;Cluster-2749.43372;Cluster-2749.5189;Cluster-2749.52442;Cluster-2749.56304;Cluster-2749.58613;Cluster-2749.59147;Cluster-2749.63080;Cluster-2749.64063;Cluster-2749.66628;Cluster-2749.71424;Cluster-2749.74695;C…
GO:0006096	glycolytic process	249	31	20.56	5.6e-05	Cluster-2749.14688;Cluster-2749.16073;Cluster-2749.25651;Cluster-2749.25929;Cluster-2749.26182;Cluster-2749.27689;Cluster-2749.27769;Cluster-2749.31239;Cluster-2749.31240;Cluster-2749.31247;Cluster-2749.32288;Cluster-2749.33184;Cluster-2749.33743;Cluster-2749.34885;Cluster-2749.35495;Cluster-2749.41476;Cluster-2749.42836;Cluster-2749.44054;Cluster-2749.44610;Cluster-2749.45542;Cluster-2749.46847;…
GO:0007076	mitotic chromosome condensation	26	8	2.15	7.8e-05	Cluster-2749.10183;Cluster-2749.11751;Cluster-2749.12889;Cluster-2749.12890;Cluster-2749.14800;Cluster-2749.52015;Cluster-2749.75472;Cluster-2749.79744
GO:0010286	heat acclimation	108	20	8.92	7.8e-05	Cluster-2749.31359;Cluster-2749.31361;Cluster-2749.32459;Cluster-2749.33073;Cluster-2749.43310;Cluster-2749.45776;Cluster-2749.47335;Cluster-2749.47336;Cluster-2749.47790;Cluster-2749.49004;Cluster-2749.49395;Cluster-2749.49525;Cluster-2749.53935;Cluster-2749.59256;Cluster-2749.59257;Cluster-2749.60434;Cluster-2749.60678;Cluster-2749.60684;Cluster-2749.62314;Cluster-2749.66456
GO:0006855	drug transmembrane transport	190	25	15.69	0.00012	Cluster-2749.24693;Cluster-2749.26926;Cluster-2749.26944;Cluster-2749.28221;Cluster-2749.39937;Cluster-2749.41661;Cluster-2749.49449;Cluster-2749.49667;Cluster-2749.51754;Cluster-2749.54974;Cluster-2749.54976;Cluster-2749.63011;Cluster-2749.63891;Cluster-2749.69561;Cluster-2749.78326;Cluster-2749.82457;Cluster-2749.82458;Cluster-2749.82459;Cluster-2749.82462;Cluster-2749.82464;Cluster-2749.82466;…
GO:0006811	ion transport	1706	156	140.85	0.00013	Cluster-2749.10182;Cluster-2749.10240;Cluster-2749.12324;Cluster-2749.14114;Cluster-2749.14519;Cluster-2749.15614;Cluster-2749.15687;Cluster-2749.1622;Cluster-2749.1623;Cluster-2749.16389;Cluster-2749.17328;Cluster-2749.18009;Cluster-2749.18535;Cluster-2749.18536;Cluster-2749.18538;Cluster-2749.20783;Cluster-2749.20846;Cluster-2749.21581;Cluster-2749.22394;Cluster-2749.22623;Cluster-2749.22946;Cl…
GO:0032509	endosome transport via multivesicular body sorting pathway	74	13	6.11	0.00017	Cluster-2749.18702;Cluster-2749.19856;Cluster-2749.19859;Cluster-2749.22083;Cluster-2749.22085;Cluster-2749.28099;Cluster-2749.28100;Cluster-2749.32753;Cluster-2749.32947;Cluster-2749.34576;Cluster-2749.60083;Cluster-2749.62014;Cluster-2749.62366
GO:0005993	trehalose catabolic process	3	3	0.25	0.0002	Cluster-2749.31053;Cluster-2749.31054;Cluster-2749.31055
GO:0006790	sulfur compound metabolic process	943	111	77.85	0.0002	Cluster-2749.10212;Cluster-2749.12233;Cluster-2749.18069;Cluster-2749.18114;Cluster-2749.18846;Cluster-2749.18960;Cluster-2749.20228;Cluster-2749.20910;Cluster-2749.21112;Cluster-2749.22080;Cluster-2749.22686;Cluster-2749.22828;Cluster-2749.23657;Cluster-2749.24693;Cluster-2749.25136;Cluster-2749.25260;Cluster-2749.25511;Cluster-2749.25876;Cluster-2749.25921;Cluster-2749.26318;Cluster-2749.26327;…
GO:0015031	protein transport	1910	176	157.69	0.00021	Cluster-2749.12819;Cluster-2749.13304;Cluster-2749.13343;Cluster-2749.14190;Cluster-2749.14675;Cluster-2749.15591;Cluster-2749.16801;Cluster-2749.17053;Cluster-2749.17756;Cluster-2749.18191;Cluster-2749.18192;Cluster-2749.18679;Cluster-2749.18702;Cluster-2749.19666;Cluster-2749.19856;Cluster-2749.19859;Cluster-2749.20903;Cluster-2749.2093;Cluster-2749.21896;Cluster-2749.22083;Cluster-2749.22085;C…
GO:0006090	pyruvate metabolic process	375	47	30.96	0.00026	Cluster-2749.13120;Cluster-2749.14688;Cluster-2749.16073;Cluster-2749.25651;Cluster-2749.25929;Cluster-2749.26182;Cluster-2749.27103;Cluster-2749.27104;Cluster-2749.27689;Cluster-2749.27769;Cluster-2749.31239;Cluster-2749.31240;Cluster-2749.31247;Cluster-2749.31443;Cluster-2749.31445;Cluster-2749.32288;Cluster-2749.32993;Cluster-2749.33184;Cluster-2749.33743;Cluster-2749.34885;Cluster-2749.35495;…
GO:0051085	chaperone mediated protein folding requiring cofactor	102	16	8.42	0.00026	Cluster-2749.11359;Cluster-2749.11361;Cluster-2749.11362;Cluster-2749.24142;Cluster-2749.29027;Cluster-2749.31224;Cluster-2749.41288;Cluster-2749.42605;Cluster-2749.42882;Cluster-2749.43219;Cluster-2749.50803;Cluster-2749.52309;Cluster-2749.71392;Cluster-2749.71900;Cluster-2749.72018;Cluster-2749.928
GO:0007059	chromosome segregation	507	56	41.86	0.00026	Cluster-2749.10183;Cluster-2749.11751;Cluster-2749.12336;Cluster-2749.12889;Cluster-2749.12890;Cluster-2749.14800;Cluster-2749.15004;Cluster-2749.16639;Cluster-2749.16705;Cluster-2749.18140;Cluster-2749.20330;Cluster-2749.20331;Cluster-2749.20335;Cluster-2749.21112;Cluster-2749.32089;Cluster-2749.39465;Cluster-2749.43255;Cluster-2749.47285;Cluster-2749.50092;Cluster-2749.52015;Cluster-2749.55309;…
GO:0045454	cell redox homeostasis	284	32	23.45	0.00028	Cluster-2749.11454;Cluster-2749.13786;Cluster-2749.18985;Cluster-2749.18988;Cluster-2749.22514;Cluster-2749.27440;Cluster-2749.28994;Cluster-2749.31261;Cluster-2749.35359;Cluster-2749.35360;Cluster-2749.35702;Cluster-2749.37529;Cluster-2749.37530;Cluster-2749.38422;Cluster-2749.39571;Cluster-2749.40156;Cluster-2749.44081;Cluster-2749.44082;Cluster-2749.44951;Cluster-2749.49711;Cluster-2749.49722;…
GO:0006633	fatty acid biosynthetic process	677	72	55.89	0.00029	Cluster-2749.10125;Cluster-2749.11018;Cluster-2749.11019;Cluster-2749.11020;Cluster-2749.11021;Cluster-2749.13120;Cluster-2749.1475;Cluster-2749.16909;Cluster-2749.17012;Cluster-2749.1745;Cluster-2749.17704;Cluster-2749.18652;Cluster-2749.18653;Cluster-2749.18902;Cluster-2749.18960;Cluster-2749.19682;Cluster-2749.20228;Cluster-2749.20787;Cluster-2749.2210;Cluster-2749.23869;Cluster-2749.23874;Clu…
GO:0009737	response to abscisic acid	1279	118	105.6	0.00033	Cluster-2538.0;Cluster-2749.10182;Cluster-2749.11370;Cluster-2749.11674;Cluster-2749.13203;Cluster-2749.14071;Cluster-2749.14341;Cluster-2749.16073;Cluster-2749.1622;Cluster-2749.1623;Cluster-2749.1726;Cluster-2749.17683;Cluster-2749.18960;Cluster-2749.20228;Cluster-2749.20330;Cluster-2749.20331;Cluster-2749.20335;Cluster-2749.20558;Cluster-2749.20888;Cluster-2749.23592;Cluster-2749.23639;Cluster…
GO:0009658	chloroplast organization	578	58	47.72	0.00037	Cluster-2749.12740;Cluster-2749.12976;Cluster-2749.15668;Cluster-2749.17393;Cluster-2749.17990;Cluster-2749.20623;Cluster-2749.21865;Cluster-2749.2210;Cluster-2749.26156;Cluster-2749.26158;Cluster-2749.26159;Cluster-2749.26232;Cluster-2749.29434;Cluster-2749.32465;Cluster-2749.34637;Cluster-2749.35306;Cluster-2749.36214;Cluster-2749.36340;Cluster-2749.36341;Cluster-2749.36788;Cluster-2749.36928;C…
GO:0006370	7-methylguanosine mRNA capping	25	7	2.06	0.00042	Cluster-2749.19417;Cluster-2749.20203;Cluster-2749.20209;Cluster-2749.31337;Cluster-2749.47600;Cluster-2749.55203;Cluster-2749.69624
GO:0050832	defense response to fungus	406	51	33.52	0.0005	Cluster-2749.11674;Cluster-2749.12990;Cluster-2749.14846;Cluster-2749.18846;Cluster-2749.20960;Cluster-2749.23266;Cluster-2749.23911;Cluster-2749.24693;Cluster-2749.26926;Cluster-2749.29266;Cluster-2749.33184;Cluster-2749.33300;Cluster-2749.33828;Cluster-2749.36285;Cluster-2749.36698;Cluster-2749.38380;Cluster-2749.38556;Cluster-2749.38944;Cluster-2749.40812;Cluster-2749.41285;Cluster-2749.42855;…
GO:0001666	response to hypoxia	99	16	8.17	0.00053	Cluster-2749.15798;Cluster-2749.19050;Cluster-2749.20370;Cluster-2749.20375;Cluster-2749.27952;Cluster-2749.28169;Cluster-2749.29654;Cluster-2749.31726;Cluster-2749.44103;Cluster-2749.49037;Cluster-2749.62135;Cluster-2749.62138;Cluster-2749.6638;Cluster-2749.71907;Cluster-2749.80359;Cluster-2749.9221
GO:0006011	UDP-glucose metabolic process	26	7	2.15	0.00055	Cluster-2749.31570;Cluster-2749.32633;Cluster-2749.36518;Cluster-2749.41860;Cluster-2749.50066;Cluster-2749.57031;Cluster-2749.67109
GO:0008219	cell death	364	40	30.05	0.00057	Cluster-2749.10966;Cluster-2749.17842;Cluster-2749.19050;Cluster-2749.20370;Cluster-2749.20375;Cluster-2749.23021;Cluster-2749.26737;Cluster-2749.26738;Cluster-2749.27952;Cluster-2749.2874;Cluster-2749.32633;Cluster-2749.36518;Cluster-2749.36935;Cluster-2749.37444;Cluster-2749.37446;Cluster-2749.38691;Cluster-2749.40156;Cluster-2749.41045;Cluster-2749.41860;Cluster-2749.46957;Cluster-2749.47254;C…
GO:0003333	amino acid transmembrane transport	139	18	11.48	0.00058	Cluster-2749.15614;Cluster-2749.16389;Cluster-2749.21581;Cluster-2749.29852;Cluster-2749.30557;Cluster-2749.33525;Cluster-2749.33526;Cluster-2749.50705;Cluster-2749.54541;Cluster-2749.58896;Cluster-2749.59555;Cluster-2749.60644;Cluster-2749.65941;Cluster-2749.66090;Cluster-2749.69211;Cluster-2749.71879;Cluster-2749.84260;Cluster-2749.9566
GO:0009306	protein secretion	125	18	10.32	0.00064	Cluster-2749.14190;Cluster-2749.2093;Cluster-2749.30796;Cluster-2749.37091;Cluster-2749.42554;Cluster-2749.43116;Cluster-2749.43532;Cluster-2749.46399;Cluster-2749.48254;Cluster-2749.48594;Cluster-2749.54555;Cluster-2749.54556;Cluster-2749.54558;Cluster-2749.57074;Cluster-2749.58894;Cluster-2749.71266;Cluster-2749.71880;Cluster-2749.77454
GO:0010199	organ boundary specification between lateral organs and the meristem	8	4	0.66	0.00066	Cluster-2749.12611;Cluster-2749.42957;Cluster-2749.65965;Cluster-2749.82901
GO:0048211	Golgi vesicle docking	8	4	0.66	0.00066	Cluster-2749.18191;Cluster-2749.18192;Cluster-2749.60806;Cluster-2749.65204
GO:0006820	anion transport	775	72	63.98	0.0007	Cluster-2749.10182;Cluster-2749.12324;Cluster-2749.14114;Cluster-2749.15614;Cluster-2749.15687;Cluster-2749.16389;Cluster-2749.17328;Cluster-2749.18009;Cluster-2749.18535;Cluster-2749.18536;Cluster-2749.18538;Cluster-2749.21581;Cluster-2749.22394;Cluster-2749.22946;Cluster-2749.23098;Cluster-2749.23318;Cluster-2749.24056;Cluster-2749.25420;Cluster-2749.25730;Cluster-2749.26944;Cluster-2749.27025;…
GO:0006006	glucose metabolic process	178	31	14.7	0.00072	Cluster-2749.10130;Cluster-2749.12990;Cluster-2749.15835;Cluster-2749.19377;Cluster-2749.20960;Cluster-2749.25651;Cluster-2749.27769;Cluster-2749.30147;Cluster-2749.33184;Cluster-2749.33743;Cluster-2749.3383;Cluster-2749.3506;Cluster-2749.3507;Cluster-2749.44610;Cluster-2749.45542;Cluster-2749.46847;Cluster-2749.50584;Cluster-2749.51836;Cluster-2749.52372;Cluster-2749.55953;Cluster-2749.60654;Clu…
GO:0032889	regulation of vacuole fusion, non-autophagic	4	3	0.33	0.00075	Cluster-2749.9825;Cluster-2749.9826;Cluster-2749.9827
GO:0009735	response to cytokinin	594	48	49.04	0.00083	Cluster-2749.17842;Cluster-2749.20792;Cluster-2749.2210;Cluster-2749.24142;Cluster-2749.25929;Cluster-2749.30147;Cluster-2749.32459;Cluster-2749.33145;Cluster-2749.34693;Cluster-2749.37108;Cluster-2749.37146;Cluster-2749.37908;Cluster-2749.38306;Cluster-2749.38309;Cluster-2749.39131;Cluster-2749.40165;Cluster-2749.40504;Cluster-2749.40506;Cluster-2749.40782;Cluster-2749.40784;Cluster-2749.40897;C…
GO:0005983	starch catabolic process	181	22	14.94	0.00087	Cluster-2749.10130;Cluster-2749.17269;Cluster-2749.19377;Cluster-2749.30664;Cluster-2749.33856;Cluster-2749.33857;Cluster-2749.34932;Cluster-2749.34933;Cluster-2749.35983;Cluster-2749.35985;Cluster-2749.37868;Cluster-2749.46328;Cluster-2749.47256;Cluster-2749.50280;Cluster-2749.56358;Cluster-2749.61781;Cluster-2749.69043;Cluster-2749.72404;Cluster-2749.74876;Cluster-2749.75286;Cluster-2749.77663;…
GO:0006636	unsaturated fatty acid biosynthetic process	175	21	14.45	0.00093	Cluster-2749.17012;Cluster-2749.17704;Cluster-2749.18652;Cluster-2749.18653;Cluster-2749.23869;Cluster-2749.23874;Cluster-2749.34089;Cluster-2749.34915;Cluster-2749.34917;Cluster-2749.53253;Cluster-2749.55812;Cluster-2749.55819;Cluster-2749.55820;Cluster-2749.56895;Cluster-2749.59997;Cluster-2749.61972;Cluster-2749.71549;Cluster-2749.72662;Cluster-2749.73355;Cluster-2749.75014;Cluster-2749.80065
GO:0042026	protein refolding	83	13	6.85	0.00097	Cluster-2749.26156;Cluster-2749.26158;Cluster-2749.26159;Cluster-2749.34307;Cluster-2749.38415;Cluster-2749.41288;Cluster-2749.42882;Cluster-2749.43219;Cluster-2749.50803;Cluster-2749.71392;Cluster-2749.71900;Cluster-2749.72311;Cluster-2749.928
GO:0070994	detection of oxidative stress	21	6	1.73	0.00097	Cluster-2749.18960;Cluster-2749.20228;Cluster-2749.29689;Cluster-2749.37812;Cluster-2749.38432;Cluster-2749.40626
GO:0031048	chromatin silencing by small RNA	70	9	5.78	0.00109	Cluster-2749.32954;Cluster-2749.36799;Cluster-2749.36801;Cluster-2749.62998;Cluster-2749.63001;Cluster-2749.64409;Cluster-2749.67682;Cluster-2749.67920;Cluster-2749.85629
GO:0006850	mitochondrial pyruvate transmembrane transport	9	4	0.74	0.00113	Cluster-2749.17328;Cluster-2749.22394;Cluster-2749.23318;Cluster-2749.59074
GO:0010439	regulation of glucosinolate biosynthetic process	15	5	1.24	0.00121	Cluster-2749.18846;Cluster-2749.34089;Cluster-2749.60039;Cluster-2749.60041;Cluster-2749.63304
GO:0048034	heme O biosynthetic process	15	5	1.24	0.00121	Cluster-2749.39160;Cluster-2749.48180;Cluster-2749.50654;Cluster-2749.50656;Cluster-2749.50660
GO:0006430	lysyl-tRNA aminoacylation	22	6	1.82	0.00127	Cluster-2749.29260;Cluster-2749.29262;Cluster-2749.41852;Cluster-2749.59624;Cluster-2749.59625;Cluster-2749.60436
GO:0000920	cell separation after cytokinesis	22	6	1.82	0.00127	Cluster-2749.18702;Cluster-2749.22083;Cluster-2749.22085;Cluster-2749.28099;Cluster-2749.28100;Cluster-2749.34576
GO:0042744	hydrogen peroxide catabolic process	97	14	8.01	0.00143	Cluster-2749.33299;Cluster-2749.37530;Cluster-2749.40156;Cluster-2749.41779;Cluster-2749.49586;Cluster-2749.49711;Cluster-2749.49722;Cluster-2749.52600;Cluster-2749.53552;Cluster-2749.60619;Cluster-2749.82892;Cluster-2749.82893;Cluster-2749.83108;Cluster-2749.83110
GO:0061077	chaperone-mediated protein folding	150	25	12.38	0.00155	Cluster-2749.11359;Cluster-2749.11361;Cluster-2749.11362;Cluster-2749.24142;Cluster-2749.29027;Cluster-2749.31224;Cluster-2749.31359;Cluster-2749.31361;Cluster-2749.35060;Cluster-2749.41288;Cluster-2749.42605;Cluster-2749.42882;Cluster-2749.43219;Cluster-2749.43310;Cluster-2749.46244;Cluster-2749.49004;Cluster-2749.50803;Cluster-2749.52309;Cluster-2749.53935;Cluster-2749.66456;Cluster-2749.71392;…
GO:0051455	attachment of spindle microtubules to kinetochore involved in homologous chromosome segregation	16	5	1.32	0.00168	Cluster-2749.57357;Cluster-2749.57359;Cluster-2749.57361;Cluster-2749.84965;Cluster-4585.0
GO:0031145	anaphase-promoting complex-dependent catabolic process	16	5	1.32	0.00168	Cluster-2749.33481;Cluster-2749.36479;Cluster-2749.51081;Cluster-2749.51082;Cluster-2749.63092
GO:0052543	callose deposition in cell wall	48	10	3.96	0.00179	Cluster-2749.24693;Cluster-2749.26926;Cluster-2749.32633;Cluster-2749.34616;Cluster-2749.36518;Cluster-2749.41860;Cluster-2749.55857;Cluster-2749.55860;Cluster-2749.63891;Cluster-2749.69561
GO:0043066	negative regulation of apoptotic process	19	5	1.57	0.00179	Cluster-2749.20370;Cluster-2749.20375;Cluster-2749.23021;Cluster-2749.61663;Cluster-2749.66804
GO:0006983	ER overload response	5	3	0.41	0.00179	Cluster-2749.23021;Cluster-2749.61663;Cluster-2749.66804
GO:1900057	positive regulation of leaf senescence	10	4	0.83	0.0018	Cluster-2749.20732;Cluster-2749.26640;Cluster-2749.67054;Cluster-2749.67058
GO:0046854	phosphatidylinositol phosphorylation	49	9	4.05	0.00184	Cluster-2749.18960;Cluster-2749.20228;Cluster-2749.29689;Cluster-2749.37812;Cluster-2749.38432;Cluster-2749.38625;Cluster-2749.40622;Cluster-2749.40626;Cluster-2749.42624
GO:0009639	response to red or far red light	431	46	35.58	0.00201	Cluster-2749.10966;Cluster-2749.12665;Cluster-2749.17423;Cluster-2749.17842;Cluster-2749.21216;Cluster-2749.21886;Cluster-2749.22786;Cluster-2749.2428;Cluster-2749.29057;Cluster-2749.3267;Cluster-2749.34628;Cluster-2749.35899;Cluster-2749.3848;Cluster-2749.38725;Cluster-2749.43372;Cluster-2749.44180;Cluster-2749.44763;Cluster-2749.46978;Cluster-2749.47254;Cluster-2749.48788;Cluster-2749.50180;Clu…
GO:0015979	photosynthesis	853	70	70.42	0.00202	Cluster-2749.17012;Cluster-2749.17704;Cluster-2749.18438;Cluster-2749.18440;Cluster-2749.18652;Cluster-2749.18653;Cluster-2749.20792;Cluster-2749.21064;Cluster-2749.21205;Cluster-2749.21865;Cluster-2749.21886;Cluster-2749.22786;Cluster-2749.23869;Cluster-2749.23874;Cluster-2749.2428;Cluster-2749.24552;Cluster-2749.28454;Cluster-2749.29434;Cluster-2749.29630;Cluster-2749.29968;Cluster-2749.30109;C…
GO:0009229	thiamine diphosphate biosynthetic process	24	6	1.98	0.00207	Cluster-2749.74024;Cluster-2749.74025;Cluster-2749.78065;Cluster-2749.79440;Cluster-2749.80147;Cluster-4141.0
GO:0015996	chlorophyll catabolic process	123	16	10.15	0.00208	Cluster-2749.26737;Cluster-2749.26738;Cluster-2749.37656;Cluster-2749.38556;Cluster-2749.41045;Cluster-2749.42894;Cluster-2749.43776;Cluster-2749.51529;Cluster-2749.57935;Cluster-2749.63312;Cluster-2749.64222;Cluster-2749.64224;Cluster-2749.64225;Cluster-2749.68654;Cluster-2749.74701;Cluster-2749.8471
GO:0034976	response to endoplasmic reticulum stress	187	27	15.44	0.0022	Cluster-2749.11040;Cluster-2749.2093;Cluster-2749.23021;Cluster-2749.23452;Cluster-2749.30449;Cluster-2749.30787;Cluster-2749.31261;Cluster-2749.36583;Cluster-2749.44081;Cluster-2749.44082;Cluster-2749.51924;Cluster-2749.54261;Cluster-2749.54555;Cluster-2749.54556;Cluster-2749.54558;Cluster-2749.54923;Cluster-2749.55238;Cluster-2749.59323;Cluster-2749.59324;Cluster-2749.61663;Cluster-2749.62767;C…
GO:0009934	regulation of meristem structural organization	70	11	5.78	0.00226	Cluster-2749.2093;Cluster-2749.39001;Cluster-2749.46155;Cluster-2749.54555;Cluster-2749.54556;Cluster-2749.54558;Cluster-2749.71880;Cluster-2749.77454;Cluster-2749.82221;Cluster-2749.82222;Cluster-2749.82223
GO:0045842	positive regulation of mitotic metaphase/anaphase transition	17	5	1.4	0.00226	Cluster-2749.12336;Cluster-2749.6175;Cluster-2749.6176;Cluster-2749.6177;Cluster-2749.65440
GO:0051754	meiotic sister chromatid cohesion, centromeric	17	5	1.4	0.00226	Cluster-2749.57357;Cluster-2749.57359;Cluster-2749.57361;Cluster-2749.84965;Cluster-4585.0
GO:0009082	branched-chain amino acid biosynthetic process	115	7	9.49	0.00228	Cluster-2749.10875;Cluster-2749.15282;Cluster-2749.25171;Cluster-2749.64509;Cluster-2749.64511;Cluster-2749.64514;Cluster-2749.67105
GO:0051510	regulation of unidimensional cell growth	215	30	17.75	0.00238	Cluster-2749.11779;Cluster-2749.12826;Cluster-2749.13984;Cluster-2749.14071;Cluster-2749.14341;Cluster-2749.18960;Cluster-2749.18985;Cluster-2749.18988;Cluster-2749.20228;Cluster-2749.20259;Cluster-2749.22514;Cluster-2749.24265;Cluster-2749.25278;Cluster-2749.26117;Cluster-2749.27186;Cluster-2749.28013;Cluster-2749.28994;Cluster-2749.29689;Cluster-2749.37812;Cluster-2749.38432;Cluster-2749.39440;…
GO:0033499	galactose catabolic process via UDP-galactose	51	9	4.21	0.00246	Cluster-2749.3383;Cluster-2749.34002;Cluster-2749.3506;Cluster-2749.3507;Cluster-2749.69517;Cluster-2749.69520;Cluster-2749.69522;Cluster-2749.85032;Cluster-2749.85034
GO:0043044	ATP-dependent chromatin remodeling	53	8	4.38	0.00249	Cluster-2749.12611;Cluster-2749.26117;Cluster-2749.27186;Cluster-2749.30226;Cluster-2749.43362;Cluster-2749.43400;Cluster-2749.65965;Cluster-2749.82901
GO:0045995	regulation of embryonic development	100	13	8.26	0.00255	Cluster-2749.11779;Cluster-2749.13984;Cluster-2749.29238;Cluster-2749.31463;Cluster-2749.31480;Cluster-2749.31869;Cluster-2749.31874;Cluster-2749.34089;Cluster-2749.35810;Cluster-2749.60897;Cluster-2749.68688;Cluster-2749.71302;Cluster-2749.75538
GO:0000103	sulfate assimilation	49	9	4.05	0.00256	Cluster-2749.22080;Cluster-2749.49894;Cluster-2749.50186;Cluster-2749.54175;Cluster-2749.54177;Cluster-2749.60039;Cluster-2749.60041;Cluster-2749.63304;Cluster-2749.71555
GO:0006749	glutathione metabolic process	77	10	6.36	0.00257	Cluster-2749.20910;Cluster-2749.35359;Cluster-2749.35360;Cluster-2749.35484;Cluster-2749.35486;Cluster-2749.35702;Cluster-2749.38101;Cluster-2749.38422;Cluster-2749.5425;Cluster-2749.72958
GO:0080141	regulation of jasmonic acid biosynthetic process	25	6	2.06	0.0026	Cluster-2749.18960;Cluster-2749.20228;Cluster-2749.29689;Cluster-2749.37812;Cluster-2749.38432;Cluster-2749.40626
GO:0070676	intralumenal vesicle formation	25	6	2.06	0.0026	Cluster-2749.18702;Cluster-2749.22083;Cluster-2749.22085;Cluster-2749.28099;Cluster-2749.28100;Cluster-2749.34576
GO:0033542	fatty acid beta-oxidation, unsaturated, even number	11	4	0.91	0.00269	Cluster-2749.26093;Cluster-2749.28858;Cluster-2749.33795;Cluster-2749.62657
GO:0009816	defense response to bacterium, incompatible interaction	115	15	9.49	0.00274	Cluster-2749.11040;Cluster-2749.26737;Cluster-2749.26738;Cluster-2749.41045;Cluster-2749.43220;Cluster-2749.43310;Cluster-2749.49004;Cluster-2749.55420;Cluster-2749.57935;Cluster-2749.64222;Cluster-2749.64224;Cluster-2749.64225;Cluster-2749.68654;Cluster-2749.80228;Cluster-2749.8471
GO:0009617	response to bacterium	1133	115	93.54	0.00292	Cluster-2749.10399;Cluster-2749.11040;Cluster-2749.12425;Cluster-2749.12873;Cluster-2749.13364;Cluster-2749.15782;Cluster-2749.1726;Cluster-2749.18846;Cluster-2749.19330;Cluster-2749.20883;Cluster-2749.24693;Cluster-2749.26095;Cluster-2749.26737;Cluster-2749.26738;Cluster-2749.26926;Cluster-2749.28192;Cluster-2749.29266;Cluster-2749.30226;Cluster-2749.31239;Cluster-2749.31240;Cluster-2749.31247;C…
GO:0043157	response to cation stress	34	7	2.81	0.00297	Cluster-2749.18960;Cluster-2749.20228;Cluster-2749.21865;Cluster-2749.29689;Cluster-2749.37812;Cluster-2749.38432;Cluster-2749.40626
GO:0009970	cellular response to sulfate starvation	34	7	2.81	0.00297	Cluster-2749.23657;Cluster-2749.40156;Cluster-2749.76910;Cluster-2749.82892;Cluster-2749.82893;Cluster-2749.83108;Cluster-2749.83110
GO:0010154	fruit development	2200	162	181.63	0.00301	Cluster-2538.0;Cluster-2749.11571;Cluster-2749.12665;Cluster-2749.14041;Cluster-2749.14688;Cluster-2749.15723;Cluster-2749.15870;Cluster-2749.16221;Cluster-2749.18482;Cluster-2749.18743;Cluster-2749.19856;Cluster-2749.19859;Cluster-2749.19911;Cluster-2749.20329;Cluster-2749.20607;Cluster-2749.20623;Cluster-2749.20732;Cluster-2749.21899;Cluster-2749.2210;Cluster-2749.23587;Cluster-2749.25876;Clust…
GO:0045893	positive regulation of transcription, DNA-templated	494	36	40.79	0.00317	Cluster-2749.11674;Cluster-2749.12933;Cluster-2749.18846;Cluster-2749.21219;Cluster-2749.21638;Cluster-2749.25977;Cluster-2749.25979;Cluster-2749.28081;Cluster-2749.28480;Cluster-2749.28592;Cluster-2749.30449;Cluster-2749.3333;Cluster-2749.34089;Cluster-2749.3642;Cluster-2749.38513;Cluster-2749.51990;Cluster-2749.53875;Cluster-2749.53941;Cluster-2749.58070;Cluster-2749.60722;Cluster-2749.6192;Clu…
GO:0006099	tricarboxylic acid cycle	201	22	16.59	0.00332	Cluster-2749.11608;Cluster-2749.18240;Cluster-2749.25921;Cluster-2749.26318;Cluster-2749.26327;Cluster-2749.28974;Cluster-2749.29968;Cluster-2749.34693;Cluster-2749.35832;Cluster-2749.37786;Cluster-2749.39457;Cluster-2749.42710;Cluster-2749.44608;Cluster-2749.48827;Cluster-2749.50224;Cluster-2749.51634;Cluster-2749.53327;Cluster-2749.53526;Cluster-2749.58497;Cluster-2749.62325;Cluster-2749.75935;…
GO:0016197	endosomal transport	259	34	21.38	0.00337	Cluster-2749.14190;Cluster-2749.14675;Cluster-2749.18702;Cluster-2749.19666;Cluster-2749.19856;Cluster-2749.19859;Cluster-2749.22083;Cluster-2749.22085;Cluster-2749.22460;Cluster-2749.28099;Cluster-2749.28100;Cluster-2749.30049;Cluster-2749.32753;Cluster-2749.32947;Cluster-2749.34576;Cluster-2749.37130;Cluster-2749.45124;Cluster-2749.46489;Cluster-2749.46495;Cluster-2749.50596;Cluster-2749.53459;…
GO:0048482	plant ovule morphogenesis	2	2	0.17	0.00337	Cluster-2749.20732;Cluster-2749.26640
GO:1903298	negative regulation of hypoxia-induced intrinsic apoptotic signaling pathway	2	2	0.17	0.00337	Cluster-2749.20370;Cluster-2749.20375
GO:0046621	negative regulation of organ growth	2	2	0.17	0.00337	Cluster-2749.20732;Cluster-2749.26640
GO:0080173	male-female gamete recognition during double fertilization forming a zygote and endosperm	2	2	0.17	0.00337	Cluster-2749.43289;Cluster-2749.46947
GO:0010275	NAD(P)H dehydrogenase complex assembly	6	3	0.5	0.00343	Cluster-2749.33279;Cluster-2749.54133;Cluster-2749.82980
GO:0033354	chlorophyll cycle	6	3	0.5	0.00343	Cluster-2749.41883;Cluster-2749.51494;Cluster-2749.51495
GO:0050691	regulation of defense response to virus by host	6	3	0.5	0.00343	Cluster-2749.44054;Cluster-2749.44610;Cluster-2749.46847
GO:0046355	mannan catabolic process	12	4	0.99	0.00386	Cluster-2749.15764;Cluster-2749.19911;Cluster-2749.20239;Cluster-2749.38954
GO:0052573	UDP-D-galactose metabolic process	12	4	0.99	0.00386	Cluster-2749.31570;Cluster-2749.50066;Cluster-2749.57031;Cluster-2749.67109
GO:0010196	nonphotochemical quenching	19	5	1.57	0.00386	Cluster-2749.13786;Cluster-2749.18438;Cluster-2749.18440;Cluster-2749.70187;Cluster-3605.0
GO:0010266	response to vitamin B1	19	5	1.57	0.00386	Cluster-2749.74024;Cluster-2749.74025;Cluster-2749.78065;Cluster-2749.79440;Cluster-2749.80147
GO:0006491	N-glycan processing	19	5	1.57	0.00386	Cluster-2749.15782;Cluster-2749.3890;Cluster-2749.51477;Cluster-2749.75314;Cluster-2749.75315
GO:0010109	regulation of photosynthesis	284	29	23.45	0.00386	Cluster-2749.17012;Cluster-2749.17704;Cluster-2749.18652;Cluster-2749.18653;Cluster-2749.23869;Cluster-2749.23874;Cluster-2749.24552;Cluster-2749.28454;Cluster-2749.29434;Cluster-2749.30109;Cluster-2749.34637;Cluster-2749.34915;Cluster-2749.34917;Cluster-2749.36340;Cluster-2749.36341;Cluster-2749.36788;Cluster-2749.36928;Cluster-2749.45225;Cluster-2749.50708;Cluster-2749.50709;Cluster-2749.51050;…
GO:0006888	ER to Golgi vesicle-mediated transport	186	19	15.36	0.00402	Cluster-2749.14190;Cluster-2749.25732;Cluster-2749.32267;Cluster-2749.35557;Cluster-2749.39513;Cluster-2749.41127;Cluster-2749.41279;Cluster-2749.41606;Cluster-2749.41920;Cluster-2749.42994;Cluster-2749.51584;Cluster-2749.55849;Cluster-2749.59027;Cluster-2749.60806;Cluster-2749.64800;Cluster-2749.65096;Cluster-2749.67776;Cluster-2749.73470;Cluster-2749.74054
GO:0006520	cellular amino acid metabolic process	1807	139	149.19	0.00405	Cluster-2749.10212;Cluster-2749.10875;Cluster-2749.12870;Cluster-2749.13197;Cluster-2749.14041;Cluster-2749.15282;Cluster-2749.15798;Cluster-2749.18084;Cluster-2749.18811;Cluster-2749.18958;Cluster-2749.19050;Cluster-2749.19696;Cluster-2749.19697;Cluster-2749.19699;Cluster-2749.22016;Cluster-2749.22017;Cluster-2749.2215;Cluster-2749.22283;Cluster-2749.23657;Cluster-2749.23775;Cluster-2749.23776;C…
GO:0016123	xanthophyll biosynthetic process	36	7	2.97	0.00417	Cluster-2749.10597;Cluster-2749.1486;Cluster-2749.25875;Cluster-2749.59200;Cluster-2749.79156;Cluster-2749.81888;Cluster-2749.82163
GO:0010021	amylopectin biosynthetic process	36	7	2.97	0.00417	Cluster-2749.42270;Cluster-2749.42621;Cluster-2749.42674;Cluster-2749.43911;Cluster-2749.51720;Cluster-2749.66686;Cluster-2749.72553
GO:0000413	protein peptidyl-prolyl isomerization	156	18	12.88	0.00429	Cluster-2749.17842;Cluster-2749.24254;Cluster-2749.28785;Cluster-2749.31359;Cluster-2749.31361;Cluster-2749.33279;Cluster-2749.35068;Cluster-2749.49063;Cluster-2749.50563;Cluster-2749.53935;Cluster-2749.54133;Cluster-2749.55076;Cluster-2749.55077;Cluster-2749.58262;Cluster-2749.66456;Cluster-2749.74577;Cluster-2749.82980;Cluster-2749.9079
GO:0055085	transmembrane transport	2062	189	170.24	0.00438	Cluster-2749.10182;Cluster-2749.10240;Cluster-2749.12324;Cluster-2749.12375;Cluster-2749.13723;Cluster-2749.14249;Cluster-2749.15614;Cluster-2749.1622;Cluster-2749.1623;Cluster-2749.16389;Cluster-2749.17328;Cluster-2749.17756;Cluster-2749.18387;Cluster-2749.18535;Cluster-2749.18536;Cluster-2749.18538;Cluster-2749.20425;Cluster-2749.20846;Cluster-2749.20903;Cluster-2749.21581;Cluster-2749.22394;Cl…
GO:0051301	cell division	957	90	79.01	0.00455	Cluster-2749.10016;Cluster-2749.10183;Cluster-2749.10358;Cluster-2749.11751;Cluster-2749.11779;Cluster-2749.12873;Cluster-2749.12889;Cluster-2749.12890;Cluster-2749.13984;Cluster-2749.14800;Cluster-2749.16705;Cluster-2749.18679;Cluster-2749.18702;Cluster-2749.19856;Cluster-2749.19859;Cluster-2749.20607;Cluster-2749.20708;Cluster-2749.21412;Cluster-2749.21899;Cluster-2749.22083;Cluster-2749.22085;…
GO:0010555	response to mannitol	56	9	4.62	0.00472	Cluster-2749.29209;Cluster-2749.29213;Cluster-2749.36812;Cluster-2749.47884;Cluster-2749.48306;Cluster-2749.51176;Cluster-2749.53560;Cluster-2749.63191;Cluster-2749.63337
GO:0010025	wax biosynthetic process	142	19	11.72	0.00476	Cluster-2749.12482;Cluster-2749.16909;Cluster-2749.1745;Cluster-2749.18487;Cluster-2749.19347;Cluster-2749.24641;Cluster-2749.30261;Cluster-2749.32954;Cluster-2749.5279;Cluster-2749.54261;Cluster-2749.57370;Cluster-2749.57372;Cluster-2749.59323;Cluster-2749.59324;Cluster-2749.66658;Cluster-2749.67752;Cluster-2749.70406;Cluster-2749.84902;Cluster-2749.84903
GO:0010183	pollen tube guidance	77	11	6.36	0.00482	Cluster-2749.18985;Cluster-2749.18988;Cluster-2749.22514;Cluster-2749.28994;Cluster-2749.30622;Cluster-2749.5861;Cluster-2749.60678;Cluster-2749.60684;Cluster-2749.67766;Cluster-2749.68779;Cluster-2749.84255
GO:0010233	phloem transport	41	8	3.38	0.00489	Cluster-2749.21797;Cluster-2749.24874;Cluster-2749.28743;Cluster-2749.31820;Cluster-2749.53253;Cluster-2749.5448;Cluster-2749.55854;Cluster-2749.80985
GO:0080165	callose deposition in phloem sieve plate	20	5	1.65	0.0049	Cluster-2749.21797;Cluster-2749.24874;Cluster-2749.28743;Cluster-2749.31820;Cluster-2749.55854
GO:0006995	cellular response to nitrogen starvation	67	10	5.53	0.00513	Cluster-2749.33300;Cluster-2749.38380;Cluster-2749.40156;Cluster-2749.51529;Cluster-2749.74701;Cluster-2749.8010;Cluster-2749.82892;Cluster-2749.82893;Cluster-2749.83108;Cluster-2749.83110
GO:0010366	negative regulation of ethylene biosynthetic process	47	8	3.88	0.00529	Cluster-2749.10212;Cluster-2749.3267;Cluster-2749.41611;Cluster-2749.43756;Cluster-2749.75992;Cluster-2749.75993;Cluster-2749.77168;Cluster-2749.80313
GO:0048829	root cap development	47	8	3.88	0.00529	Cluster-2749.1726;Cluster-2749.22946;Cluster-2749.25730;Cluster-2749.39440;Cluster-2749.41619;Cluster-2749.41624;Cluster-2749.53605;Cluster-2749.66090
GO:0006592	ornithine biosynthetic process	13	4	1.07	0.00532	Cluster-2749.23775;Cluster-2749.23776;Cluster-2749.24107;Cluster-2749.46057
GO:0055089	fatty acid homeostasis	13	4	1.07	0.00532	Cluster-2749.34089;Cluster-2749.74127;Cluster-2749.8269;Cluster-2749.9895
GO:0016050	vesicle organization	189	22	15.6	0.00569	Cluster-2749.13343;Cluster-2749.14190;Cluster-2749.18702;Cluster-2749.22083;Cluster-2749.22085;Cluster-2749.28099;Cluster-2749.28100;Cluster-2749.34576;Cluster-2749.37130;Cluster-2749.40221;Cluster-2749.41920;Cluster-2749.42373;Cluster-2749.57074;Cluster-2749.57751;Cluster-2749.57963;Cluster-2749.59764;Cluster-2749.60806;Cluster-2749.64052;Cluster-2749.65041;Cluster-2749.9825;Cluster-2749.9826;Cl…
GO:0000025	maltose catabolic process	38	7	3.14	0.0057	Cluster-2749.10130;Cluster-2749.19377;Cluster-2749.50280;Cluster-2749.72404;Cluster-2749.74876;Cluster-2749.75286;Cluster-2749.77663
GO:0033356	UDP-L-arabinose metabolic process	29	6	2.39	0.00571	Cluster-2749.31570;Cluster-2749.36436;Cluster-2749.50066;Cluster-2749.56395;Cluster-2749.57031;Cluster-2749.67109
GO:1900150	regulation of defense response to fungus	22	7	1.82	0.00572	Cluster-2749.11674;Cluster-2749.23911;Cluster-2749.33828;Cluster-2749.36285;Cluster-2749.47955;Cluster-2749.57074;Cluster-2749.65147
GO:0070328	triglyceride homeostasis	7	3	0.58	0.00574	Cluster-2749.74127;Cluster-2749.8269;Cluster-2749.9895
GO:0055091	phospholipid homeostasis	7	3	0.58	0.00574	Cluster-2749.74127;Cluster-2749.8269;Cluster-2749.9895
GO:0010431	seed maturation	162	19	13.37	0.00581	Cluster-2749.14688;Cluster-2749.21899;Cluster-2749.26182;Cluster-2749.28169;Cluster-2749.29209;Cluster-2749.29213;Cluster-2749.34089;Cluster-2749.36037;Cluster-2749.36812;Cluster-2749.47884;Cluster-2749.48306;Cluster-2749.50180;Cluster-2749.51176;Cluster-2749.53560;Cluster-2749.54362;Cluster-2749.58333;Cluster-2749.63337;Cluster-2749.74674;Cluster-2749.9092
GO:0006777	Mo-molybdopterin cofactor biosynthetic process	90	12	7.43	0.00584	Cluster-2749.17393;Cluster-2749.24926;Cluster-2749.35922;Cluster-2749.39090;Cluster-2749.42884;Cluster-2749.48016;Cluster-2749.49641;Cluster-2749.53263;Cluster-2749.54762;Cluster-2749.54766;Cluster-2749.54771;Cluster-2749.60123
GO:0010193	response to ozone	79	11	6.52	0.00586	Cluster-2749.2874;Cluster-2749.36918;Cluster-2749.38306;Cluster-2749.38309;Cluster-2749.40782;Cluster-2749.40784;Cluster-2749.40897;Cluster-2749.44265;Cluster-2749.70284;Cluster-2749.70285;Cluster-2749.84893
GO:0006572	tyrosine catabolic process	21	5	1.73	0.00613	Cluster-2749.38144;Cluster-2749.40161;Cluster-2749.54575;Cluster-2749.54576;Cluster-2749.62113
GO:1902000	homogentisate catabolic process	21	5	1.73	0.00613	Cluster-2749.38144;Cluster-2749.40161;Cluster-2749.54575;Cluster-2749.54576;Cluster-2749.62113
GO:0009817	defense response to fungus, incompatible interaction	129	18	10.65	0.00635	Cluster-2749.12990;Cluster-2749.20960;Cluster-2749.23911;Cluster-2749.24693;Cluster-2749.26926;Cluster-2749.33184;Cluster-2749.33828;Cluster-2749.36285;Cluster-2749.38944;Cluster-2749.40812;Cluster-2749.52372;Cluster-2749.54720;Cluster-2749.60654;Cluster-2749.61208;Cluster-2749.61388;Cluster-2749.63891;Cluster-2749.65147;Cluster-2749.69561
GO:0019538	protein metabolic process	8366	589	690.7	0.00652	Cluster-198.1;Cluster-2749.10071;Cluster-2749.10148;Cluster-2749.10182;Cluster-2749.10212;Cluster-2749.10399;Cluster-2749.10748;Cluster-2749.10943;Cluster-2749.11040;Cluster-2749.11288;Cluster-2749.11370;Cluster-2749.11593;Cluster-2749.11779;Cluster-2749.12179;Cluster-2749.12181;Cluster-2749.12249;Cluster-2749.12665;Cluster-2749.13197;Cluster-2749.13203;Cluster-2749.13402;Cluster-2749.13524;Clust…
GO:0006048	UDP-N-acetylglucosamine biosynthetic process	39	7	3.22	0.00661	Cluster-2749.37690;Cluster-2749.49560;Cluster-2749.49562;Cluster-2749.49563;Cluster-2749.53299;Cluster-2749.58043;Cluster-2749.58044
GO:0006629	lipid metabolic process	2608	262	215.32	0.0067	Cluster-2749.10125;Cluster-2749.10511;Cluster-2749.10596;Cluster-2749.10597;Cluster-2749.10966;Cluster-2749.11018;Cluster-2749.11019;Cluster-2749.11020;Cluster-2749.11021;Cluster-2749.12025;Cluster-2749.12179;Cluster-2749.12181;Cluster-2749.12318;Cluster-2749.12727;Cluster-2749.13070;Cluster-2749.13120;Cluster-2749.13138;Cluster-2749.13140;Cluster-2749.13402;Cluster-2749.13846;Cluster-2749.14138;…
GO:0009228	thiamine biosynthetic process	59	9	4.87	0.00671	Cluster-2749.33191;Cluster-2749.74024;Cluster-2749.74025;Cluster-2749.74239;Cluster-2749.74240;Cluster-2749.78065;Cluster-2749.79440;Cluster-2749.80147;Cluster-4141.0
GO:0007584	response to nutrient	61	12	5.04	0.00706	Cluster-2749.24235;Cluster-2749.24236;Cluster-2749.46040;Cluster-2749.55972;Cluster-2749.64208;Cluster-2749.6577;Cluster-2749.72839;Cluster-2749.74024;Cluster-2749.74025;Cluster-2749.78065;Cluster-2749.79440;Cluster-2749.80147
GO:0010188	response to microbial phytotoxin	14	4	1.16	0.0071	Cluster-2749.51161;Cluster-2749.68288;Cluster-2749.68291;Cluster-2749.68298
GO:0070192	chromosome organization involved in meiotic cell cycle	197	14	16.26	0.00711	Cluster-2749.11057;Cluster-2749.16431;Cluster-2749.18140;Cluster-2749.39465;Cluster-2749.40339;Cluster-2749.57357;Cluster-2749.57359;Cluster-2749.57361;Cluster-2749.5891;Cluster-2749.69568;Cluster-2749.70710;Cluster-2749.75123;Cluster-2749.84965;Cluster-4585.0
GO:0010073	meristem maintenance	254	27	20.97	0.00746	Cluster-2749.1938;Cluster-2749.1939;Cluster-2749.2093;Cluster-2749.26295;Cluster-2749.32481;Cluster-2749.33145;Cluster-2749.35110;Cluster-2749.41611;Cluster-2749.43536;Cluster-2749.43756;Cluster-2749.47254;Cluster-2749.54555;Cluster-2749.54556;Cluster-2749.54558;Cluster-2749.65207;Cluster-2749.69756;Cluster-2749.69757;Cluster-2749.71880;Cluster-2749.72601;Cluster-2749.73715;Cluster-2749.73908;Clu…
GO:0016045	detection of bacterium	22	5	1.82	0.00756	Cluster-2749.74024;Cluster-2749.74025;Cluster-2749.78065;Cluster-2749.79440;Cluster-2749.80147
GO:0070814	hydrogen sulfide biosynthetic process	22	5	1.82	0.00756	Cluster-2749.50186;Cluster-2749.60039;Cluster-2749.60041;Cluster-2749.63304;Cluster-2749.71555
GO:0034620	cellular response to unfolded protein	68	9	5.61	0.00761	Cluster-2749.11040;Cluster-2749.30787;Cluster-2749.41288;Cluster-2749.42882;Cluster-2749.43219;Cluster-2749.50803;Cluster-2749.71392;Cluster-2749.71900;Cluster-2749.81497
GO:0010224	response to UV-B	216	22	17.83	0.00772	Cluster-2749.15089;Cluster-2749.18412;Cluster-2749.18414;Cluster-2749.21886;Cluster-2749.22786;Cluster-2749.2428;Cluster-2749.35053;Cluster-2749.45677;Cluster-2749.60986;Cluster-2749.60989;Cluster-2749.66533;Cluster-2749.68147;Cluster-2749.68149;Cluster-2749.68687;Cluster-2749.71070;Cluster-2749.74819;Cluster-2749.77237;Cluster-2749.83663;Cluster-2749.83773;Cluster-3399.0;Cluster-3692.0;Cluster-4…
GO:0080022	primary root development	82	11	6.77	0.00776	Cluster-2749.25929;Cluster-2749.28192;Cluster-2749.33145;Cluster-2749.4245;Cluster-2749.46040;Cluster-2749.4816;Cluster-2749.521;Cluster-2749.65207;Cluster-2749.748;Cluster-2749.817;Cluster-3045.0
GO:0045037	protein import into chloroplast stroma	105	13	8.67	0.00788	Cluster-2749.32516;Cluster-2749.37108;Cluster-2749.39090;Cluster-2749.39131;Cluster-2749.42884;Cluster-2749.43614;Cluster-2749.47233;Cluster-2749.48788;Cluster-2749.52259;Cluster-2749.53717;Cluster-2749.54762;Cluster-2749.54766;Cluster-2749.54771
GO:0009662	etioplast organization	31	6	2.56	0.00802	Cluster-2749.27507;Cluster-2749.32260;Cluster-2749.44675;Cluster-2749.50312;Cluster-2749.50317;Cluster-2749.62276
GO:0009610	response to symbiotic fungus	31	6	2.56	0.00802	Cluster-2749.35983;Cluster-2749.35985;Cluster-2749.36918;Cluster-2749.46328;Cluster-2749.85257;Cluster-2749.85260
GO:0006616	SRP-dependent cotranslational protein targeting to membrane, translocation	61	9	5.04	0.00835	Cluster-2749.30796;Cluster-2749.37091;Cluster-2749.43116;Cluster-2749.43532;Cluster-2749.46399;Cluster-2749.48254;Cluster-2749.48594;Cluster-2749.58894;Cluster-2749.76809
GO:0030497	fatty acid elongation	61	9	5.04	0.00835	Cluster-2749.16909;Cluster-2749.1745;Cluster-2749.30261;Cluster-2749.57370;Cluster-2749.57371;Cluster-2749.57372;Cluster-2749.70406;Cluster-2749.84902;Cluster-2749.84903
GO:0010205	photoinhibition	130	15	10.73	0.00863	Cluster-2749.17012;Cluster-2749.17704;Cluster-2749.18652;Cluster-2749.18653;Cluster-2749.23869;Cluster-2749.23874;Cluster-2749.30109;Cluster-2749.34915;Cluster-2749.34917;Cluster-2749.54937;Cluster-2749.55819;Cluster-2749.55820;Cluster-2749.57713;Cluster-2749.61972;Cluster-2749.80065
GO:0034727	piecemeal microautophagy of nucleus	8	3	0.66	0.00879	Cluster-2749.33300;Cluster-2749.38380;Cluster-2749.51118
GO:0015812	gamma-aminobutyric acid transport	8	3	0.66	0.00879	Cluster-2749.30062;Cluster-2749.30064;Cluster-2749.84260
GO:2000072	regulation of defense response to fungus, incompatible interaction	15	4	1.24	0.00925	Cluster-2749.23911;Cluster-2749.33828;Cluster-2749.36285;Cluster-2749.65147
GO:0008333	endosome to lysosome transport	32	6	2.64	0.00939	Cluster-2749.14675;Cluster-2749.19666;Cluster-2749.22460;Cluster-2749.54742;Cluster-2749.60798;Cluster-2749.69249
GO:0006886	intracellular protein transport	1412	121	116.58	0.00945	Cluster-2749.13304;Cluster-2749.13343;Cluster-2749.14190;Cluster-2749.14675;Cluster-2749.15591;Cluster-2749.17053;Cluster-2749.17756;Cluster-2749.19666;Cluster-2749.20903;Cluster-2749.22460;Cluster-2749.23224;Cluster-2749.27770;Cluster-2749.28375;Cluster-2749.29380;Cluster-2749.30049;Cluster-2749.30787;Cluster-2749.30796;Cluster-2749.31200;Cluster-2749.32267;Cluster-2749.32516;Cluster-2749.32890;…
GO:0001778	plasma membrane repair	3	2	0.25	0.00973	Cluster-2749.71776;Cluster-2749.71778
GO:0015742	alpha-ketoglutarate transport	3	2	0.25	0.00973	Cluster-2749.30981;Cluster-2749.64489
GO:0046740	transport of virus in host, cell to cell	3	2	0.25	0.00973	Cluster-2749.71776;Cluster-2749.71778
GO:0043048	dolichyl monophosphate biosynthetic process	3	2	0.25	0.00973	Cluster-2749.13402;Cluster-2749.73119
GO:0019481	L-alanine catabolic process, by transamination	3	2	0.25	0.00973	Cluster-2749.62135;Cluster-2749.62138
GO:0045333	cellular respiration	404	39	33.35	0.01089	Cluster-2749.11608;Cluster-2749.18240;Cluster-2749.25921;Cluster-2749.26318;Cluster-2749.26327;Cluster-2749.27383;Cluster-2749.28974;Cluster-2749.29968;Cluster-2749.30241;Cluster-2749.34693;Cluster-2749.35832;Cluster-2749.37732;Cluster-2749.37786;Cluster-2749.39160;Cluster-2749.39457;Cluster-2749.42710;Cluster-2749.44608;Cluster-2749.45845;Cluster-2749.47467;Cluster-2749.47472;Cluster-2749.48180;…
GO:0048317	seed morphogenesis	33	6	2.72	0.01092	Cluster-2749.20732;Cluster-2749.21899;Cluster-2749.26640;Cluster-2749.33054;Cluster-2749.72296;Cluster-2749.9092
GO:0008202	steroid metabolic process	199	20	16.43	0.011	Cluster-2749.12318;Cluster-2749.1906;Cluster-2749.25415;Cluster-2749.26432;Cluster-2749.27581;Cluster-2749.35083;Cluster-2749.3848;Cluster-2749.43856;Cluster-2749.47115;Cluster-2749.48320;Cluster-2749.49096;Cluster-2749.63008;Cluster-2749.63014;Cluster-2749.64586;Cluster-2749.64587;Cluster-2749.66998;Cluster-2749.68209;Cluster-2749.74246;Cluster-2749.75222;Cluster-2749.78763
GO:0000122	negative regulation of transcription from RNA polymerase II promoter	24	5	1.98	0.01108	Cluster-2749.15723;Cluster-2749.35201;Cluster-2749.56598;Cluster-2749.61089;Cluster-2749.80896
GO:0006828	manganese ion transport	85	11	7.02	0.01134	Cluster-2749.37013;Cluster-2749.37110;Cluster-2749.40907;Cluster-2749.41287;Cluster-2749.48932;Cluster-2749.52051;Cluster-2749.57241;Cluster-2749.7111;Cluster-2749.7128;Cluster-2749.82232;Cluster-2749.9433
GO:0009611	response to wounding	384	35	31.7	0.01156	Cluster-2749.12233;Cluster-2749.12611;Cluster-2749.14513;Cluster-2749.15687;Cluster-2749.23266;Cluster-2749.24955;Cluster-2749.31463;Cluster-2749.32194;Cluster-2749.32459;Cluster-2749.35083;Cluster-2749.35810;Cluster-2749.38513;Cluster-2749.39060;Cluster-2749.47115;Cluster-2749.47925;Cluster-2749.48350;Cluster-2749.48863;Cluster-2749.49517;Cluster-2749.49794;Cluster-2749.60401;Cluster-2749.60997;…
GO:0046345	abscisic acid catabolic process	16	4	1.32	0.01177	Cluster-2749.3848;Cluster-2749.63008;Cluster-2749.63014;Cluster-2749.75222
GO:0071291	cellular response to selenium ion	9	3	0.74	0.01262	Cluster-2749.22080;Cluster-2749.54175;Cluster-2749.54177
GO:0051512	positive regulation of unidimensional cell growth	34	6	2.81	0.01263	Cluster-2749.18960;Cluster-2749.20228;Cluster-2749.29689;Cluster-2749.37812;Cluster-2749.38432;Cluster-2749.40626
GO:0006559	L-phenylalanine catabolic process	34	6	2.81	0.01263	Cluster-2749.38144;Cluster-2749.40161;Cluster-2749.54575;Cluster-2749.54576;Cluster-2749.62113;Cluster-2749.79118
GO:0010075	regulation of meristem growth	131	12	10.82	0.0128	Cluster-2749.2093;Cluster-2749.33145;Cluster-2749.41611;Cluster-2749.43756;Cluster-2749.47254;Cluster-2749.54555;Cluster-2749.54556;Cluster-2749.54558;Cluster-2749.65207;Cluster-2749.71880;Cluster-2749.73715;Cluster-2749.77454
GO:0070370	cellular heat acclimation	25	5	2.06	0.0132	Cluster-2749.31359;Cluster-2749.31361;Cluster-2749.32459;Cluster-2749.53935;Cluster-2749.66456
GO:0098719	sodium ion import across plasma membrane	25	5	2.06	0.0132	Cluster-2749.10240;Cluster-2749.24840;Cluster-2749.42416;Cluster-2749.56265;Cluster-2749.75025
GO:0023014	signal transduction by protein phosphorylation	118	12	9.74	0.01377	Cluster-2749.11370;Cluster-2749.11779;Cluster-2749.13984;Cluster-2749.18943;Cluster-2749.27199;Cluster-2749.2874;Cluster-2749.34942;Cluster-2749.47955;Cluster-2749.58483;Cluster-2749.75538;Cluster-2749.82627;Cluster-2749.82628
GO:0000278	mitotic cell cycle	823	80	67.95	0.01389	Cluster-2749.10016;Cluster-2749.10183;Cluster-2749.10358;Cluster-2749.10943;Cluster-2749.11288;Cluster-2749.11751;Cluster-2749.12336;Cluster-2749.12391;Cluster-2749.12889;Cluster-2749.12890;Cluster-2749.14800;Cluster-2749.15655;Cluster-2749.16431;Cluster-2749.17276;Cluster-2749.19856;Cluster-2749.19859;Cluster-2749.20607;Cluster-2749.20708;Cluster-2749.21101;Cluster-2749.21412;Cluster-2749.21899;…
GO:0006879	cellular iron ion homeostasis	89	11	7.35	0.01401	Cluster-2749.17393;Cluster-2749.28221;Cluster-2749.34628;Cluster-2749.38725;Cluster-2749.39937;Cluster-2749.43372;Cluster-2749.48016;Cluster-2749.49625;Cluster-2749.49641;Cluster-2749.60123;Cluster-2749.82232
GO:1901565	organonitrogen compound catabolic process	1875	175	154.8	0.01419	Cluster-2749.10071;Cluster-2749.10210;Cluster-2749.12665;Cluster-2749.13786;Cluster-2749.14883;Cluster-2749.15282;Cluster-2749.15798;Cluster-2749.1726;Cluster-2749.17440;Cluster-2749.18272;Cluster-2749.19392;Cluster-2749.20233;Cluster-2749.20272;Cluster-2749.22977;Cluster-2749.23452;Cluster-2749.23657;Cluster-2749.23911;Cluster-2749.24235;Cluster-2749.24236;Cluster-2749.24556;Cluster-2749.24693;C…
GO:0016124	xanthophyll catabolic process	35	6	2.89	0.01451	Cluster-2749.2767;Cluster-2749.29144;Cluster-2749.70434;Cluster-2749.71692;Cluster-2749.82696;Cluster-2749.83628
GO:0051289	protein homotetramerization	35	6	2.89	0.01451	Cluster-2749.13120;Cluster-2749.23657;Cluster-2749.2846;Cluster-2749.31682;Cluster-2749.42135;Cluster-2749.76910
GO:0006281	DNA repair	1347	88	111.21	0.01488	Cluster-2749.10358;Cluster-2749.11057;Cluster-2749.11110;Cluster-2749.11288;Cluster-2749.12665;Cluster-2749.13702;Cluster-2749.15071;Cluster-2749.15107;Cluster-2749.16431;Cluster-2749.16639;Cluster-2749.18140;Cluster-2749.18412;Cluster-2749.18414;Cluster-2749.20330;Cluster-2749.20331;Cluster-2749.20335;Cluster-2749.20948;Cluster-2749.22122;Cluster-2749.22686;Cluster-2749.23100;Cluster-2749.23609;…
GO:0080092	regulation of pollen tube growth	56	8	4.62	0.01511	Cluster-2749.14071;Cluster-2749.14341;Cluster-2749.18985;Cluster-2749.18988;Cluster-2749.22514;Cluster-2749.28013;Cluster-2749.28994;Cluster-2749.68779
GO:0009749	response to glucose	119	13	9.82	0.01514	Cluster-2749.29238;Cluster-2749.31480;Cluster-2749.31869;Cluster-2749.31874;Cluster-2749.32183;Cluster-2749.32185;Cluster-2749.36037;Cluster-2749.42599;Cluster-2749.60897;Cluster-2749.65990;Cluster-2749.68688;Cluster-2749.69247;Cluster-2749.71302
GO:0030433	ubiquitin-dependent ERAD pathway	90	11	7.43	0.01515	Cluster-2749.23452;Cluster-2749.30449;Cluster-2749.36583;Cluster-2749.51924;Cluster-2749.54261;Cluster-2749.55238;Cluster-2749.59323;Cluster-2749.59324;Cluster-2749.62767;Cluster-2749.64265;Cluster-2749.83124
GO:0007034	vacuolar transport	232	27	19.15	0.01536	Cluster-2749.14190;Cluster-2749.14675;Cluster-2749.18702;Cluster-2749.19666;Cluster-2749.20846;Cluster-2749.22083;Cluster-2749.22085;Cluster-2749.22460;Cluster-2749.28099;Cluster-2749.28100;Cluster-2749.30049;Cluster-2749.32947;Cluster-2749.34098;Cluster-2749.34100;Cluster-2749.34576;Cluster-2749.42373;Cluster-2749.44324;Cluster-2749.53459;Cluster-2749.54742;Cluster-2749.57074;Cluster-2749.60083;…
GO:0048232	male gamete generation	122	12	10.07	0.01554	Cluster-2749.20708;Cluster-2749.40692;Cluster-2749.41279;Cluster-2749.52503;Cluster-2749.53754;Cluster-2749.54350;Cluster-2749.58670;Cluster-2749.60039;Cluster-2749.60041;Cluster-2749.63263;Cluster-2749.63304;Cluster-2749.67776
GO:0061408	positive regulation of transcription from RNA polymerase II promoter in response to heat stress	26	5	2.15	0.01558	Cluster-2749.12933;Cluster-2749.21219;Cluster-2749.21638;Cluster-2749.28081;Cluster-2749.76772
GO:0080167	response to karrikin	127	14	10.49	0.01586	Cluster-2749.18438;Cluster-2749.18440;Cluster-2749.18602;Cluster-2749.23266;Cluster-2749.49794;Cluster-2749.55113;Cluster-2749.63879;Cluster-2749.68288;Cluster-2749.68291;Cluster-2749.68298;Cluster-2749.70187;Cluster-2749.72662;Cluster-2749.78326;Cluster-3605.0
GO:0019676	ammonia assimilation cycle	46	7	3.8	0.01617	Cluster-2749.30981;Cluster-2749.37146;Cluster-2749.49616;Cluster-2749.55636;Cluster-2749.64489;Cluster-2749.6791;Cluster-2749.70178
GO:0051260	protein homooligomerization	71	12	5.86	0.01647	Cluster-2749.13120;Cluster-2749.23657;Cluster-2749.27103;Cluster-2749.27104;Cluster-2749.2846;Cluster-2749.31120;Cluster-2749.31443;Cluster-2749.31445;Cluster-2749.31682;Cluster-2749.42135;Cluster-2749.68509;Cluster-2749.76910
GO:0016121	carotene catabolic process	36	6	2.97	0.01658	Cluster-2749.2767;Cluster-2749.29144;Cluster-2749.70434;Cluster-2749.71692;Cluster-2749.82696;Cluster-2749.83628
GO:0006612	protein targeting to membrane	185	19	15.27	0.01659	Cluster-2749.30796;Cluster-2749.37091;Cluster-2749.40390;Cluster-2749.43116;Cluster-2749.43532;Cluster-2749.46399;Cluster-2749.48254;Cluster-2749.48594;Cluster-2749.57191;Cluster-2749.58894;Cluster-2749.64530;Cluster-2749.64531;Cluster-2749.64533;Cluster-2749.6566;Cluster-2749.71776;Cluster-2749.71778;Cluster-2749.72421;Cluster-2749.74465;Cluster-2749.76809
GO:0010027	thylakoid membrane organization	219	21	18.08	0.01708	Cluster-2749.18438;Cluster-2749.18440;Cluster-2749.18902;Cluster-2749.20623;Cluster-2749.21865;Cluster-2749.24557;Cluster-2749.25710;Cluster-2749.29581;Cluster-2749.43532;Cluster-2749.46399;Cluster-2749.51529;Cluster-2749.52442;Cluster-2749.54937;Cluster-2749.57751;Cluster-2749.58894;Cluster-2749.59764;Cluster-2749.60269;Cluster-2749.64052;Cluster-2749.70187;Cluster-2749.74701;Cluster-2749.75344
GO:0006516	glycoprotein catabolic process	10	3	0.83	0.01726	Cluster-2749.3098;Cluster-2749.3227;Cluster-2749.3229
GO:0043001	Golgi to plasma membrane protein transport	10	3	0.83	0.01726	Cluster-2749.18191;Cluster-2749.18192;Cluster-2749.65204
GO:0006108	malate metabolic process	92	11	7.6	0.01763	Cluster-2749.13120;Cluster-2749.27103;Cluster-2749.27104;Cluster-2749.31443;Cluster-2749.31445;Cluster-2749.32993;Cluster-2749.34693;Cluster-2749.35832;Cluster-2749.42135;Cluster-2749.48827;Cluster-2749.51272
GO:0010071	root meristem specification	18	4	1.49	0.01804	Cluster-2749.39440;Cluster-2749.41619;Cluster-2749.41624;Cluster-2749.53605
GO:0046506	sulfolipid biosynthetic process	18	4	1.49	0.01804	Cluster-2749.26328;Cluster-2749.27892;Cluster-2749.59275;Cluster-2749.59276
GO:0034968	histone lysine methylation	189	19	15.6	0.01811	Cluster-2749.11288;Cluster-2749.18846;Cluster-2749.20330;Cluster-2749.20331;Cluster-2749.20335;Cluster-2749.23048;Cluster-2749.31267;Cluster-2749.37219;Cluster-2749.38181;Cluster-2749.53875;Cluster-2749.58070;Cluster-2749.58422;Cluster-2749.58584;Cluster-2749.62998;Cluster-2749.63001;Cluster-2749.63712;Cluster-2749.64409;Cluster-2749.67682;Cluster-2749.67920
GO:0009643	photosynthetic acclimation	27	5	2.23	0.01822	Cluster-2749.29434;Cluster-2749.52113;Cluster-2749.53288;Cluster-2749.55699;Cluster-2749.8021
GO:0006493	protein O-linked glycosylation	27	5	2.23	0.01822	Cluster-2749.38065;Cluster-2749.38066;Cluster-2749.50031;Cluster-2749.54437;Cluster-2749.57605
GO:0009567	double fertilization forming a zygote and endosperm	60	10	4.95	0.01835	Cluster-2749.25415;Cluster-2749.39465;Cluster-2749.43289;Cluster-2749.44081;Cluster-2749.44082;Cluster-2749.46947;Cluster-2749.52503;Cluster-2749.53754;Cluster-2749.54350;Cluster-2749.59695
GO:0010360	negative regulation of anion channel activity	18	3	1.49	0.0187	Cluster-2749.17328;Cluster-2749.22394;Cluster-2749.46208
GO:0051446	positive regulation of meiotic cell cycle	18	3	1.49	0.0187	Cluster-2749.25977;Cluster-2749.25979;Cluster-2749.56891
GO:0046110	xanthine metabolic process	4	2	0.33	0.01871	Cluster-2749.58831;Cluster-2749.58833
GO:0033160	positive regulation of protein import into nucleus, translocation	4	2	0.33	0.01871	Cluster-2749.37838;Cluster-2749.51461
GO:1901017	negative regulation of potassium ion transmembrane transporter activity	4	2	0.33	0.01871	Cluster-2749.17328;Cluster-2749.22394
GO:0009247	glycolipid biosynthetic process	170	18	14.04	0.01871	Cluster-2749.12179;Cluster-2749.12181;Cluster-2749.13138;Cluster-2749.13140;Cluster-2749.14138;Cluster-2749.16039;Cluster-2749.18158;Cluster-2749.18644;Cluster-2749.24552;Cluster-2749.26328;Cluster-2749.27892;Cluster-2749.29054;Cluster-2749.56654;Cluster-2749.59275;Cluster-2749.59276;Cluster-2749.75344;Cluster-2749.7889;Cluster-2749.9796
GO:0006302	double-strand break repair	442	31	36.49	0.01877	Cluster-2749.10358;Cluster-2749.11057;Cluster-2749.13702;Cluster-2749.16431;Cluster-2749.16639;Cluster-2749.18140;Cluster-2749.22122;Cluster-2749.22686;Cluster-2749.30183;Cluster-2749.31454;Cluster-2749.32089;Cluster-2749.34236;Cluster-2749.39375;Cluster-2749.40339;Cluster-2749.45967;Cluster-2749.53259;Cluster-2749.55978;Cluster-2749.57484;Cluster-2749.5891;Cluster-2749.6114;Cluster-2749.63882;Cl…
GO:0009787	regulation of abscisic acid-activated signaling pathway	276	19	22.79	0.01886	Cluster-2749.11674;Cluster-2749.20558;Cluster-2749.29377;Cluster-2749.3183;Cluster-2749.32183;Cluster-2749.32185;Cluster-2749.34341;Cluster-2749.36037;Cluster-2749.47955;Cluster-2749.51990;Cluster-2749.54362;Cluster-2749.56453;Cluster-2749.58333;Cluster-2749.59425;Cluster-2749.60678;Cluster-2749.60684;Cluster-2749.61139;Cluster-2749.74674;Cluster-2749.79831
GO:0006002	fructose 6-phosphate metabolic process	93	11	7.68	0.01898	Cluster-2749.18949;Cluster-2749.27099;Cluster-2749.30147;Cluster-2749.32288;Cluster-2749.42836;Cluster-2749.50624;Cluster-2749.54212;Cluster-2749.55960;Cluster-2749.61655;Cluster-2749.64122;Cluster-2749.71388
GO:0006355	regulation of transcription, DNA-templated	2154	164	177.84	0.02034	Cluster-2749.10358;Cluster-2749.11040;Cluster-2749.11391;Cluster-2749.11392;Cluster-2749.11674;Cluster-2749.12740;Cluster-2749.12933;Cluster-2749.12976;Cluster-2749.13452;Cluster-2749.13560;Cluster-2749.14846;Cluster-2749.15723;Cluster-2749.15967;Cluster-2749.15983;Cluster-2749.16073;Cluster-2749.16221;Cluster-2749.16322;Cluster-2749.16431;Cluster-2749.16629;Cluster-2749.17155;Cluster-2749.18334;…
GO:0052544	defense response by callose deposition in cell wall	38	6	3.14	0.0213	Cluster-2749.24693;Cluster-2749.26926;Cluster-2749.55857;Cluster-2749.55860;Cluster-2749.63891;Cluster-2749.69561
GO:0009083	branched-chain amino acid catabolic process	101	10	8.34	0.0218	Cluster-2749.24235;Cluster-2749.24236;Cluster-2749.29514;Cluster-2749.42149;Cluster-2749.55972;Cluster-2749.59667;Cluster-2749.59668;Cluster-2749.64208;Cluster-2749.68938;Cluster-2749.69625
GO:0048575	short-day photoperiodism, flowering	19	4	1.57	0.02183	Cluster-2749.12665;Cluster-2749.51820;Cluster-2749.60960;Cluster-2749.78642
GO:0051131	chaperone-mediated protein complex assembly	19	4	1.57	0.02183	Cluster-2749.34307;Cluster-2749.38415;Cluster-2749.43310;Cluster-2749.49004
GO:0002143	tRNA wobble position uridine thiolation	11	3	0.91	0.02272	Cluster-2749.24926;Cluster-2749.35922;Cluster-2749.53263
GO:0019521	D-gluconate metabolic process	11	3	0.91	0.02272	Cluster-2749.14836;Cluster-2749.43289;Cluster-2749.46947
GO:0006218	uridine catabolic process	11	3	0.91	0.02272	Cluster-2749.14883;Cluster-2749.20233;Cluster-2749.68422
GO:0010311	lateral root formation	146	15	12.05	0.02301	Cluster-2749.10212;Cluster-2749.1726;Cluster-2749.19856;Cluster-2749.19859;Cluster-2749.20746;Cluster-2749.20749;Cluster-2749.20750;Cluster-2749.20751;Cluster-2749.22187;Cluster-2749.32753;Cluster-2749.42734;Cluster-2749.47885;Cluster-2749.66090;Cluster-2749.75162;Cluster-2749.77168
GO:0051302	regulation of cell division	250	22	20.64	0.02365	Cluster-2749.11779;Cluster-2749.12873;Cluster-2749.13984;Cluster-2749.25977;Cluster-2749.25979;Cluster-2749.31463;Cluster-2749.35810;Cluster-2749.39440;Cluster-2749.41619;Cluster-2749.41624;Cluster-2749.50092;Cluster-2749.53605;Cluster-2749.55696;Cluster-2749.61936;Cluster-2749.62040;Cluster-2749.69391;Cluster-2749.73715;Cluster-2749.75538;Cluster-2749.7962;Cluster-2749.82024;Cluster-2749.82026;C…
GO:0009407	toxin catabolic process	29	5	2.39	0.02437	Cluster-2749.20910;Cluster-2749.35484;Cluster-2749.35486;Cluster-2749.70190;Cluster-2749.72958
GO:0006102	isocitrate metabolic process	29	5	2.39	0.02437	Cluster-2749.11608;Cluster-2749.30075;Cluster-2749.42710;Cluster-2749.50224;Cluster-2749.81392
GO:0006342	chromatin silencing	159	21	13.13	0.0244	Cluster-2749.10358;Cluster-2749.15723;Cluster-2749.20330;Cluster-2749.20331;Cluster-2749.20335;Cluster-2749.25559;Cluster-2749.25562;Cluster-2749.32954;Cluster-2749.36799;Cluster-2749.36801;Cluster-2749.56598;Cluster-2749.62998;Cluster-2749.63001;Cluster-2749.64409;Cluster-2749.66378;Cluster-2749.67682;Cluster-2749.67920;Cluster-2749.68096;Cluster-2749.73440;Cluster-2749.80896;Cluster-2749.85629
GO:0032147	activation of protein kinase activity	93	10	7.68	0.02524	Cluster-2749.11370;Cluster-2749.11779;Cluster-2749.13984;Cluster-2749.18943;Cluster-2749.27199;Cluster-2749.34942;Cluster-2749.58483;Cluster-2749.75538;Cluster-2749.82627;Cluster-2749.82628
GO:0016192	vesicle-mediated transport	1025	99	84.62	0.02556	Cluster-2749.13304;Cluster-2749.13343;Cluster-2749.14190;Cluster-2749.14675;Cluster-2749.15591;Cluster-2749.15722;Cluster-2749.17053;Cluster-2749.18191;Cluster-2749.18192;Cluster-2749.18702;Cluster-2749.19330;Cluster-2749.19666;Cluster-2749.19856;Cluster-2749.19859;Cluster-2749.22083;Cluster-2749.22085;Cluster-2749.22460;Cluster-2749.23639;Cluster-2749.25278;Cluster-2749.25732;Cluster-2749.26443;…
GO:0006145	purine nucleobase catabolic process	20	4	1.65	0.02606	Cluster-2749.24556;Cluster-2749.58831;Cluster-2749.58833;Cluster-2749.8010
GO:0031348	negative regulation of defense response	136	16	11.23	0.02711	Cluster-2749.18846;Cluster-2749.24693;Cluster-2749.26926;Cluster-2749.2874;Cluster-2749.60678;Cluster-2749.60684;Cluster-2749.62394;Cluster-2749.63891;Cluster-2749.64265;Cluster-2749.66378;Cluster-2749.66914;Cluster-2749.68688;Cluster-2749.69561;Cluster-2749.74396;Cluster-2749.82568;Cluster-2749.9139
GO:0006165	nucleoside diphosphate phosphorylation	279	36	23.03	0.02726	Cluster-2749.14688;Cluster-2749.16073;Cluster-2749.25651;Cluster-2749.25929;Cluster-2749.26182;Cluster-2749.27689;Cluster-2749.27769;Cluster-2749.31239;Cluster-2749.31240;Cluster-2749.31247;Cluster-2749.32288;Cluster-2749.33184;Cluster-2749.33743;Cluster-2749.34885;Cluster-2749.35495;Cluster-2749.37361;Cluster-2749.41476;Cluster-2749.42443;Cluster-2749.42836;Cluster-2749.44054;Cluster-2749.44610;…
GO:0048015	phosphatidylinositol-mediated signaling	51	7	4.21	0.02727	Cluster-2749.18960;Cluster-2749.20228;Cluster-2749.29689;Cluster-2749.37812;Cluster-2749.38432;Cluster-2749.38625;Cluster-2749.40626
GO:0006241	CTP biosynthetic process	55	7	4.54	0.02786	Cluster-2749.30515;Cluster-2749.37361;Cluster-2749.42443;Cluster-2749.65561;Cluster-2749.71494;Cluster-2749.77586;Cluster-2749.79477
GO:0006646	phosphatidylethanolamine biosynthetic process	30	5	2.48	0.02788	Cluster-2749.32559;Cluster-2749.6556;Cluster-2749.6557;Cluster-2749.84690;Cluster-4302.0
GO:0006228	UTP biosynthetic process	30	5	2.48	0.02788	Cluster-2749.37361;Cluster-2749.42443;Cluster-2749.71494;Cluster-2749.77586;Cluster-2749.79477
GO:0016117	carotenoid biosynthetic process	239	28	19.73	0.028	Cluster-2749.10596;Cluster-2749.10597;Cluster-2749.1486;Cluster-2749.15668;Cluster-2749.15747;Cluster-2749.25875;Cluster-2749.26232;Cluster-2749.27507;Cluster-2749.32260;Cluster-2749.36114;Cluster-2749.44675;Cluster-2749.50312;Cluster-2749.50317;Cluster-2749.51529;Cluster-2749.56287;Cluster-2749.59200;Cluster-2749.62276;Cluster-2749.69269;Cluster-2749.74701;Cluster-2749.75181;Cluster-2749.78140;C…
GO:0007020	microtubule nucleation	30	6	2.48	0.02896	Cluster-2749.10016;Cluster-2749.53706;Cluster-2749.59067;Cluster-2749.59084;Cluster-2749.67452;Cluster-2749.74625
GO:0032456	endocytic recycling	12	3	0.99	0.02901	Cluster-2749.68509;Cluster-2749.71776;Cluster-2749.71778
GO:0000738	DNA catabolic process, exonucleolytic	12	3	0.99	0.02901	Cluster-2749.17841;Cluster-2749.62467;Cluster-2749.69158
GO:0046512	sphingosine biosynthetic process	12	3	0.99	0.02901	Cluster-2749.10966;Cluster-2749.76012;Cluster-2749.81218
GO:0048510	regulation of timing of transition from vegetative to reproductive phase	75	9	6.19	0.02948	Cluster-2749.12740;Cluster-2749.12976;Cluster-2749.23204;Cluster-2749.26117;Cluster-2749.27186;Cluster-2749.30434;Cluster-2749.43362;Cluster-2749.43400;Cluster-2749.59815
GO:0019363	pyridine nucleotide biosynthetic process	68	8	5.61	0.02994	Cluster-2749.15372;Cluster-2749.26457;Cluster-2749.43919;Cluster-2749.46465;Cluster-2749.54365;Cluster-2749.59147;Cluster-2749.60431;Cluster-2749.71215
GO:0031116	positive regulation of microtubule polymerization	18	5	1.49	0.02994	Cluster-2749.10016;Cluster-2749.53706;Cluster-2749.59084;Cluster-2749.67452;Cluster-2749.74625
GO:0000735	removal of nonhomologous ends	5	2	0.41	0.02998	Cluster-2749.31511;Cluster-2749.67098
GO:0009625	response to insect	5	2	0.41	0.02998	Cluster-2749.37838;Cluster-2749.51461
GO:0010492	maintenance of shoot apical meristem identity	21	4	1.73	0.03075	Cluster-2749.32481;Cluster-2749.33145;Cluster-2749.35110;Cluster-2749.65207
GO:0010032	meiotic chromosome condensation	21	4	1.73	0.03075	Cluster-2749.69568;Cluster-2749.70710;Cluster-2749.84965;Cluster-4585.0
GO:0006511	ubiquitin-dependent protein catabolic process	857	72	70.75	0.03087	Cluster-2749.10071;Cluster-2749.12665;Cluster-2749.13786;Cluster-2749.17440;Cluster-2749.19392;Cluster-2749.20272;Cluster-2749.22977;Cluster-2749.23452;Cluster-2749.23911;Cluster-2749.25041;Cluster-2749.30449;Cluster-2749.30654;Cluster-2749.31460;Cluster-2749.3183;Cluster-2749.31978;Cluster-2749.32947;Cluster-2749.33481;Cluster-2749.33665;Cluster-2749.33828;Cluster-2749.34793;Cluster-2749.35198;C…
GO:0071370	cellular response to gibberellin stimulus	64	8	5.28	0.03142	Cluster-2749.26095;Cluster-2749.4245;Cluster-2749.4816;Cluster-2749.50750;Cluster-2749.521;Cluster-2749.748;Cluster-2749.817;Cluster-3045.0
GO:0030244	cellulose biosynthetic process	62	6	5.12	0.03173	Cluster-2749.20883;Cluster-2749.33878;Cluster-2749.36698;Cluster-2749.40471;Cluster-2749.41646;Cluster-2749.74246
GO:0010020	chloroplast fission	76	9	6.27	0.03178	Cluster-2749.2210;Cluster-2749.32465;Cluster-2749.36214;Cluster-2749.37908;Cluster-2749.38201;Cluster-2749.39434;Cluster-2749.56609;Cluster-2749.82024;Cluster-2749.82026
GO:0006508	proteolysis	2329	176	192.28	0.03299	Cluster-2749.10071;Cluster-2749.12665;Cluster-2749.13560;Cluster-2749.13786;Cluster-2749.14125;Cluster-2749.1654;Cluster-2749.16704;Cluster-2749.17423;Cluster-2749.17440;Cluster-2749.17946;Cluster-2749.18272;Cluster-2749.19392;Cluster-2749.20272;Cluster-2749.20732;Cluster-2749.21865;Cluster-2749.22125;Cluster-2749.22187;Cluster-2749.22753;Cluster-2749.22756;Cluster-2749.22977;Cluster-2749.23452;C…
GO:0006349	regulation of gene expression by genetic imprinting	42	6	3.47	0.0333	Cluster-2749.15723;Cluster-2749.23587;Cluster-2749.39465;Cluster-2749.56598;Cluster-2749.73799;Cluster-2749.80896
GO:0009968	negative regulation of signal transduction	266	18	21.96	0.03335	Cluster-2749.11674;Cluster-2749.12826;Cluster-2749.18960;Cluster-2749.20228;Cluster-2749.20259;Cluster-2749.20370;Cluster-2749.20375;Cluster-2749.24142;Cluster-2749.24265;Cluster-2749.2874;Cluster-2749.29689;Cluster-2749.3183;Cluster-2749.34341;Cluster-2749.37812;Cluster-2749.38432;Cluster-2749.40626;Cluster-2749.47955;Cluster-2749.59425
GO:0031098	stress-activated protein kinase signaling cascade	89	10	7.35	0.03364	Cluster-2749.11370;Cluster-2749.11779;Cluster-2749.13984;Cluster-2749.18943;Cluster-2749.27199;Cluster-2749.34942;Cluster-2749.58483;Cluster-2749.75538;Cluster-2749.82627;Cluster-2749.82628
GO:0010100	negative regulation of photomorphogenesis	32	5	2.64	0.03583	Cluster-2749.12665;Cluster-2749.51820;Cluster-2749.60960;Cluster-2749.78573;Cluster-2749.78642
GO:0043970	histone H3-K9 acetylation	25	5	2.06	0.03587	Cluster-2749.25559;Cluster-2749.25562;Cluster-2749.63712;Cluster-2749.66378;Cluster-2749.68096
GO:0019563	glycerol catabolic process	22	4	1.82	0.0359	Cluster-2749.52046;Cluster-2749.68288;Cluster-2749.68291;Cluster-2749.68298
GO:0010231	maintenance of seed dormancy	22	4	1.82	0.0359	Cluster-2749.36037;Cluster-2749.54362;Cluster-2749.58333;Cluster-2749.74674
GO:0070291	N-acylethanolamine metabolic process	22	4	1.82	0.0359	Cluster-2749.82801;Cluster-2749.82805;Cluster-2749.82809;Cluster-2749.82813
GO:0015691	cadmium ion transport	54	7	4.46	0.03594	Cluster-2749.24693;Cluster-2749.26926;Cluster-2749.48932;Cluster-2749.52051;Cluster-2749.63891;Cluster-2749.69561;Cluster-2749.82232
GO:0005985	sucrose metabolic process	168	28	13.87	0.03596	Cluster-2749.16037;Cluster-2749.26095;Cluster-2749.28169;Cluster-2749.29209;Cluster-2749.29213;Cluster-2749.30147;Cluster-2749.35756;Cluster-2749.35757;Cluster-2749.36030;Cluster-2749.36812;Cluster-2749.4245;Cluster-2749.47451;Cluster-2749.47884;Cluster-2749.4816;Cluster-2749.48306;Cluster-2749.48629;Cluster-2749.50750;Cluster-2749.51176;Cluster-2749.51553;Cluster-2749.521;Cluster-2749.53560;Clus…
GO:0012501	programmed cell death	256	22	21.14	0.03596	Cluster-2749.10966;Cluster-2749.17842;Cluster-2749.19050;Cluster-2749.20370;Cluster-2749.20375;Cluster-2749.23021;Cluster-2749.27952;Cluster-2749.2874;Cluster-2749.36935;Cluster-2749.37444;Cluster-2749.37446;Cluster-2749.38691;Cluster-2749.46957;Cluster-2749.47254;Cluster-2749.47276;Cluster-2749.50787;Cluster-2749.51915;Cluster-2749.61663;Cluster-2749.66804;Cluster-2749.76012;Cluster-2749.81218;C…
GO:0031935	regulation of chromatin silencing	33	5	2.72	0.03609	Cluster-2749.10358;Cluster-2749.20330;Cluster-2749.20331;Cluster-2749.20335;Cluster-2749.73440
GO:0006656	phosphatidylcholine biosynthetic process	13	3	1.07	0.03612	Cluster-2749.18009;Cluster-2749.75351;Cluster-2749.7775
GO:1904143	positive regulation of carotenoid biosynthetic process	13	3	1.07	0.03612	Cluster-2749.36114;Cluster-2749.51529;Cluster-2749.74701
GO:0090063	positive regulation of microtubule nucleation	13	3	1.07	0.03612	Cluster-2749.53706;Cluster-2749.59084;Cluster-2749.74625
GO:0015689	molybdate ion transport	13	3	1.07	0.03612	Cluster-2749.25420;Cluster-2749.51712;Cluster-2749.63212
GO:0009308	amine metabolic process	252	31	20.81	0.03617	Cluster-2749.10212;Cluster-2749.14041;Cluster-2749.1726;Cluster-2749.19050;Cluster-2749.20746;Cluster-2749.20749;Cluster-2749.20750;Cluster-2749.20751;Cluster-2749.27952;Cluster-2749.29374;Cluster-2749.30257;Cluster-2749.3267;Cluster-2749.34525;Cluster-2749.41611;Cluster-2749.42448;Cluster-2749.42734;Cluster-2749.42953;Cluster-2749.43756;Cluster-2749.47885;Cluster-2749.47991;Cluster-2749.53751;Cl…
GO:0045324	late endosome to vacuole transport	108	12	8.92	0.03665	Cluster-2749.18702;Cluster-2749.22083;Cluster-2749.22085;Cluster-2749.28099;Cluster-2749.28100;Cluster-2749.30049;Cluster-2749.32947;Cluster-2749.34576;Cluster-2749.53459;Cluster-2749.60083;Cluster-2749.62366;Cluster-2749.77510
GO:0048867	stem cell fate determination	43	6	3.55	0.03687	Cluster-2749.43536;Cluster-2749.69756;Cluster-2749.69757;Cluster-2749.72601;Cluster-2749.73908;Cluster-2749.76610
GO:1904278	positive regulation of wax biosynthetic process	43	6	3.55	0.03687	Cluster-2749.12482;Cluster-2749.18487;Cluster-2749.19347;Cluster-2749.24641;Cluster-2749.5279;Cluster-2749.66658
GO:0009755	hormone-mediated signaling pathway	1375	103	113.52	0.03921	Cluster-2749.10182;Cluster-2749.11370;Cluster-2749.11674;Cluster-2749.12425;Cluster-2749.12665;Cluster-2749.12826;Cluster-2749.14071;Cluster-2749.14341;Cluster-2749.17683;Cluster-2749.17842;Cluster-2749.18960;Cluster-2749.19050;Cluster-2749.20228;Cluster-2749.20259;Cluster-2749.20558;Cluster-2749.20888;Cluster-2749.23911;Cluster-2749.24142;Cluster-2749.24265;Cluster-2749.24552;Cluster-2749.25136;…
GO:0016310	phosphorylation	2725	206	224.98	0.04017	Cluster-198.1;Cluster-2749.10182;Cluster-2749.10212;Cluster-2749.10399;Cluster-2749.11040;Cluster-2749.11370;Cluster-2749.11593;Cluster-2749.11779;Cluster-2749.13984;Cluster-2749.14071;Cluster-2749.14341;Cluster-2749.14688;Cluster-2749.15372;Cluster-2749.16073;Cluster-2749.17683;Cluster-2749.17809;Cluster-2749.17812;Cluster-2749.17842;Cluster-2749.18101;Cluster-2749.18943;Cluster-2749.18960;Clust…
GO:0080020	regulation of coenzyme A biosynthetic process	33	5	2.72	0.04028	Cluster-2749.12025;Cluster-2749.23307;Cluster-2749.79204;Cluster-2749.79330;Cluster-2749.8250
GO:0006813	potassium ion transport	149	18	12.3	0.04032	Cluster-2749.10240;Cluster-2749.1622;Cluster-2749.1623;Cluster-2749.17328;Cluster-2749.22394;Cluster-2749.23944;Cluster-2749.24641;Cluster-2749.24840;Cluster-2749.28762;Cluster-2749.29434;Cluster-2749.3275;Cluster-2749.42416;Cluster-2749.56265;Cluster-2749.57522;Cluster-2749.63191;Cluster-2749.66658;Cluster-2749.75025;Cluster-2749.9871
GO:0006570	tyrosine metabolic process	48	10	3.96	0.04131	Cluster-2749.3267;Cluster-2749.38144;Cluster-2749.40161;Cluster-2749.51928;Cluster-2749.54575;Cluster-2749.54576;Cluster-2749.62113;Cluster-2749.75992;Cluster-2749.75993;Cluster-2749.80313
GO:0051596	methylglyoxal catabolic process	39	7	3.22	0.04143	Cluster-2749.22471;Cluster-2749.24661;Cluster-2749.27740;Cluster-2749.62519;Cluster-2749.65930;Cluster-2749.71238;Cluster-2749.78499
GO:0006569	tryptophan catabolic process	27	5	2.23	0.04149	Cluster-2749.3267;Cluster-2749.75992;Cluster-2749.75993;Cluster-2749.80313;Cluster-2749.84341
GO:1901997	negative regulation of indoleacetic acid biosynthetic process via tryptophan	23	4	1.9	0.04152	Cluster-2749.3267;Cluster-2749.75992;Cluster-2749.75993;Cluster-2749.80313
GO:0042732	D-xylose metabolic process	23	4	1.9	0.04152	Cluster-2749.19214;Cluster-2749.52585;Cluster-2749.63690;Cluster-2749.63692
GO:2000070	regulation of response to water deprivation	23	4	1.9	0.04152	Cluster-2749.17328;Cluster-2749.22394;Cluster-2749.60678;Cluster-2749.60684
GO:0006152	purine nucleoside catabolic process	23	4	1.9	0.04152	Cluster-2749.14883;Cluster-2749.20233;Cluster-2749.32683;Cluster-2749.68422
GO:1903457	lactate catabolic process	23	4	1.9	0.04152	Cluster-2749.22471;Cluster-2749.27740;Cluster-2749.65930;Cluster-2749.71238
GO:0006506	GPI anchor biosynthetic process	42	5	3.47	0.04153	Cluster-2749.12179;Cluster-2749.12181;Cluster-2749.18158;Cluster-2749.56654;Cluster-2749.7889
GO:0010252	auxin homeostasis	105	11	8.67	0.04162	Cluster-2749.14675;Cluster-2749.19666;Cluster-2749.22460;Cluster-2749.3267;Cluster-2749.49716;Cluster-2749.54742;Cluster-2749.69249;Cluster-2749.75992;Cluster-2749.75993;Cluster-2749.80313;Cluster-2749.81338
GO:0071365	cellular response to auxin stimulus	320	22	26.42	0.04321	Cluster-2749.23911;Cluster-2749.24693;Cluster-2749.26926;Cluster-2749.29377;Cluster-2749.33628;Cluster-2749.33828;Cluster-2749.36225;Cluster-2749.36285;Cluster-2749.39090;Cluster-2749.42855;Cluster-2749.42884;Cluster-2749.54762;Cluster-2749.54766;Cluster-2749.54771;Cluster-2749.61307;Cluster-2749.63891;Cluster-2749.65147;Cluster-2749.68688;Cluster-2749.69561;Cluster-2749.70086;Cluster-2749.81338;…
GO:0010483	pollen tube reception	6	2	0.5	0.04326	Cluster-2749.13402;Cluster-2749.73119
GO:0006501	C-terminal protein lipidation	6	2	0.5	0.04326	Cluster-2749.33300;Cluster-2749.38380
GO:0042554	superoxide anion generation	6	2	0.5	0.04326	Cluster-2749.58831;Cluster-2749.58833
GO:0033345	asparagine catabolic process via L-aspartate	6	2	0.5	0.04326	Cluster-2749.3098;Cluster-2749.3227
GO:0045691	regulation of embryo sac central cell differentiation	6	2	0.5	0.04326	Cluster-2749.30622;Cluster-2749.84255
GO:0045697	regulation of synergid differentiation	6	2	0.5	0.04326	Cluster-2749.30622;Cluster-2749.84255
GO:0071481	cellular response to X-ray	6	2	0.5	0.04326	Cluster-2749.68647;Cluster-2749.76335
GO:0015015	heparan sulfate proteoglycan biosynthetic process, enzymatic modification	6	2	0.5	0.04326	Cluster-2749.41611;Cluster-2749.43756
GO:0080179	1-methylguanosine metabolic process	6	2	0.5	0.04326	Cluster-2749.53973;Cluster-2749.75398
GO:0006897	endocytosis	141	14	11.64	0.04343	Cluster-2749.19856;Cluster-2749.19859;Cluster-2749.23639;Cluster-2749.25278;Cluster-2749.26443;Cluster-2749.26448;Cluster-2749.32753;Cluster-2749.41617;Cluster-2749.42373;Cluster-2749.44183;Cluster-2749.68509;Cluster-2749.71776;Cluster-2749.71778;Cluster-2749.75120
GO:0006542	glutamine biosynthetic process	14	3	1.16	0.04403	Cluster-2749.37146;Cluster-2749.49616;Cluster-2749.6791
GO:0002229	defense response to oomycetes	14	3	1.16	0.04403	Cluster-2749.47955;Cluster-2749.57028;Cluster-2749.80330
GO:0018131	oxazole or thiazole biosynthetic process	14	3	1.16	0.04403	Cluster-2749.33191;Cluster-2749.74239;Cluster-2749.74240
GO:1900490	positive regulation of hydroxymethylglutaryl-CoA reductase (NADPH) activity	14	3	1.16	0.04403	Cluster-2749.54261;Cluster-2749.59323;Cluster-2749.59324
GO:0019303	D-ribose catabolic process	14	3	1.16	0.04403	Cluster-2749.5494;Cluster-2749.80911;Cluster-2749.81647
GO:0051791	medium-chain fatty acid metabolic process	14	3	1.16	0.04403	Cluster-2749.36922;Cluster-2749.41879;Cluster-2749.44225
GO:0022900	electron transport chain	435	37	35.91	0.04417	Cluster-2749.17012;Cluster-2749.17704;Cluster-2749.18652;Cluster-2749.18653;Cluster-2749.23869;Cluster-2749.23874;Cluster-2749.27383;Cluster-2749.28974;Cluster-2749.30109;Cluster-2749.30147;Cluster-2749.30241;Cluster-2749.34915;Cluster-2749.34917;Cluster-2749.37732;Cluster-2749.40504;Cluster-2749.40506;Cluster-2749.44608;Cluster-2749.45845;Cluster-2749.47467;Cluster-2749.47472;Cluster-2749.50130;…
GO:0016125	sterol metabolic process	146	14	12.05	0.04457	Cluster-2749.12318;Cluster-2749.1906;Cluster-2749.26432;Cluster-2749.27581;Cluster-2749.35083;Cluster-2749.3848;Cluster-2749.47115;Cluster-2749.63008;Cluster-2749.63014;Cluster-2749.66998;Cluster-2749.68209;Cluster-2749.74246;Cluster-2749.75222;Cluster-2749.78763
GO:0010587	miRNA catabolic process	45	6	3.72	0.04471	Cluster-2749.18960;Cluster-2749.20228;Cluster-2749.29689;Cluster-2749.37812;Cluster-2749.38432;Cluster-2749.40626
GO:0006183	GTP biosynthetic process	34	5	2.81	0.04505	Cluster-2749.37361;Cluster-2749.42443;Cluster-2749.71494;Cluster-2749.77586;Cluster-2749.79477
GO:0000012	single strand break repair	34	5	2.81	0.04505	Cluster-2749.22686;Cluster-2749.31454;Cluster-2749.45967;Cluster-2749.55978;Cluster-2749.63882
GO:0006555	methionine metabolic process	90	7	7.43	0.04512	Cluster-2749.23657;Cluster-2749.3267;Cluster-2749.66671;Cluster-2749.75992;Cluster-2749.75993;Cluster-2749.76910;Cluster-2749.80313
GO:0019432	triglyceride biosynthetic process	150	15	12.38	0.04591	Cluster-2749.18644;Cluster-2749.23098;Cluster-2749.24665;Cluster-2749.29238;Cluster-2749.31480;Cluster-2749.31869;Cluster-2749.31874;Cluster-2749.33054;Cluster-2749.45750;Cluster-2749.51016;Cluster-2749.60897;Cluster-2749.6102;Cluster-2749.6104;Cluster-2749.71302;Cluster-2749.72296
GO:0000209	protein polyubiquitination	133	13	10.98	0.04602	Cluster-2749.12665;Cluster-2749.13786;Cluster-2749.23452;Cluster-2749.51820;Cluster-2749.55238;Cluster-2749.55713;Cluster-2749.61485;Cluster-2749.61490;Cluster-2749.62767;Cluster-2749.63788;Cluster-2749.64895;Cluster-2749.76131;Cluster-2749.78642
GO:0071366	cellular response to indolebutyric acid stimulus	24	4	1.98	0.04761	Cluster-2749.24693;Cluster-2749.26926;Cluster-2749.63891;Cluster-2749.69561
GO:0000911	cytokinesis by cell plate formation	206	17	17.01	0.04838	Cluster-2749.10016;Cluster-2749.19856;Cluster-2749.19859;Cluster-2749.20708;Cluster-2749.21412;Cluster-2749.21899;Cluster-2749.31633;Cluster-2749.32753;Cluster-2749.32890;Cluster-2749.59067;Cluster-2749.62394;Cluster-2749.6377;Cluster-2749.63935;Cluster-2749.66914;Cluster-2749.67452;Cluster-2749.77365;Cluster-2749.9092
GO:0042128	nitrate assimilation	55	8	4.54	0.04889	Cluster-2749.18069;Cluster-2749.46041;Cluster-2749.55636;Cluster-2749.5637;Cluster-2749.60678;Cluster-2749.60684;Cluster-2749.85257;Cluster-2749.85260
GO:0019953	sexual reproduction	348	40	28.73	0.04908	Cluster-2749.12233;Cluster-2749.20708;Cluster-2749.25415;Cluster-2749.26295;Cluster-2749.26764;Cluster-2749.30504;Cluster-2749.32481;Cluster-2749.33628;Cluster-2749.35121;Cluster-2749.35142;Cluster-2749.39440;Cluster-2749.39465;Cluster-2749.40659;Cluster-2749.40692;Cluster-2749.41279;Cluster-2749.41619;Cluster-2749.41624;Cluster-2749.41916;Cluster-2749.42997;Cluster-2749.42998;Cluster-2749.43289;…
GO:0009556	microsporogenesis	108	11	8.92	0.04937	Cluster-2749.12233;Cluster-2749.26764;Cluster-2749.30504;Cluster-2749.33628;Cluster-2749.35121;Cluster-2749.35142;Cluster-2749.41916;Cluster-2749.47925;Cluster-2749.48350;Cluster-2749.56403;Cluster-2749.75117
