# Supplementary material for: Identification of Salt Stress Responding Genes Using Transcriptome Analysis in Green Alga Chlamydomonas reinhardtii
Source: Int J Mol Sci. 2018 Oct 26;19(11):3359. doi: 10.3390/ijms19113359 (PMC6274750; doi:10.3390/ijms19113359)
Supplement: Supplementary file 1 [file ijms-19-03359-s001.zip › ijms-365665 - supplementary/supplementary files/Table S4.xls]

## Sheet: Wilcoxon Rank Sum Test
Table S4: The MapMan pathways enrichment results of the dys-regulated genes in C. reinhardtii.
bin	name	elements	p-value
29.2	protein.synthesis	112	3.229518989549706E-12
29.2.1	protein.synthesis.ribosomal protein	70	5.939967205338608E-11
1.1	PS.lightreaction	40	1.7075962515618527E-7
29.2.1.2	protein.synthesis.ribosomal protein.eukaryotic	40	4.554250382296121E-6
19	tetrapyrrole synthesis	23	3.577364256709375E-5
29.2.1.1	protein.synthesis.ribosomal protein.prokaryotic	29	3.792215962997923E-4
29.2.1.2.2	protein.synthesis.ribosomal protein.eukaryotic.60S subunit	23	3.792215962997923E-4
1	PS	56	5.430630701313753E-4
2	major CHO metabolism	25	5.781267953842582E-4
1.1.2	PS.lightreaction.photosystem I	13	8.156753359559027E-4
29.2.1.1.1	protein.synthesis.ribosomal protein.prokaryotic.chloroplast	21	0.0012581814897267144
13.1	amino acid metabolism.synthesis	51	0.005023608267293519
1.1.1	PS.lightreaction.photosystem II	19	0.005836142825515185
29	protein	438	0.006658793626495579
1.1.1.1	PS.lightreaction.photosystem II.LHC-II	9	0.0175898986017326
2.2	major CHO metabolism.degradation	14	0.0175898986017326
29.2.1.1.1.2	protein.synthesis.ribosomal protein.prokaryotic.chloroplast.50S subunit	16	0.018842318388341654
31	cell	110	0.039424959819326796
29.2.3	protein.synthesis.initiation	20	0.043890256180608815
1.1.2.1	PS.lightreaction.photosystem I.LHC-I	5	0.043890256180608815
8.1	TCA / org. transformation.TCA	14	0.04882093977208924
8	TCA / org. transformation	17	0.04882093977208924
29.2.1.2.1	protein.synthesis.ribosomal protein.eukaryotic.40S subunit	17	0.06054459020904797
1.1.2.2	PS.lightreaction.photosystem I.PSI polypeptide subunits	8	0.0793383560952882
20.1	stress.biotic	15	0.10371043931435953
33.3	development.squamosa promoter binding like (SPL)	6	0.10984897583597449
3	minor CHO metabolism	25	0.10984897583597449
2.1	major CHO metabolism.synthesis	11	0.16756044829173333
26	misc	123	0.16756044829173333
27.1	RNA.processing	65	0.19509132944375004
2.2.1	major CHO metabolism.degradation.sucrose	7	0.23011094700078552
11.3	lipid metabolism.Phospholipid synthesis	8	0.23412643702526045
5	fermentation	5	0.23412643702526045
13.2.3	amino acid metabolism.degradation.aspartate family	3	0.23412643702526045
26.22	misc.short chain dehydrogenase/reductase (SDR)	14	0.23412643702526045
13.1.3	amino acid metabolism.synthesis.aspartate family	13	0.23412643702526045
20.1.3	stress.biotic.signalling	3	0.23412643702526045
20.1.3.1	stress.biotic.signalling.MLO-like	3	0.23412643702526045
23.1	nucleotide metabolism.synthesis	9	0.2347810329681025
31.2	cell.division	30	0.2347810329681025
35.1.19	not assigned.no ontology.C2 domain-containing protein	3	0.2347810329681025
13.2	amino acid metabolism.degradation	18	0.23782856481422995
2.2.2	major CHO metabolism.degradation.starch	7	0.25222676176018166
29.2.1.1.1.1	protein.synthesis.ribosomal protein.prokaryotic.chloroplast.30S subunit	5	0.25222676176018166
11	lipid metabolism	68	0.25222676176018166
21.6	redox.dismutases and catalases	2	0.25222676176018166
29.4.1	protein.postranslational modification.kinase	4	0.25222676176018166
26.1	misc.misc2	7	0.25222676176018166
3.5	minor CHO metabolism.others	10	0.2589593618393383
20.2	stress.abiotic	51	0.313649942821565
13.1.7	amino acid metabolism.synthesis.histidine	6	0.3167819259348208
29.1	protein.aa activation	29	0.3724992439892194
20.2.3	stress.abiotic.drought/salt	8	0.37471323244127425
34.19	transport.Major Intrinsic Proteins	2	0.37600327505186626
34.19.2	transport.Major Intrinsic Proteins.TIP	2	0.37600327505186626
31.4	cell.vesicle transport	23	0.40947677473685296
2.1.2	major CHO metabolism.synthesis.starch	7	0.43233066059430125
13.2.3.1	amino acid metabolism.degradation.aspartate family.asparagine	2	0.43233066059430125
13.1.3.6.1	amino acid metabolism.synthesis.aspartate family.misc.homoserine	3	0.43233066059430125
11.1.3	lipid metabolism.FA synthesis and FA elongation.ketoacyl ACP synthase	4	0.43233066059430125
19.10	tetrapyrrole synthesis.magnesium chelatase	3	0.43233066059430125
27.3.54	RNA.regulation of transcription.Histone acetyltransferases	6	0.43233066059430125
18.4.2	Co-factor and vitamine metabolism.pantothenate.3-methyl-2-oxobutanoate hydroxymethyltransferase (KPHMT,PANB)	2	0.43233066059430125
13.2.3.1.1	amino acid metabolism.degradation.aspartate family.asparagine.L-asparaginase	2	0.43233066059430125
11.1.11	lipid metabolism.FA synthesis and FA elongation.fatty acid elongase	2	0.43233066059430125
19.40	tetrapyrrole synthesis.regulation	2	0.43233066059430125
13.1.3.6	amino acid metabolism.synthesis.aspartate family.misc	3	0.43233066059430125
13	amino acid metabolism	71	0.43233066059430125
34.3	transport.amino acids	10	0.43233066059430125
29.5.11.3	protein.degradation.ubiquitin.E2	3	0.43233066059430125
29.2.2.50	protein.synthesis.misc ribosomal protein.BRIX	3	0.43233066059430125
13.1.3.4.3	amino acid metabolism.synthesis.aspartate family.methionine.methionine synthase	2	0.43233066059430125
26.3	misc.gluco-, galacto- and mannosidases	15	0.4354979680331497
8.1.5	TCA / org. transformation.TCA.2-oxoglutarate dehydrogenase	2	0.44429864490602844
2.2.1.3	major CHO metabolism.degradation.sucrose.invertases	4	0.48564363070525934
13.1.5	amino acid metabolism.synthesis.serine-glycine-cysteine group	7	0.48564363070525934
16.10	secondary metabolism.simple phenols	2	0.4874119883603095
1.1.1.2	PS.lightreaction.photosystem II.PSII polypeptide subunits	10	0.4967978835545493
29.2.1.2.1.15	protein.synthesis.ribosomal protein.eukaryotic.40S subunit.S15	2	0.4967978835545493
29.2.1.1.3	protein.synthesis.ribosomal protein.prokaryotic.unknown organellar	6	0.5044580361148315
23.4.10	nucleotide metabolism.phosphotransfer and pyrophosphatases.nucleoside diphosphate kinase	3	0.5044580361148315
23.1.2	nucleotide metabolism.synthesis.purine	5	0.5073520993262184
7.1	OPP.oxidative PP	4	0.5073520993262184
13.1.6	amino acid metabolism.synthesis.aromatic aa	12	0.5073520993262184
13.1.4	amino acid metabolism.synthesis.branched chain group	6	0.5073520993262184
30.1	signalling.in sugar and nutrient physiology	3	0.5073520993262184
30.1.1	signalling.in sugar and nutrient physiology	3	0.5073520993262184
17.1.3	hormone metabolism.abscisic acid.induced-regulated-responsive-activated	2	0.5073520993262184
11.2.3	lipid metabolism.FA desaturation.omega 3 desaturase	3	0.5073520993262184
7.1.3	OPP.oxidative PP.6-phosphogluconate dehydrogenase	4	0.5073520993262184
13.1.6.5	amino acid metabolism.synthesis.aromatic aa.tryptophan	5	0.5371298230342342
29.2.1.2.2.24	protein.synthesis.ribosomal protein.eukaryotic.60S subunit.L24	2	0.5371298230342342
11.10	lipid metabolism.glycolipid synthesis	3	0.5479179979955847
27	RNA	234	0.5479179979955847
26.8	misc.nitrilases, *nitrile lyases, berberine bridge enzymes, reticuline oxidases, troponine reductases	5	0.5479179979955847
5.2	fermentation.PDC	3	0.5479179979955847
4	glycolysis	13	0.5490509332748853
13.1.4.1	amino acid metabolism.synthesis.branched chain group.common	3	0.5519858721905053
29.2.1.2.2.80	protein.synthesis.ribosomal protein.eukaryotic.60S subunit.P0	2	0.5572951458951144
5.10	fermentation.aldehyde dehydrogenase	2	0.5592900573062975
11.1	lipid metabolism.FA synthesis and FA elongation	24	0.5594119867670743
29.1.19	protein.aa activation.arginine-tRNA ligase	2	0.5594119867670743
12.3	N-metabolism.N-degradation	2	0.5720883642462368
2.1.1	major CHO metabolism.synthesis.sucrose	4	0.5720883642462368
13.1.6.2	amino acid metabolism.synthesis.aromatic aa.phenylalanine and tyrosine	1	0.5720883642462368
13.1.5.3	amino acid metabolism.synthesis.serine-glycine-cysteine group.cysteine	3	0.5720883642462368
1.3	PS.calvin cyle	13	0.5720883642462368
13.1.1.3	amino acid metabolism.synthesis.central amino acid metabolism.alanine	1	0.5720883642462368
3.2.3	minor CHO metabolism.trehalose.potential TPS/TPP	1	0.5720883642462368
13.2.3.4	amino acid metabolism.degradation.aspartate family.methionine	1	0.5720883642462368
13.2.6.3	amino acid metabolism.degradation.aromatic aa.tryptophan	2	0.5720883642462368
13.1.4.4	amino acid metabolism.synthesis.branched chain group.leucine specific	1	0.5720883642462368
29.5.11.4.3	protein.degradation.ubiquitin.E3.SCF	6	0.5720883642462368
12.3.1	N-metabolism.N-degradation.glutamate dehydrogenase	2	0.5720883642462368
18.4	Co-factor and vitamine metabolism.pantothenate	6	0.5720883642462368
20.2.1	stress.abiotic.heat	34	0.5720883642462368
30.6	signalling.MAP kinases	5	0.5720883642462368
16.1.3	secondary metabolism.isoprenoids.tocopherol biosynthesis	4	0.5720883642462368
19.7	tetrapyrrole synthesis.uroporphyrinogen decarboxylase	2	0.5720883642462368
9.7	mitochondrial electron transport / ATP synthesis.cytochrome c oxidase	1	0.5720883642462368
13.1.3.4.12	amino acid metabolism.synthesis.aspartate family.methionine.homocysteine S-methyltransferase	1	0.5720883642462368
20.2.4	stress.abiotic.touch/wounding	1	0.5720883642462368
35	not assigned	507	0.5720883642462368
29.2.1.2.2.27	protein.synthesis.ribosomal protein.eukaryotic.60S subunit.L27	1	0.5720883642462368
18.4.9	Co-factor and vitamine metabolism.pantothenate.dephospho-CoA kinase (DPCK)	1	0.5720883642462368
11.8.3	lipid metabolism.''exotics'' (steroids, squalene etc).UDP-glucose:sterol glucosyltransferase	1	0.5720883642462368
8.1.8	TCA / org. transformation.TCA.fumarase	1	0.5720883642462368
30.2.26	signalling.receptor kinases.crinkly like	1	0.5720883642462368
11.10.2	lipid metabolism.glycolipid synthesis.DGDG synthase	1	0.5720883642462368
29.2.1.2.2.57	protein.synthesis.ribosomal protein.eukaryotic.60S subunit.L7A	2	0.5720883642462368
6.3	gluconeogenesis.Malate DH	1	0.5720883642462368
30.2.13	signalling.receptor kinases.leucine rich repeat XIII	2	0.5720883642462368
2.1.2.2	major CHO metabolism.synthesis.starch.starch synthase	2	0.5720883642462368
25.4	C1-metabolism.5-formyltetrahydrofolate cyclo-ligase	1	0.5720883642462368
29.2.3.1	protein.synthesis.initiation.deoxyhypusine synthase	1	0.5720883642462368
11.9.4.3	lipid metabolism.lipid degradation.beta-oxidation.enoyl CoA hydratase	1	0.5720883642462368
19.14	tetrapyrrole synthesis.protochlorophyllide reductase	1	0.5720883642462368
4.2	glycolysis.plastid branch	4	0.5720883642462368
29.2.1.1.1.2.2	protein.synthesis.ribosomal protein.prokaryotic.chloroplast.50S subunit.L2	1	0.5720883642462368
33.2	development.late embryogenesis abundant	1	0.5720883642462368
29.2.1.1.3.1	protein.synthesis.ribosomal protein.prokaryotic.unknown organellar.30S subunit	4	0.5720883642462368
18.3	Co-factor and vitamine metabolism.riboflavin	2	0.5720883642462368
18.3.1	Co-factor and vitamine metabolism.riboflavin.GTP cyclohydrolase II	2	0.5720883642462368
23.4.2	nucleotide metabolism.phosphotransfer and pyrophosphatases.guanylate kinase	1	0.5720883642462368
11.1.9	lipid metabolism.FA synthesis and FA elongation.long chain fatty acid CoA ligase	1	0.5720883642462368
26.2	misc.UDP glucosyl and glucoronyl transferases	1	0.5720883642462368
1.1.40	PS.lightreaction.cyclic electron flow-chlororespiration	1	0.5720883642462368
29.4.1.59	protein.postranslational modification.kinase.receptor like cytoplasmatic kinase IX	2	0.5720883642462368
23.4.99	nucleotide metabolism.phosphotransfer and pyrophosphatases.misc	1	0.5720883642462368
29.5.11.4.3.1	protein.degradation.ubiquitin.E3.SCF.SKP	1	0.5720883642462368
18.5.2.1	Co-factor and vitamine metabolism.folate & vitamine K.vitamine K.isochorismate synthase	1	0.5720883642462368
30.11	signalling.light	13	0.5720883642462368
13.1.7.2	amino acid metabolism.synthesis.histidine.bifunctional phosphoribosyl-ATP diphosphatase and phosphoribosyl-AMP cyclohydrolase	1	0.5720883642462368
27.3.99	RNA.regulation of transcription.unclassified	28	0.5720883642462368
12.2.1	N-metabolism.ammonia metabolism.glutamate synthase	1	0.5720883642462368
12.2.1.1	N-metabolism.ammonia metabolism.glutamate synthase.ferredoxin dependent	1	0.5720883642462368
27.1.1	RNA.processing.splicing	10	0.5720883642462368
20.2.99	stress.abiotic.unspecified	1	0.5720883642462368
26.3.3	misc.gluco-, galacto- and mannosidases.alpha-mannosidase	1	0.5720883642462368
29.1.30	protein.aa activation.pseudouridylate synthase	4	0.5720883642462368
27.3.63	RNA.regulation of transcription.PHD finger transcription factor	1	0.5720883642462368
1.3.13	PS.calvin cyle.rubisco interacting	1	0.5720883642462368
11.9.2.1	lipid metabolism.lipid degradation.lipases.triacylglycerol lipase	5	0.5720883642462368
35.1.12	not assigned.no ontology.pumilio/Puf RNA-binding domain-containing protein	3	0.5720883642462368
19.5	tetrapyrrole synthesis.porphobilinogen deaminase	1	0.5720883642462368
3.1.2.1	minor CHO metabolism.raffinose family.raffinose synthases.known	1	0.5720883642462368
1.3.9	PS.calvin cyle.seduheptulose bisphosphatase	1	0.5720883642462368
18.2	Co-factor and vitamine metabolism.thiamine	1	0.5720883642462368
16.1.4.3	secondary metabolism.isoprenoids.carotenoids.zeta-carotene desaturase	1	0.5720883642462368
35.1.25	not assigned.no ontology.paired amphipathic helix repeat-containing protein	1	0.5720883642462368
27.3.69	RNA.regulation of transcription.SET-domain transcriptional regulator family	11	0.5720883642462368
6.2	gluconeogenese/ glyoxylate cycle.malate synthase	1	0.5720883642462368
29.3.4.2	protein.targeting.secretory pathway.golgi	7	0.5720883642462368
26.24	misc.GCN5-related N-acetyltransferase	5	0.5720883642462368
11.3.5	lipid metabolism.Phospholipid synthesis.diacylglycerol kinase	1	0.5720883642462368
3.4.2	minor CHO metabolism.myo-inositol.InsP-Kinases	1	0.5720883642462368
29.2.6	protein.synthesis.ribosomal RNA	2	0.5720883642462368
13.1.5.3.2	amino acid metabolism.synthesis.serine-glycine-cysteine group.cysteine.SAT	2	0.5720883642462368
1.1.4	PS.lightreaction.ATP synthase	4	0.5720883642462368
27.3.23	RNA.regulation of transcription.HSF,Heat-shock transcription factor family	1	0.5720883642462368
13.1.4.1.2	amino acid metabolism.synthesis.branched chain group.common.ketol-acid reductoisomerase	1	0.5720883642462368
29.2.1.2.2.18	protein.synthesis.ribosomal protein.eukaryotic.60S subunit.L18	1	0.5720883642462368
11.3.7	lipid metabolism.Phospholipid synthesis.cyclopropane-fatty-acyl-phospholipid synthase	1	0.5720883642462368
8.1.1.1	TCA / org. transformation.TCA.pyruvate DH.E1	3	0.5720883642462368
13.1.1.3.1	amino acid metabolism.synthesis.central amino acid metabolism.alanine.alanine aminotransferase	1	0.5720883642462368
2.2.1.3.3	major CHO metabolism.degradation.sucrose.invertases.vacuolar	2	0.5720883642462368
13.1.7.3	amino acid metabolism.synthesis.histidine.N'-5'-phosphoribosyl-formimino-5-aminoimidazole-4-carboxamide ribonucleotide isomerase	1	0.5720883642462368
2.1.2.1	major CHO metabolism.synthesis.starch.AGPase	3	0.5720883642462368
20.2.2	stress.abiotic.cold	1	0.5720883642462368
1.1.30	PS.lightreaction.state transition	1	0.5720883642462368
22.1.7	polyamine metabolism.synthesis.spermine synthase	1	0.5720883642462368
30.2.8	signalling.receptor kinases	1	0.5720883642462368
30.2.8.2	signalling.receptor kinases.leucine rich repeat VIII-2	1	0.5720883642462368
29.1.12	protein.aa activation.aspartate-tRNA ligase	1	0.5720883642462368
29.2.1.1.1.1.5	protein.synthesis.ribosomal protein.prokaryotic.chloroplast.30S subunit.S5	1	0.5720883642462368
11.2.4	lipid metabolism.FA desaturation.omega 6 desaturase	1	0.5720883642462368
30.2.17	signalling.receptor kinases.DUF 26	1	0.5720883642462368
34.4	transport.nitrate	1	0.5720883642462368
13.2.3.4.1	amino acid metabolism.degradation.aspartate family.methionine.methionine gamma-lyase	1	0.5720883642462368
2.2.2.3	major CHO metabolism.degradation.starch.glucan water dikinase	1	0.5720883642462368
19.13	tetrapyrrole synthesis.divinyl chlorophyllide-a 8-vinyl-reductase	1	0.5720883642462368
2.2.1.5	major CHO metabolism.degradation.sucrose.Susy	2	0.5720883642462368
13.2.6	amino acid metabolism.degradation.aromatic aa	2	0.5720883642462368
18.4.4	Co-factor and vitamine metabolism.pantothenate.pantoate beta-alanine ligase (PANC, pantothenate synthetase)	1	0.5720883642462368
22.1.5	polyamine metabolism.synthesis.N-carbamoylputrescine amidohydrolase	1	0.5720883642462368
30.8	signalling.misc	2	0.5720883642462368
25.1	C1-metabolism.glycine hydroxymethyltransferase	3	0.5720883642462368
11.8.8	lipid metabolism.''exotics'' (steroids, squalene etc).squalene synthase	1	0.5720883642462368
27.4	RNA.RNA binding	26	0.5720883642462368
16.1.4.2	secondary metabolism.isoprenoids.carotenoids.phytoene dehydrogenase	1	0.5720883642462368
29.6	protein.folding	16	0.5720883642462368
29.2.1.2.2.32	protein.synthesis.ribosomal protein.eukaryotic.60S subunit.L32	1	0.5720883642462368
1.1.4.2	PS.lightreaction.ATP synthase.beta subunit	1	0.5720883642462368
26.11	misc	4	0.5720883642462368
26.11.1	misc.alcohol dehydrogenases	4	0.5720883642462368
19.8	tetrapyrrole synthesis.coproporphyrinogen III oxidase	1	0.5720883642462368
2.2.2.1	major CHO metabolism.degradation.starch.starch cleavage	2	0.5720883642462368
33.30	development.multitarget	1	0.5720883642462368
33.30.1	development.multitarget.target of rapamycin	1	0.5720883642462368
29.1.17	protein.aa activation.glutamate-tRNA ligase	1	0.5720883642462368
19.12	tetrapyrrole synthesis.magnesium-protoporphyrin IX monomethyl ester (oxidative) cyclase	1	0.5720883642462368
30.3	signalling.calcium	22	0.5720883642462368
13.1.4.4.3	amino acid metabolism.synthesis.branched chain group.leucine specific.3-isopropylmalate dehydrogenase	1	0.5720883642462368
16.5.1.1.1.5	secondary metabolism.sulfur-containing.glucosinolates.synthesis.aliphatic.methylthioalkylmalate dehydrogenase (MAM-D)	1	0.5720883642462368
23.5.4	nucleotide metabolism.deoxynucleotide metabolism.ribonucleoside-diphosphate reductase	1	0.5720883642462368
10.6.1	cell wall.degradation.cellulases and beta -1,4-glucanases	1	0.573369983884846
29.2.1.2.2.3	protein.synthesis.ribosomal protein.eukaryotic.60S subunit.L3	1	0.573369983884846
29.5	protein.degradation	142	0.573369983884846
29.2.1.1.1.1.83	protein.synthesis.ribosomal protein.prokaryotic.chloroplast.30S subunit.PSRP3	1	0.573369983884846
8.1.1	TCA / org. transformation.TCA.pyruvate DH	5	0.573369983884846
7.3	OPP.electron transfer	1	0.5735489234767411
23.1.1	nucleotide metabolism.synthesis.pyrimidine	3	0.5735489234767411
13.1.1.1	amino acid metabolism.synthesis.central amino acid metabolism.GABA	1	0.5735489234767411
19.11	tetrapyrrole synthesis.magnesium protoporphyrin IX methyltransferase	1	0.5735489234767411
29.2.1.1.3.1.6	protein.synthesis.ribosomal protein.prokaryotic.unknown organellar.30S subunit.S6	1	0.5735489234767411
30.2.25	signalling.receptor kinases.wall associated kinase	1	0.5735489234767411
29.2.1.1.1.2.3	protein.synthesis.ribosomal protein.prokaryotic.chloroplast.50S subunit.L3	2	0.5735489234767411
30.11.1	signalling.light.COP9 signalosome	2	0.5735489234767411
29.2.1.2.2.5	protein.synthesis.ribosomal protein.eukaryotic.60S subunit.L5	1	0.5735489234767411
18	Co-factor and vitamine metabolism	23	0.5735489234767411
3.2	minor CHO metabolism.trehalose	4	0.5735489234767411
19.4	tetrapyrrole synthesis.ALA dehydratase	1	0.5735489234767411
1.3.7	PS.calvin cyle.FBPase	2	0.5735489234767411
13.1.6.5.1	amino acid metabolism.synthesis.aromatic aa.tryptophan.anthranilate synthase	2	0.5735489234767411
25.3	C1-metabolism.dihydropteridine diphosphokinase	1	0.5735489234767411
34.1	transport.p- and v-ATPases	7	0.5735489234767411
13.1.1.1.1	amino acid metabolism.synthesis.central amino acid metabolism.GABA.Glutamate decarboxylase	1	0.5735489234767411
34.10	transport.nucleotides	1	0.5764611862567119
30.2.10	signalling.receptor kinases.leucine rich repeat X	1	0.5764611862567119
13.1.6.1	amino acid metabolism.synthesis.aromatic aa.chorismate	5	0.5782962835201216
13.2.4	amino acid metabolism.degradation.branched-chain group	7	0.5782962835201216
29.2.1.2.1.31	protein.synthesis.ribosomal protein.eukaryotic.40S subunit.SA	1	0.578610037695199
1.3.3	PS.calvin cyle.phosphoglycerate kinase	2	0.5812089751522902
10.1.20	cell wall.precursor synthesis.phosphomannose isomerase	1	0.5812089751522902
2.2.1.3.2	major CHO metabolism.degradation.sucrose.invertases.cell wall	2	0.5812089751522902
13.1.6.3	amino acid metabolism.synthesis.aromatic aa.phenylalanine	1	0.5863900671789286
16.7	secondary metabolism.wax	1	0.5863900671789286
13.1.2.3	amino acid metabolism.synthesis.glutamate family.arginine	2	0.5863900671789286
13.2.4.3	amino acid metabolism.degradation.branched-chain group.valine	1	0.5863900671789286
13.1.5.1	amino acid metabolism.synthesis.serine-glycine-cysteine group.serine	4	0.5863900671789286
16.2	secondary metabolism.phenylpropanoids	7	0.5863900671789286
13.1.3.4	amino acid metabolism.synthesis.aspartate family.methionine	4	0.5863900671789286
34.7	transport.phosphate	4	0.5863900671789286
30.2.12	signalling.receptor kinases.leucine rich repeat XII	1	0.5863900671789286
17.7.1.2	hormone metabolism.jasmonate.synthesis-degradation.lipoxygenase	1	0.5863900671789286
31.3	cell.cycle	14	0.5863900671789286
35.2	not assigned.unknown	273	0.5863900671789286
29.5.7	protein.degradation.metalloprotease	11	0.5863900671789286
3.4.3	minor CHO metabolism.myo-inositol.InsP Synthases	2	0.5863900671789286
23.4.4	nucleotide metabolism.phosphotransfer and pyrophosphatases.thymidylate kinase	1	0.5863900671789286
26.17	misc.dynamin	4	0.5863900671789286
21.99	redox.misc	1	0.5863900671789286
27.3.13	RNA.regulation of transcription.CCAAT box binding factor family, DR1	1	0.5863900671789286
35.1.26	not assigned.no ontology.DC1 domain containing protein	1	0.5863900671789286
29.2.1.2.1.10	protein.synthesis.ribosomal protein.eukaryotic.40S subunit.S10	1	0.5863900671789286
13.1.6.5.5	amino acid metabolism.synthesis.aromatic aa.tryptophan.tryptophan synthase	2	0.5863900671789286
13.1.3.6.1.4	amino acid metabolism.synthesis.aspartate family.misc.homoserine.homoserine kinase	1	0.5863900671789286
27.3.51	RNA.regulation of transcription.General Transcription, TBP-binding protein	1	0.5863900671789286
24.2	Biodegradation of Xenobiotics.lactoylglutathione lyase	2	0.5863900671789286
29.5.11	protein.degradation.ubiquitin	65	0.5863900671789286
2.1.1.1	major CHO metabolism.synthesis.sucrose.SPS	2	0.5863900671789286
26.7	misc.oxidases - copper, flavone etc.	24	0.5863900671789286
23.1.1.2	nucleotide metabolism.synthesis.pyrimidine.aspartate transcarbamoylase	1	0.5863900671789286
26.3.4	misc.gluco-, galacto- and mannosidases.endoglucanase	2	0.5863900671789286
19.9	tetrapyrrole synthesis.protoporphyrin IX oxidase	1	0.5863900671789286
35.1.13	not assigned.no ontology.SET domain-containing protein	1	0.5863900671789286
16.1.2.8	secondary metabolism.isoprenoids.mevalonate pathway.geranyl diphosphate synthase	1	0.5863900671789286
13.1.6.3.1	amino acid metabolism.synthesis.aromatic aa.phenylalanine.arogenate dehydratase / prephenate dehydratase	1	0.5863900671789286
17.5.1.1	hormone metabolism.ethylene.synthesis-degradation.1-aminocyclopropane-1-carboxylate synthase	1	0.5863900671789286
28.99	DNA.unspecified	13	0.5863900671789286
27.3.46	RNA.regulation of transcription.DNA methyltransferases	1	0.5863900671789286
26.23	misc.rhodanese	1	0.5863900671789286
8.1.6	TCA / org. transformation.TCA.succinyl-CoA ligase	2	0.5863900671789286
29.5.11.4.3.2	protein.degradation.ubiquitin.E3.SCF.FBOX	5	0.5863900671789286
30.4.2	signalling.phosphinositides.phosphatidylinositol 4-kinase	1	0.5863900671789286
33.99	development.unspecified	49	0.5863900671789286
17.2.2	hormone metabolism.auxin.signal transduction	3	0.5863900671789286
6.4	gluconeogenese/ glyoxylate cycle.PEPCK	2	0.5863900671789286
13.1.2	amino acid metabolism.synthesis.glutamate family	2	0.5863900671789286
29.2.1.2.1.3	protein.synthesis.ribosomal protein.eukaryotic.40S subunit.S3	1	0.5863900671789286
11.1.13	lipid metabolism.FA synthesis and FA elongation.acyl-CoA binding protein	3	0.5863900671789286
13.1.3.4.1	amino acid metabolism.synthesis.aspartate family.methionine.cystathionine gamma-synthase	1	0.5863900671789286
29.1.9	protein.aa activation.valine-tRNA ligase	2	0.5863900671789286
13.1.3.6.1.2	amino acid metabolism.synthesis.aspartate family.misc.homoserine.aspartate semialdehyde dehydrogenase	1	0.5863900671789286
9.1.2	mitochondrial electron transport / ATP synthesis.NADH-DH.localisation not clear	1	0.5863900671789286
19.15	tetrapyrrole synthesis.chlorophyll synthase	1	0.5863900671789286
16.4.3	secondary metabolism.N misc	1	0.5863900671789286
16.4.3.1	secondary metabolism.N misc.cyanogenic glycosides	1	0.5863900671789286
29.2.1.1.3.99	protein.synthesis.ribosomal protein.prokaryotic.unknown organellar.unknown	1	0.5863900671789286
29.1.15	protein.aa activation.proline-tRNA ligase	1	0.5863900671789286
4.2.15	glycolysis.plastid branch.pyruvate kinase (PK)	1	0.5888268722172711
16.1.1	secondary metabolism.isoprenoids.non-mevalonate pathway	6	0.5927730688320835
29.1.22	protein.aa activation.asparagine-tRNA ligase	1	0.5929965631370719
28.1.3	DNA.synthesis/chromatin structure.histone	4	0.5932544114751951
29.2.1.2.2.28	protein.synthesis.ribosomal protein.eukaryotic.60S subunit.L28	1	0.59432505436225
29.1.40	protein.aa activation.bifunctional aminoacyl-tRNA synthetase	2	0.59432505436225
11.1.31	lipid metabolism.FA synthesis and FA elongation.pyruvate DH	1	0.5950432876921301
11.1.4	lipid metabolism.FA synthesis and FA elongation.ACP oxoacyl reductase	1	0.5950432876921301
29.2.1.1.1.1.13	protein.synthesis.ribosomal protein.prokaryotic.chloroplast.30S subunit.S13	1	0.5950432876921301
19.6	tetrapyrrole synthesis.uroporphyrinogen III synthase	1	0.5950432876921301
23.1.2.1	nucleotide metabolism.synthesis.purine.amidophosphoribosyltransferase	1	0.5952556586831542
8.1.7	TCA / org. transformation.TCA.succinate dehydrogenase	2	0.5952556586831542
29.2.1.1.1.2.1	protein.synthesis.ribosomal protein.prokaryotic.chloroplast.50S subunit.L1	1	0.5952556586831542
21.2	redox.ascorbate and glutathione	13	0.5954028935299347
29.2.1.2.2.23	protein.synthesis.ribosomal protein.eukaryotic.60S subunit.L23	1	0.5954028935299347
13.1.4.1.1	amino acid metabolism.synthesis.branched chain group.common.acetolactate synthase	2	0.5954028935299347
17.3.1.2.6	hormone metabolism.brassinosteroid.synthesis-degradation.sterols.DWF7	1	0.5954028935299347
2.1.1.2	major CHO metabolism.synthesis.sucrose.SPP	2	0.5954028935299347
30.4	signalling.phosphinositides	6	0.5954028935299347
16.2.1.10	secondary metabolism.phenylpropanoids.lignin biosynthesis.CAD	3	0.5954028935299347
29.2.99	protein.synthesis.misc	2	0.5954028935299347
18.5	Co-factor and vitamine metabolism.folate & vitamine K	3	0.5954028935299347
18.5.2	Co-factor and vitamine metabolism.folate & vitamine K.vitamine K	3	0.5954028935299347
2.2.2.6	major CHO metabolism.degradation.starch.transporter	2	0.5954028935299347
16.5.1.1	secondary metabolism.sulfur-containing.glucosinolates.synthesis	2	0.5954028935299347
16.5.1.1.1	secondary metabolism.sulfur-containing.glucosinolates.synthesis.aliphatic	2	0.5954028935299347
21.4	redox.glutaredoxins	3	0.5954028935299347
27.3.17	RNA.regulation of transcription.CPP(Zn),CPP1-related transcription factor family	1	0.5954028935299347
13.1.3.6.1.1	amino acid metabolism.synthesis.aspartate family.misc.homoserine.aspartate kinase	1	0.6007574459607607
6	gluconeogenese/ glyoxylate cycle	5	0.6025946381290651
30	signalling	99	0.6025946381290651
29.2.1.2.1.23	protein.synthesis.ribosomal protein.eukaryotic.40S subunit.S23	1	0.6025946381290651
23.3	nucleotide metabolism.salvage	5	0.6044013264817397
29.5.11.4.1	protein.degradation.ubiquitin.E3.HECT	4	0.6055190633341737
3.1	minor CHO metabolism.raffinose family	3	0.6113363296157593
3.1.2	minor CHO metabolism.raffinose family.raffinose synthases	3	0.6113363296157593
22.1.6	polyamine metabolism.synthesis.spermidine synthase	1	0.6132278232995715
27.3.57	RNA.regulation of transcription.JUMONJI family	5	0.6132278232995715
10.6.2	cell wall.degradation.mannan-xylose-arabinose-fucose	2	0.6161970068909038
19.16	tetrapyrrole synthesis.chlorophyll b synthase	1	0.6161970068909038
11.6	lipid metabolism.lipid transfer proteins etc	1	0.6179733651186056
14.5	S-assimilation.sulfite oxidase	1	0.6179733651186056
29.2.1.1.1.2.31	protein.synthesis.ribosomal protein.prokaryotic.chloroplast.50S subunit.L31	1	0.6234272409836394
27.1.2	RNA.processing.RNA helicase	12	0.6262052960074959
9.2.1	mitochondrial electron transport / ATP synthesis.NADH-DH.type II.internal matrix	1	0.6262052960074959
19.99	tetrapyrrole synthesis.unspecified	2	0.6262052960074959
11.1.12	lipid metabolism.FA synthesis and FA elongation.ACP protein	1	0.6262052960074959
29.2.1.1.1.2.11	protein.synthesis.ribosomal protein.prokaryotic.chloroplast.50S subunit.L11	1	0.6262052960074959
29.2.1.1.1.2.9	protein.synthesis.ribosomal protein.prokaryotic.chloroplast.50S subunit.L9	1	0.6262052960074959
26.30	misc. other Ferredoxins and Rieske domain	2	0.6262052960074959
35.1.40	not assigned.no ontology.glycine rich proteins	1	0.633983165678258
30.5	signalling.G-proteins	30	0.634918254422669
11.1.10	lipid metabolism.FA synthesis and FA elongation.beta ketoacyl CoA synthase	1	0.6397615293480647
29.5.11.4	protein.degradation.ubiquitin.E3	39	0.6397615293480647
11.9.4.13	lipid metabolism.lipid degradation.beta-oxidation.acyl CoA reductase	1	0.6397615293480647
29.1.20	protein.aa activation.phenylalanine-tRNA ligase	1	0.6397615293480647
23.1.2.20	nucleotide metabolism.synthesis.purine.adenylosuccinate synthase	1	0.6410390139290602
10	cell wall	18	0.6410390139290602
29.2.1.2.2.99	protein.synthesis.ribosomal protein.eukaryotic.60S subunit.unknown	1	0.6430857200627947
15.2	metal handling.binding, chelation and storage	3	0.6430857200627947
16.1.1.10	secondary metabolism.isoprenoids.non-mevalonate pathway.geranylgeranyl pyrophosphate synthase	1	0.6430857200627947
16.4.1	secondary metabolism.N misc.alkaloid-like	3	0.6430857200627947
30.99	signalling.unspecified	1	0.6508777648579729
31.99	cell.unspecified	1	0.6549896190821386
27.3.50	RNA.regulation of transcription.General Transcription	1	0.655894143474195
9.8	mitochondrial electron transport / ATP synthesis.uncoupling protein	1	0.655894143474195
17.1	hormone metabolism.abscisic acid	7	0.6565764253641291
30.2.99	signalling.receptor kinases.misc	2	0.6565941099479615
11.9.2	lipid metabolism.lipid degradation.lipases	6	0.6570350218346447
10.2	cell wall.cellulose synthesis	5	0.6614529225779157
23.2	nucleotide metabolism.degradation	12	0.6614529225779157
14	S-assimilation	3	0.6614529225779157
13.2.2.2	amino acid metabolism.degradation.glutamate family.proline	2	0.6614529225779157
29.3.2	protein.targeting.mitochondria	3	0.6614529225779157
25.6	C1-metabolism.methylenetetrahydrofolate reductase	1	0.6614529225779157
11.3.8	lipid metabolism.Phospholipid synthesis.phosphatidylserine decarboxylase	1	0.6614529225779157
17.2.1	hormone metabolism.auxin.synthesis-degradation	2	0.6614529225779157
4.1.4	glycolysis.cytosolic branch.glucose-6-phosphate isomerase	1	0.6614529225779157
35.1.3	not assigned.no ontology.armadillo/beta-catenin repeat family protein	7	0.6614529225779157
35.1	not assigned.no ontology	234	0.6680917522798396
18.4.7	Co-factor and vitamine metabolism.pantothenate.phosphopantothenoylcysteine decarboxylase (PPCDC)	1	0.6680917522798396
16.8	secondary metabolism.flavonoids	4	0.6688077853833599
29.2.1.2.2.19	protein.synthesis.ribosomal protein.eukaryotic.60S subunit.L19	1	0.6688077853833599
13.1.7.4	amino acid metabolism.synthesis.histidine.glutamine amidotransferase/cyclase	1	0.6688077853833599
4.2.3	glycolysis.plastid branch.phosphoglucomutase (PGM)	2	0.6688077853833599
26.3.1	misc.gluco-, galacto- and mannosidases.alpha-galactosidase	2	0.6706414339372563
11.10.3	lipid metabolism.glycolipid synthesis.UDP-sulfoquinovose synthase	1	0.6706414339372563
29.3.4.1	protein.targeting.secretory pathway.ER	2	0.6706414339372563
31.3.1	cell.cycle.peptidylprolyl isomerase	8	0.6706414339372563
29.5.11.5	protein.degradation.ubiquitin.ubiquitin protease	4	0.6723225829284434
29.7.3	protein.glycosylation.mannosyl-oligosaccharide alpha-1,2-mannosidase	1	0.674092347408515
9.5	mitochondrial electron transport / ATP synthesis.cytochrome c reductase	2	0.674092347408515
11.5.3	lipid metabolism.glyceral metabolism.FAD-dependent glycerol-3-phosphate dehydrogenase	1	0.674092347408515
11.8.1.1	lipid metabolism.''exotics'' (steroids, squalene etc).sphingolipids.ceramidase	1	0.6749112087065697
30.4.1	signalling.phosphinositides.phosphatidylinositol-4-phosphate 5-kinase	2	0.6749112087065697
14.15	S-assimilation.AKN	1	0.6749112087065697
23.1.3	nucleotide metabolism.synthesis.PRS-PP	1	0.6759522752695559
13.1.5.1.2	amino acid metabolism.synthesis.serine-glycine-cysteine group.serine.phosphoserine aminotransferase	1	0.6759522752695559
10.5.5	cell wall.cell wall proteins.RGP	2	0.6825353629388451
12.2	N-metabolism.ammonia metabolism	3	0.6825353629388451
11.2	lipid metabolism.FA desaturation	4	0.6825353629388451
6.5	gluconeogenese/ glyoxylate cycle.pyruvate dikinase	1	0.6825353629388451
29.3.5	protein.targeting.peroxisomes	3	0.6825353629388451
10.5	cell wall.cell wall proteins	2	0.6825353629388451
11.1.5	lipid metabolism.FA synthesis and FA elongation.beta hydroxyacyl ACP dehydratase	1	0.6825353629388451
11.1.1	lipid metabolism.FA synthesis and FA elongation.Acetyl CoA Carboxylation	1	0.6825353629388451
30.9	signalling.lipids	2	0.6825353629388451
10.1.6	cell wall.precursor synthesis.GAE	1	0.6825353629388451
16.1.3.2	secondary metabolism.isoprenoids.tocopherol biosynthesis.homogentisate phytyltransferase	1	0.6825353629388451
19.30	tetrapyrrole synthesis.urogen III methylase	1	0.6852512093411742
13.1.3.5	amino acid metabolism.synthesis.aspartate family.lysine	4	0.6859479032211336
23.1.2.6	nucleotide metabolism.synthesis.purine.AIR carboxylase	1	0.6877908555169494
13.1.3.1	amino acid metabolism.synthesis.aspartate family.asparagine	1	0.6887126802109048
13.1.3.1.1	amino acid metabolism.synthesis.aspartate family.asparagine.asparagine synthetase	1	0.6887126802109048
27.3.2	RNA.regulation of transcription.Alfin-like	1	0.6887126802109048
29.2.1.1.3.1.1	protein.synthesis.ribosomal protein.prokaryotic.unknown organellar.30S subunit.S1	1	0.6889434171224948
13.1.4.5.1	amino acid metabolism.synthesis.branched chain group.isoleucine specific.threonine ammonia-lyase	1	0.6889434171224948
23.3.3	nucleotide metabolism.salvage.NUDIX hydrolases	2	0.6889434171224948
7	OPP	6	0.6889434171224948
17.3.2	hormone metabolism.brassinosteroid.signal transduction	1	0.6906075842363403
17.3.2.1	hormone metabolism.brassinosteroid.signal transduction.BRI	1	0.6906075842363403
29.1.16	protein.aa activation.cysteine-tRNA ligase	1	0.6947816375838717
29.8	protein.assembly and cofactor ligation	2	0.6955052949489425
11.1.15	lipid metabolism.FA synthesis and FA elongation.ACP desaturase	2	0.6955052949489425
29.2.1.1.3.1.18	protein.synthesis.ribosomal protein.prokaryotic.unknown organellar.30S subunit.S18	1	0.6955052949489425
29.5.11.4.5	protein.degradation.ubiquitin.E3.BTB/POZ Cullin3	1	0.6955052949489425
29.5.11.4.5.2	protein.degradation.ubiquitin.E3.BTB/POZ Cullin3.BTB/POZ	1	0.6955052949489425
18.4.8	Co-factor and vitamine metabolism.pantothenate.pantetheine-phosphate adenylyltransferase (PPAT)	1	0.6955052949489425
16.1.1.2	secondary metabolism.isoprenoids.non-mevalonate pathway.DXR	1	0.6955052949489425
29.2.1.1.1.1.17	protein.synthesis.ribosomal protein.prokaryotic.chloroplast.30S subunit.S17	1	0.6955052949489425
2.2.1.4	major CHO metabolism.degradation.sucrose.hexokinase	1	0.6955052949489425
13.1.5.1.1	amino acid metabolism.synthesis.serine-glycine-cysteine group.serine.phosphoglycerate dehydrogenase	2	0.6955052949489425
10.2.1	cell wall.cellulose synthesis.cellulose synthase	2	0.6955052949489425
17.4	hormone metabolism.cytokinin	2	0.6969313454813524
17.4.2	hormone metabolism.cytokinin.signal transduction	2	0.6969313454813524
12.1.2	N-metabolism.nitrate metabolism.nitrite reductase	1	0.6984898758904505
11.5	lipid metabolism.glyceral metabolism	3	0.7009660346391798
11.8.7	lipid metabolism.''exotics'' (steroids, squalene etc).trans-2-enoyl-CoA reductase (NADPH)	1	0.7009660346391798
29.2.1.2.1.11	protein.synthesis.ribosomal protein.eukaryotic.40S subunit.S11	1	0.7009660346391798
4.1	glycolysis.cytosolic branch	7	0.7034533190036283
29.3.4.99	protein.targeting.secretory pathway.unspecified	11	0.7034533190036283
13.1.6.1.6	amino acid metabolism.synthesis.aromatic aa.chorismate.5-enolpyruvylshikimate-3-phosphate synthase	1	0.7034533190036283
34.1.1.3	transport.p- and v-ATPases.H+-transporting two-sector ATPase.subunit D	1	0.7047622908500177
27.2	RNA.transcription	13	0.705419257170588
3.2.2	minor CHO metabolism.trehalose.TPP	1	0.7085487113449873
13.1.2.3.2	amino acid metabolism.synthesis.glutamate family.arginine.acetylglutamate kinase	1	0.7085487113449873
22.1.2	polyamine metabolism.synthesis.SAM decarboxylase	1	0.7085487113449873
35.1.21	not assigned.no ontology.epsin N-terminal homology (ENTH) domain-containing protein	1	0.7085487113449873
29.5.5	protein.degradation.serine protease	19	0.7085487113449873
13.1.1	amino acid metabolism.synthesis.central amino acid metabolism	5	0.7085487113449873
22	polyamine metabolism	5	0.7085487113449873
22.1	polyamine metabolism.synthesis	5	0.7085487113449873
34.14	transport.unspecified cations	10	0.7085487113449873
29.2.1.99	protein.synthesis.ribosomal protein.unknown	1	0.7085487113449873
29.2.1.99.1	protein.synthesis.ribosomal protein.unknown.small subunit	1	0.7085487113449873
29.2.1.99.1.4	protein.synthesis.ribosomal protein.unknown.small subunit.S4	1	0.7085487113449873
27.3.25	RNA.regulation of transcription.MYB domain transcription factor family	8	0.7085487113449873
8.2.11	TCA / org. transformation.other organic acid transformaitons.atp-citrate lyase	1	0.7085487113449873
29.2.1.1.1.2.17	protein.synthesis.ribosomal protein.prokaryotic.chloroplast.50S subunit.L17	1	0.7085487113449873
17.1.1.2	hormone metabolism.abscisic acid.synthesis-degradation.degradation	1	0.7085487113449873
17.1.1.2.1	hormone metabolism.abscisic acid.synthesis-degradation.degradation.8-hydroxylase	1	0.7085487113449873
11.9.3.1	lipid metabolism.lipid degradation.lysophospholipases.phospholipase D	1	0.7098743285856033
29.2.1.2.1.5	protein.synthesis.ribosomal protein.eukaryotic.40S subunit.S5	1	0.7112009534195872
27.3.75	RNA.regulation of transcription.GRP	2	0.7118891475566671
13.1.3.5.5	amino acid metabolism.synthesis.aspartate family.lysine.diaminopimelate decarboxylase	2	0.7163968395069787
27.3.71	RNA.regulation of transcription.SNF7	2	0.7198242839973444
27.3.27	RNA.regulation of transcription.NAC domain transcription factor family	1	0.7198242839973444
23.1.2.4	nucleotide metabolism.synthesis.purine.FGAR amidotransferase	1	0.7198242839973444
29.2.1.2.2.527	protein.synthesis.ribosomal protein.eukaryotic.60S subunit.L27A	1	0.7198242839973444
29.3.4.4	protein.targeting.secretory pathway.plasma membrane	1	0.7198242839973444
27.3.6	RNA.regulation of transcription.bHLH,Basic Helix-Loop-Helix family	1	0.7198242839973444
29.2.1.2.1.17	protein.synthesis.ribosomal protein.eukaryotic.40S subunit.S17	1	0.7198242839973444
29.2.1.2.1.7	protein.synthesis.ribosomal protein.eukaryotic.40S subunit.S7	2	0.7198242839973444
29.2.5	protein.synthesis.release	3	0.7198242839973444
4.3	glycolysis.unclear/dually targeted	2	0.7198242839973444
4.3.13	glycolysis.unclear/dually targeted.phosphoglycerate mutase	2	0.7198242839973444
16.1.2.1	secondary metabolism.isoprenoids.mevalonate pathway.acetyl-CoA C-acyltransferase	2	0.7198242839973444
13.1.6.1.1	amino acid metabolism.synthesis.aromatic aa.chorismate.3-deoxy-D-arabino-heptulosonate 7-phosphate synthase	2	0.7198242839973444
16.1.3.3	secondary metabolism.isoprenoids.tocopherol biosynthesis.MPBQ/MSBQ methyltransferase	1	0.7198242839973444
16.2.1	secondary metabolism.phenylpropanoids.lignin biosynthesis	5	0.7198242839973444
1.1.5.2	PS.lightreaction.other electron carrier (ox/red).ferredoxin	1	0.7198242839973444
29.1.5	protein.aa activation.isoleucine-tRNA ligase	1	0.7198242839973444
9.2	mitochondrial electron transport / ATP synthesis.NADH-DH.type II	4	0.7198242839973444
35.1.9	not assigned.no ontology.BTB/POZ domain-containing protein	2	0.7201220899030966
3.6	minor CHO metabolism.callose	3	0.7233965722575105
29.2.1.2.1.13	protein.synthesis.ribosomal protein.eukaryotic.40S subunit.S13	1	0.7233965722575105
1.3.12	PS.calvin cyle.PRK	1	0.7233965722575105
29.2.1.2.2.9	protein.synthesis.ribosomal protein.eukaryotic.60S subunit.L9	1	0.7233965722575105
4.1.13	glycolysis.cytosolic branch.phosphoglycerate mutase	1	0.7233965722575105
18.11	Co-factor and vitamine metabolism.lipoic acid	1	0.7233965722575105
11.1.2	lipid metabolism.FA synthesis and FA elongation.Acetyl CoA Transacylase	1	0.724742061021583
13.2.4.4	amino acid metabolism.degradation.branched-chain group.leucine	1	0.7269600447869765
34.13	transport.peptides and oligopeptides	3	0.7269600447869765
29.2.1.2.1.27	protein.synthesis.ribosomal protein.eukaryotic.40S subunit.S27	2	0.7269600447869765
9.4	mitochondrial electron transport / ATP synthesis.alternative oxidase	1	0.7269600447869765
29.2.1.1.1.2.4	protein.synthesis.ribosomal protein.prokaryotic.chloroplast.50S subunit.L4	1	0.7269600447869765
30.2	signalling.receptor kinases	16	0.7269600447869765
29.2.1.1.1.2.6	protein.synthesis.ribosomal protein.prokaryotic.chloroplast.50S subunit.L6	1	0.7269600447869765
29.1.14	protein.aa activation.glycine-tRNA ligase	1	0.7269600447869765
11.9.4.9	lipid metabolism.lipid degradation.beta-oxidation.multifunctional	1	0.7269600447869765
18.8	Co-factor and vitamine metabolism.ubiquinone	1	0.7269600447869765
18.8.1	Co-factor and vitamine metabolism.ubiquinone.hexaprenyldihydroxybenzoate methyltransferase	1	0.7269600447869765
27.3.30	RNA.regulation of transcription.Trihelix, Triple-Helix transcription factor family	1	0.7269600447869765
34.8	transport.metabolite transporters at the envelope membrane	5	0.7269600447869765
29.2.1.1.1.2.15	protein.synthesis.ribosomal protein.prokaryotic.chloroplast.50S subunit.L15	1	0.7269600447869765
13.2.2.3	amino acid metabolism.degradation.glutamate family.arginine	2	0.7296645932653725
21.2.1.1	redox.ascorbate and glutathione.ascorbate.GME	1	0.7296645932653725
29.2.1.1.1.2.24	protein.synthesis.ribosomal protein.prokaryotic.chloroplast.50S subunit.L24	1	0.7309894864796135
13.1.7.5	amino acid metabolism.synthesis.histidine.imidazoleglycerol-phosphate dehydratase	1	0.7309894864796135
29.5.1	protein.degradation.subtilases	6	0.7313952416206367
1.2.5	PS.photorespiration.serine hydroxymethyltransferase	1	0.7323170306969682
16.5.1.3	secondary metabolism.sulfur-containing.glucosinolates.degradation	1	0.7335310808891187
16.5.1.3.2	secondary metabolism.sulfur-containing.glucosinolates.degradation.nitrilespecifier protein	1	0.7335310808891187
16.5.1.3.2.1	secondary metabolism.sulfur-containing.glucosinolates.degradation.nitrilespecifier protein.epithiospecifier protein	1	0.7335310808891187
17.7.3	hormone metabolism.jasmonate.induced-regulated-responsive-activated	1	0.7335310808891187
27.3.65	RNA.regulation of transcription.Polycomb Group (PcG)	1	0.7335310808891187
4.2.5	glycolysis.plastid branch.phosphofructokinase (PFK)	1	0.7335310808891187
13.1.5.3.1	amino acid metabolism.synthesis.serine-glycine-cysteine group.cysteine.OASTL	1	0.7335310808891187
8.1.1.3	TCA / org. transformation.TCA.pyruvate DH.E3	1	0.7335310808891187
8.2	TCA / org. transformation.other organic acid transformaitons	3	0.7412122377870813
11.3.3	lipid metabolism.Phospholipid synthesis.phosphatidate cytidylyltransferase	1	0.7412122377870813
34.2	transporter.sugars	5	0.7412122377870813
19.2	tetrapyrrole synthesis.glu-tRNA reductase	1	0.7412122377870813
27.3.67	RNA.regulation of transcription.putative transcription regulator	16	0.7412122377870813
34.6	transport.sulphate	2	0.7480926689186063
9.1.1	mitochondrial electron transport / ATP synthesis.NADH-DH.complex I	1	0.7484538855051158
9.1.1.5	mitochondrial electron transport / ATP synthesis.NADH-DH.complex I.carbonic anhydrase	1	0.7484538855051158
10.1.1	cell wall.precursor synthesis.NDP sugar pyrophosphorylase	1	0.7484538855051158
10.1.1.20	cell wall.precursor synthesis.NDP sugar pyrophosphorylase.multiple NDP-Sugars	1	0.7484538855051158
29.1.21	protein.aa activation.histidine-tRNA ligase	2	0.7484538855051158
21.2.1	redox.ascorbate and glutathione.ascorbate	7	0.7484538855051158
29.2.1.1.1.2.22	protein.synthesis.ribosomal protein.prokaryotic.chloroplast.50S subunit.L22	1	0.7484538855051158
18.7	Co-factor and vitamine metabolism.iron-sulphur clusters	2	0.7508449513923463
34.99	transport.misc	18	0.7508449513923463
17.3	hormone metabolism.brassinosteroid	6	0.7522249167265327
27.3.9	RNA.regulation of transcription.C2C2(Zn) GATA transcription factor family	5	0.7527120257741349
8.1.4	TCA / org. transformation.TCA.IDH	2	0.7586447206510332
31.1	cell.organisation	42	0.7625997261844291
29.2.1.2.1.6	protein.synthesis.ribosomal protein.eukaryotic.40S subunit.S6	1	0.7634244807517374
29.3.1	protein.targeting.nucleus	5	0.7634244807517374
35.1.5	not assigned.no ontology.pentatricopeptide (PPR) repeat-containing protein	9	0.7634244807517374
29.2.1.1.1.2.13	protein.synthesis.ribosomal protein.prokaryotic.chloroplast.50S subunit.L13	1	0.7634244807517374
27.3.11	RNA.regulation of transcription.C2H2 zinc finger family	3	0.7634244807517374
16.8.4	secondary metabolism.flavonoids.flavonols	1	0.7634244807517374
23.5.2	nucleotide metabolism.deoxynucleotide metabolism.pseudouridine synthase	1	0.764779970870097
16.1.4.10	secondary metabolism.isoprenoids.carotenoids.carotenoid cleavage dioxygenase	1	0.764779970870097
35.1.41	not assigned.no ontology.hydroxyproline rich proteins	3	0.7661269775017135
27.3.8	RNA.regulation of transcription.C2C2(Zn) DOF zinc finger family	1	0.7661269775017135
23.1.1.5	nucleotide metabolism.synthesis.pyrimidine.UMP Synthase	1	0.7661269775017135
34	transport	135	0.7661269775017135
13.1.6.1.5	amino acid metabolism.synthesis.aromatic aa.chorismate.shikimate kinase	1	0.7661269775017135
3.3	minor CHO metabolism.sugar alcohols	1	0.7737041719285487
13.2.4.1	amino acid metabolism.degradation.branched-chain group.shared	4	0.7737041719285487
13.1.1.2	amino acid metabolism.synthesis.central amino acid metabolism.aspartate	3	0.7737041719285487
11.9	lipid metabolism.lipid degradation	13	0.7737041719285487
23.4.3	nucleotide metabolism.phosphotransfer and pyrophosphatases.uridylate kinase	1	0.7737041719285487
33	development	57	0.7737041719285487
21.3	redox.heme	2	0.7737041719285487
17.7.1	hormone metabolism.jasmonate.synthesis-degradation	2	0.7737041719285487
27.3.55	RNA.regulation of transcription.HDA	5	0.7737041719285487
13.1.7.6	amino acid metabolism.synthesis.histidine.histidinol-phosphate aminotransferase	1	0.7737041719285487
16.1.1.1	secondary metabolism.isoprenoids.non-mevalonate pathway.DXS	1	0.7737041719285487
2.2.2.4	major CHO metabolism.degradation.starch.D enzyme	1	0.7737041719285487
29.5.3	protein.degradation.cysteine protease	4	0.7737041719285487
1.1.5.4	PS.lightreaction.other electron carrier (ox/red).ferredoxin oxireductase	1	0.7737041719285487
8.2.4	TCA / org. transformation.other organic acid transformaitons.IDH	1	0.7737041719285487
29.2.1.1.1.1.10	protein.synthesis.ribosomal protein.prokaryotic.chloroplast.30S subunit.S10	1	0.7737041719285487
13.1.1.2.1	amino acid metabolism.synthesis.central amino acid metabolism.aspartate.aspartate aminotransferase	3	0.7737041719285487
3.2.4	minor CHO metabolism.trehalose.trehalase	1	0.774367987201284
29.2.1.1.1.2.18	protein.synthesis.ribosomal protein.prokaryotic.chloroplast.50S subunit.L18	1	0.7743806817845303
23.4	nucleotide metabolism.phosphotransfer and pyrophosphatases	7	0.7798685479143412
3.7	minor CHO metabolism.sugar kinases	1	0.7824496226623279
11.8	lipid metabolism.''exotics'' (steroids, squalene etc)	12	0.7824496226623279
15	metal handling	5	0.7824496226623279
16.8.3	secondary metabolism.flavonoids.dihydroflavonols	2	0.7824496226623279
21.1	redox.thioredoxin	12	0.7840385711190287
17.3.1.2.3	hormone metabolism.brassinosteroid.synthesis-degradation.sterols.CYP51	1	0.7840385711190287
19.21	tetrapyrrole synthesis.heme oxygenase	1	0.7840385711190287
29.2.1.1.1.2.12	protein.synthesis.ribosomal protein.prokaryotic.chloroplast.50S subunit.L12	1	0.7840385711190287
29.2.1.2.1.26	protein.synthesis.ribosomal protein.eukaryotic.40S subunit.S26	1	0.7840385711190287
17.1.2	hormone metabolism.abscisic acid.signal transduction	2	0.7840385711190287
17.3.1.1	hormone metabolism.brassinosteroid.synthesis-degradation.BRs	1	0.7840385711190287
17.3.1.1.1	hormone metabolism.brassinosteroid.synthesis-degradation.BRs.DET2	1	0.7840385711190287
27.3.12	RNA.regulation of transcription.C3H zinc finger family	9	0.7840385711190287
29.1.10	protein.aa activation.methionine-tRNA ligase	1	0.7840385711190287
29.5.4	protein.degradation.aspartate protease	2	0.7880937156014854
11.10.1	lipid metabolism.glycolipid synthesis.MGDG synthase	1	0.7880937156014854
29.2.1.2.2.12	protein.synthesis.ribosomal protein.eukaryotic.60S subunit.L12	1	0.7907907368548416
16.5.1	secondary metabolism.sulfur-containing.glucosinolates	3	0.7908475348288149
27.3.18	RNA.regulation of transcription.E2F/DP transcription factor family	2	0.7908475348288149
3.5.1	minor CHO metabolism.others.Xylose isomerase	1	0.7908475348288149
34.5	transport.ammonium	5	0.7910942758344408
16.8.2	secondary metabolism.flavonoids.chalcones	1	0.7910942758344408
16.8.2.1	secondary metabolism.flavonoids.chalcones.naringenin-chalcone synthase	1	0.7910942758344408
29.4	protein.postranslational modification	77	0.7910942758344408
35.1.23	not assigned.no ontology.aconitase C-terminal domain-containing protein	1	0.7936239740679673
21.5	redox.peroxiredoxin	4	0.7986832244523832
29.2.4	protein.synthesis.elongation	7	0.8009234542126142
10.3	cell wall.hemicellulose synthesis	1	0.8014250131489664
4.1.9	glycolysis.cytosolic branch.glyceraldehyde 3-phosphate dehydrogenase (GAP-DH)	1	0.8014250131489664
30.2.20	signalling.receptor kinases.wheat LRK10 like	1	0.8014250131489664
27.1.19	RNA.processing.ribonucleases	6	0.8014250131489664
2.1.2.4	major CHO metabolism.synthesis.starch.debranching	1	0.8017672027654539
29.3.4	protein.targeting.secretory pathway	28	0.8168264836635972
10.1.21	cell wall.precursor synthesis.phosphomannomutase	1	0.8231737908229202
30.2.16	signalling.receptor kinases.Catharanthus roseus-like RLK1	1	0.8231783077951538
10.1.30	ell wall.precursor synthesis.sugar kinases	1	0.8245498424220531
10.1.30.2	ell wall.precursor synthesis.sugar kinases.arabinose-1-kinase	1	0.8245498424220531
23.1.1.10	nucleotide metabolism.synthesis.pyrimidine.CTP synthetase	1	0.8245498424220531
29.2.1.1.2	protein.synthesis.ribosomal protein.prokaryotic.mitochondrion	2	0.8245498424220531
13.1.6.5.2	amino acid metabolism.synthesis.aromatic aa.tryptophan.anthranilate phosphoribosyltransferase	1	0.8245498424220531
10.1	cell wall.precursor synthesis	7	0.8248145704730234
26.13	misc.acid and other phosphatases	11	0.8248145704730234
17.7.1.5	hormone metabolism.jasmonate.synthesis-degradation.12-Oxo-PDA-reductase	1	0.8248145704730234
26.27	misc.calcineurin-like phosphoesterase family protein	3	0.8248145704730234
29.3.3	protein.targeting.chloroplast	15	0.8248145704730234
26.3.2	misc.gluco-, galacto- and mannosidases.beta-galactosidase	1	0.8248145704730234
20	stress	66	0.8279268789518903
29.2.1.2.2.537	protein.synthesis.ribosomal protein.eukaryotic.60S subunit.L37A	1	0.8326142858436547
34.30	transport.H+ transporting pyrophosphatase	1	0.8326221866003315
17.5.2	hormone metabolism.ethylene.signal transduction	2	0.8346276012875877
11.9.3	lipid metabolism.lipid degradation.lysophospholipases	3	0.8354783662831132
13.1.6.1.10	amino acid metabolism.synthesis.aromatic aa.chorismate.dehydroquinate/shikimate dehydrogenase	1	0.8354783662831132
1.3.6	PS.calvin cyle.aldolase	1	0.8354783662831132
29.2.1.1.2.1	protein.synthesis.ribosomal protein.prokaryotic.mitochondrion.30S subunit	1	0.8354783662831132
29.2.1.1.2.1.7	protein.synthesis.ribosomal protein.prokaryotic.mitochondrion.30S subunit.S7	1	0.8354783662831132
17.5.1	hormone metabolism.ethylene.synthesis-degradation	2	0.8354783662831132
13.1.3.5.1	amino acid metabolism.synthesis.aspartate family.lysine.dihydrodipicolinate synthase	1	0.8354783662831132
17.1.1	hormone metabolism.abscisic acid.synthesis-degradation	3	0.8354783662831132
13.1.3.2	amino acid metabolism.synthesis.aspartate family.threonine	1	0.839721031640796
25	C1-metabolism	10	0.839721031640796
13.2.4.5	amino acid metabolism.degradation.branched chain group.isoleucine	1	0.839721031640796
34.12	transport.metal	12	0.839721031640796
27.3.26	RNA.regulation of transcription.MYB-related transcription factor family	2	0.839721031640796
13.1.3.2.1	amino acid metabolism.synthesis.aspartate family.threonine.threonine synthase	1	0.839721031640796
4.1.10	glycolysis.cytosolic branch.non-phosphorylating glyceraldehyde 3-phosphate dehydrogenase (NPGAP-DH)	1	0.839721031640796
34.18	transport.unspecified anions	2	0.839721031640796
23.5.1	nucleotide metabolism.deoxynucleotide metabolism.dihydrofolate reductase-thymidylate synthase	1	0.839721031640796
34.9	transport.metabolite transporters at the mitochondrial membrane	9	0.839721031640796
17.5.3	hormone metabolism.ethylene.induced-regulated-responsive-activated	1	0.8398994807451667
26.10	misc.cytochrome P450	11	0.8398994807451667
24	Biodegradation of Xenobiotics	7	0.8398994807451667
31.2.5	cell.division.plastid	4	0.8422505388480673
29.2.1.2.2.11	protein.synthesis.ribosomal protein.eukaryotic.60S subunit.L11	1	0.8444942671069545
21	redox	37	0.8444942671069545
11.1.20	lipid metabolism.FA synthesis and FA elongation.MCD	1	0.8444942671069545
27.3.60	RNA.regulation of transcription.NIN-like bZIP-related family	2	0.8444942671069545
9.1	mitochondrial electron transport / ATP synthesis.NADH-DH	2	0.8468948791310357
13.2.7	amino acid metabolism.degradation.histidine	1	0.8474686838767023
9.9	mitochondrial electron transport / ATP synthesis.F1-ATPase	5	0.8522708677316175
11.5.1	lipid metabolism.glyceral metabolism.glycerol kinase	1	0.859230139693176
9.6	mitochondrial electron transport / ATP synthesis.cytochrome c	1	0.8618480970396502
11.8.1.2	lipid metabolism.''exotics'' (steroids, squalene etc).sphingolipids.serine C-palmitoyltransferase	1	0.8618528855242353
9	mitochondrial electron transport / ATP synthesis	18	0.8641813683376759
23.1.2.7	nucleotide metabolism.synthesis.purine.SAICAR synthetase	1	0.869734053505387
12.1.1	N-metabolism.nitrate metabolism.NR	2	0.869734053505387
27.3	RNA.regulation of transcription	131	0.874895912077963
28.1	DNA.synthesis/chromatin structure	53	0.8758959481482799
11.1.8	lipid metabolism.FA synthesis and FA elongation.acyl coa ligase	4	0.876994772922274
30.2.3	signalling.receptor kinases.leucine rich repeat III	1	0.8781549878869862
34.98	transporter.membrane system unknown	2	0.8781549878869862
17.2	hormone metabolism.auxin	8	0.8781549878869862
29.2.1.1.3.2	protein.synthesis.ribosomal protein.prokaryotic.unknown organellar.50S subunit	1	0.8781549878869862
29.2.1.1.3.2.19	protein.synthesis.ribosomal protein.prokaryotic.unknown organellar.50S subunit.L19	1	0.8781549878869862
16.1.4	secondary metabolism.isoprenoids.carotenoids	7	0.8781549878869862
27.3.38	RNA.regulation of transcription.AT-rich interaction domain containing transcription factor family	1	0.8787786286538853
17.3.1.2.99	hormone metabolism.brassinosteroid.synthesis-degradation.sterols.other	2	0.8794079024242994
29.3.4.3	protein.targeting.secretory pathway.vacuole	7	0.8794079024242994
27.3.44	RNA.regulation of transcription.Chromatin Remodeling Factors	3	0.8800583680243967
18.6	Co-factor and vitamine metabolism.biotin	1	0.8800583680243967
17.3.1	hormone metabolism.brassinosteroid.synthesis-degradation	5	0.8800583680243967
30.2.5	signalling.receptor kinases.leucine rich repeat V	1	0.8800583680243967
13.1.7.1	amino acid metabolism.synthesis.histidine.ATP phosphoribosyl transferase	1	0.8800583680243967
14.3	S-assimilation.sulfite redox	1	0.8800583680243967
29.1.3	protein.aa activation.threonine-tRNA ligase	1	0.8800588846593902
29.3	protein.targeting	55	0.8800616444347678
34.20	transport.porins	1	0.8800616444347678
28	DNA	80	0.8826285730968219
10.1.11	cell wall.precursor synthesis.UER	1	0.8826285730968219
30.2.11	signalling.receptor kinases.leucine rich repeat XI	2	0.883058382837912
16.4	secondary metabolism.N misc	4	0.8831131764930543
34.15	transport.potassium	4	0.8831131764930543
11.9.4.2	lipid metabolism.lipid degradation.beta-oxidation.acyl CoA DH	1	0.8831131764930543
32	micro RNA, natural antisense etc	1	0.8831131764930543
29.2.2	protein.synthesis.misc ribosomal protein	7	0.888405942711265
1.1.4.4	PS.lightreaction.ATP synthase.gamma chain	1	0.8890143660193235
13.2.1.2	amino acid metabolism.degradation.central amino acid metabolism.aspartate	1	0.8966306397487916
12.4	N-metabolism.misc	1	0.8966306397487916
13.1.3.5.3	amino acid metabolism.synthesis.aspartate family.lysine.LL-diaminopimelic acid aminotransferase	1	0.8966306397487916
29.2.1.2.2.29	protein.synthesis.ribosomal protein.eukaryotic.60S subunit.L29	1	0.8966306397487916
13.2.1	amino acid metabolism.degradation.central amino acid metabolism	1	0.8966306397487916
7.2	OPP.non-reductive PP	1	0.9002070248979205
3.1.2.2	minor CHO metabolism.raffinose family.raffinose synthases.putative	2	0.9002070248979205
35.1.20	not assigned.no ontology.formin homology 2 domain-containing protein	2	0.9002070248979205
9.2.2	mitochondrial electron transport / ATP synthesis.NADH-DH.type II.external	3	0.9002070248979205
13.1.5.1.3	amino acid metabolism.synthesis.serine-glycine-cysteine group.serine.phosphoserine phosphatase	1	0.9002070248979205
1.3.10	PS.calvin cyle.Rib5P Isomerase	1	0.9002070248979205
7.2.4	OPP.non-reductive PP.ribose 5-phosphate isomerase	1	0.9002070248979205
1.2.6	PS.photorespiration.hydroxypyruvate reductase	2	0.9002070248979205
23.5.3	nucleotide metabolism.deoxynucleotide metabolism.cytosine deaminase	1	0.9028887343341376
29.2.1.2.2.81	protein.synthesis.ribosomal protein.eukaryotic.60S subunit.P1	1	0.905401875287599
26.9	misc.glutathione S transferases	11	0.9082697517227595
2.1.2.3	major CHO metabolism.synthesis.starch.starch branching	1	0.9091030233666003
29.2.1.2.1.8	protein.synthesis.ribosomal protein.eukaryotic.40S subunit.S8	1	0.9091030233666003
4.1.15	glycolysis.cytosolic branch.pyruvate kinase (PK)	3	0.9091030233666003
29.2.1.1.2.2	protein.synthesis.ribosomal protein.prokaryotic.mitochondrion.50S subunit	1	0.9091030233666003
29.2.1.1.2.2.37	protein.synthesis.ribosomal protein.prokaryotic.mitochondrion.50S subunit.L37	1	0.9091030233666003
29.5.9	protein.degradation.AAA type	4	0.9152432133235315
11.9.4	lipid metabolism.lipid degradation.beta-oxidation	4	0.9164251954403886
8.2.3	TCA / org. transformation.other organic acid transformaitons.aconitase	1	0.9164251954403886
16.5.1.1.1.3	secondary metabolism.sulfur-containing.glucosinolates.synthesis.aliphatic.methylthioalkylmalate isomerase large subunit (MAM-IL)	1	0.9164251954403886
29.2.1.2.2.82	protein.synthesis.ribosomal protein.eukaryotic.60S subunit.P2	1	0.9164251954403886
12.1	N-metabolism.nitrate metabolism	3	0.9187887980217948
16.2.1.6	secondary metabolism.phenylpropanoids.lignin biosynthesis.CCoAOMT	2	0.9197942071674038
1.2	PS.photorespiration	3	0.9223792552344758
8.1.1.2	TCA / org. transformation.TCA.pyruvate DH.E2	1	0.9231438406774024
30.4.4	signalling.phosphinositides.phosphoinositide phospholipase C	1	0.9231438406774024
29.7.10	protein.glycosylation.alpha-1,3-fucosyltransferase(alpha-1,3-FucT)	1	0.9231438406774024
20.1.7	stress.biotic.PR-proteins	1	0.9231438406774024
20.1.7.6	stress.biotic.PR-proteins.proteinase inhibitors	1	0.9231438406774024
13.2.2	amino acid metabolism.degradation.glutamate family	4	0.9231438406774024
26.26	misc.aminotransferases	2	0.9231438406774024
26.26.1	misc.aminotransferases.aminotransferase class IV family protein	2	0.9231438406774024
16.1.1.4	secondary metabolism.isoprenoids.non-mevalonate pathway.CMK	1	0.9231438406774024
29.5.11.4.2	protein.degradation.ubiquitin.E3.RING	28	0.9249537827132752
11.3.4	lipid metabolism.Phospholipid synthesis.CDP-diacylglycerol-inositol 3-phosphatidyltransferase	1	0.9249537827132752
16.5	secondary metabolism.sulfur-containing	4	0.930362811727396
15.3	metal handling.regulation	1	0.930362811727396
17.5	hormone metabolism.ethylene	5	0.9306319025971355
3.4	minor CHO metabolism.myo-inositol	3	0.9309675048279467
28.2	DNA.repair	14	0.9318139819058634
29.7	protein.glycosylation	5	0.9318139819058634
29.5.11.2	protein.degradation.ubiquitin.E1	2	0.932144957490903
27.3.52	RNA.regulation of transcription.Global transcription factor group	3	0.9333321910451284
9.99	mitochondrial electron transport / ATP synthesis.unspecified	1	0.9333321910451284
11.5.2	lipid metabolism.glyceral metabolism.Glycerol-3-phosphate dehydrogenase (NAD+)	1	0.9369744222757314
3.2.1	minor CHO metabolism.trehalose.TPS	1	0.9418829873750736
35.1.14	not assigned.no ontology.S RNA-binding domain-containing protein	2	0.9418829873750736
16.1.3.4	secondary metabolism.isoprenoids.tocopherol biosynthesis.tocopherol cyclase	1	0.9429443041585942
22.1.4	polyamine metabolism.synthesis.agmatine deiminase	1	0.9429443041585942
16.1.2	secondary metabolism.isoprenoids.mevalonate pathway	4	0.9434424567264713
27.3.73	RNA.regulation of transcription.Zn-finger(CCHC)	1	0.9440870420401261
24.3	Biodegradation of Xenobiotics.3-hydroxybutyryl-CoA dehydrogenase	1	0.9464811777368284
16.1	secondary metabolism.isoprenoids	21	0.9475750542467266
29.5.11.20	protein.degradation.ubiquitin.proteasom	11	0.9475750542467266
1.1.5	PS.lightreaction.other electron carrier (ox/red)	2	0.9490462200927917
17.2.3	hormone metabolism.auxin.induced-regulated-responsive-activated	3	0.9510334498484085
16.1.2.7	secondary metabolism.isoprenoids.mevalonate pathway.isopentenyl pyrophosphate:dimethyllallyl pyrophosphate isomerase	1	0.9510334498484085
26.6	misc.O-methyl transferases	3	0.9510334498484085
29.3.99	protein.targeting.unknown	1	0.9510334498484085
13.1.4.5	amino acid metabolism.synthesis.branched chain group.isoleucine specific	2	0.9539497177321126
16	secondary metabolism	44	0.9539497177321126
35.1.8	not assigned.no ontology.BSD domain-containing protein	2	0.9539497177321126
13.2.5.3	amino acid metabolism.degradation.serine-glycine-cysteine group.cysteine	1	0.9568237048698623
13.2.5	amino acid metabolism.degradation.serine-glycine-cysteine group	1	0.9568237048698623
10.6	cell wall.degradation	3	0.9587345848793775
27.3.5	RNA.regulation of transcription.ARR	1	0.9592912545504283
29.2.1.1.3.1.15	protein.synthesis.ribosomal protein.prokaryotic.unknown organellar.30S subunit.S15	1	0.9592912545504283
12	N-metabolism	9	0.9592912545504283
11.8.1	lipid metabolism.''exotics'' (steroids, squalene etc).sphingolipids	6	0.9601330263393706
13.99	amino acid metabolism.misc	2	0.9609213420835556
17.7	hormone metabolism.jasmonate	3	0.9636756668839025
17.3.1.2	hormone metabolism.brassinosteroid.synthesis-degradation.sterols	4	0.9648839366475941
23	nucleotide metabolism	38	0.9648839366475941
34.1.1	transport.p- and v-ATPases.H+-transporting two-sector ATPase	2	0.9668874139532866
20.1.5	stress.biotic.regulation of transcription	1	0.971734020016369
23.5	nucleotide metabolism.deoxynucleotide metabolism	4	0.975792410852877
16.99	secondary metabolism.unspecified	1	0.9844915823565445
17	hormone metabolism	31	0.9844915823565445
11.8.4	lipid metabolism.''exotics'' (steroids, squalene etc).3-beta hydroxysteroid dehydrogenase/isomerase	1	0.9844915823565445
27.3.35	RNA.regulation of transcription.bZIP transcription factor family	1	0.9855949624446381
1.3.4	PS.calvin cyle.GAP	2	0.9891031234821812
18.5.2.5	Co-factor and vitamine metabolism.vitamine K.naphthoate synthase	1	0.9911596542580645
21.2.2	redox.ascorbate and glutathione.glutathione	3	0.9911596542580645
29.5.2	protein.degradation.autophagy	1	0.9911596542580645
21.5.1	redox.peroxiredoxin.BAS1	1	0.9922488960772203
34.17	transport.peroxisomes	1	0.9945093438750782
34.16	transport.ABC transporters and multidrug resistance systems	29	0.9989189921942785
30.4.5	signalling.phosphinositides.inositol-1,3,4-trisphosphate 5/6-kinase	1	0.9989189921942785
16.8.3.3	secondary metabolism.flavonoids.dihydroflavonols.flavonoid 3''-monooxygenase	1	0.9989189921942785
35.1.1	not assigned.no ontology.ABC1 family protein	2	0.9992275811133751
29.1.6	protein.aa activation.lysine-tRNA ligase	2	0.9992275811133751
11.3.2	lipid metabolism.Phospholipid synthesis.choline kinase	1	0.9992275811133751
34.18.1	transport.unspecified anions.arsenite-transporting ATPase	1	0.9992275811133751
24.1	Biodegradation of Xenobiotics.hydroxyacylglutathione hydrolase	2	0.9992275811133751
12.2.2	N-metabolism.ammonia metabolism.glutamine synthase	2	0.9994203118192212
27.1.20	RNA.processing.degradation dicer	1	0.9994203118192212
