# Supplementary material for: Identification of Salt Stress Responding Genes Using Transcriptome Analysis in Green Alga Chlamydomonas reinhardtii
Source: Int J Mol Sci. 2018 Oct 26;19(11):3359. doi: 10.3390/ijms19113359 (PMC6274750; doi:10.3390/ijms19113359)
Supplement: Supplementary file 1 [file ijms-19-03359-s001.zip › ijms-365665 - supplementary/supplementary files/Table S5.xlsx]

## Sheet: TFs-TRs
Table S5: Information of the differently expressed transcription factors (TFs), protein kinases (PKs) and plant hormone pathways’ members.
TF/TR family	Unigene ID	Expression pattern
AP2-ERF	Cluster-2749.1603
AP2-ERF	Cluster-2749.59351
AP2-ERF	Cluster-2749.51570
AP2-ERF	Cluster-2749.43409
AP2-ERF	Cluster-2749.68046	Up
AP2-ERF	Cluster-2749.68048
AP2-ERF	Cluster-2749.40926
AP2-ERF	Cluster-2749.46724
AP2-ERF	Cluster-2749.46727	Down
AP2-ERF	Cluster-2749.48218
AP2-ERF	Cluster-2749.32481	Up
AP2-ERF	Cluster-2749.54091	Up
AP2-ERF	Cluster-2749.23480
AP2-ERF	Cluster-2749.23014
AP2-ERF	Cluster-2749.50285
AP2-ERF	Cluster-2749.71011
AP2-ERF	Cluster-2749.76145
AP2-ERF	Cluster-2749.62041	Up
AP2-ERF	Cluster-2749.71930
AP2-ERF	Cluster-2749.49313
AP2-ERF	Cluster-2749.49167
AP2-ERF	Cluster-2749.46168
AP2-ERF	Cluster-2749.23138
AP2-ERF	Cluster-2749.51990	Up
AP2-ERF	Cluster-2749.37282
AP2-ERF	Cluster-2749.30265
AP2-ERF	Cluster-2749.62811
AP2-ERF	Cluster-2749.35196
AP2-ERF	Cluster-2749.69738
AP2-ERF	Cluster-2749.27176
AP2-ERF	Cluster-2749.36225	Up
AP2-ERF	Cluster-2749.36220	Down
AP2-ERF	Cluster-2749.42780
AP2-ERF	Cluster-2749.42071
AP2-ERF	Cluster-2749.48454
AP2-ERF	Cluster-2749.30214
AP2-ERF	Cluster-2749.51208
AP2-ERF	Cluster-2749.51207
AP2-ERF	Cluster-2749.51206
AP2-ERF	Cluster-2749.51205
AP2-ERF	Cluster-2749.30635
AP2-ERF	Cluster-2749.29726
AP2-ERF	Cluster-2749.29725
AP2-ERF	Cluster-2749.42592
AP2-ERF	Cluster-2749.51209
AP2-ERF	Cluster-2749.43981
AP2-ERF	Cluster-2749.62104
AP2-ERF	Cluster-2749.20426
AP2-ERF	Cluster-2749.52112
AP2-ERF	Cluster-2749.51212
AP2-ERF	Cluster-2749.68047
AP2-ERF	Cluster-2749.26295	Up
AP2-ERF	Cluster-2749.76301
AP2-ERF	Cluster-2749.43413
AP2-ERF	Cluster-2749.32730
AP2-ERF	Cluster-2749.27698
AP2-ERF	Cluster-2749.64180
AP2-ERF	Cluster-2749.65956
AP2-ERF	Cluster-2749.42052
AP2-ERF	Cluster-2749.69741
AP2-ERF	Cluster-2749.41050
AP2-ERF	Cluster-2749.36396
AP2-ERF	Cluster-2749.55202
AP2-ERF	Cluster-2749.55204
ARID	Cluster-2749.51195
ARID	Cluster-2749.51194
ARID	Cluster-2749.65065
ARID	Cluster-2749.65067
ARID	Cluster-2749.53915
ARID	Cluster-2749.69326
ARID	Cluster-2749.69320
ARID	Cluster-2749.76600
ARID	Cluster-2749.60758
ARID	Cluster-2749.73467
ARID	Cluster-2749.73466
ARID	Cluster-2749.59408
ARID	Cluster-2749.13160
ARID	Cluster-2749.59409
ARID	Cluster-2749.60759
ARID	Cluster-2749.55492
ARID	Cluster-2749.61777
ARID	Cluster-2749.59410
ARID	Cluster-2749.40422
ARID	Cluster-2749.51971
ARID	Cluster-2749.53367
ARID	Cluster-2749.77803
ARID	Cluster-2749.72298
ARID	Cluster-2749.57924
ARID	Cluster-2749.57921
ARID	Cluster-2749.57922
ARID	Cluster-2749.57923
ARID	Cluster-2749.60761
B3	Cluster-2749.33073	Up
bHLH	Cluster-2749.54049
bHLH	Cluster-2749.42193
bHLH	Cluster-2749.47045
bHLH	Cluster-2749.73568
bHLH	Cluster-2749.73569
bHLH	Cluster-2749.25599	Up
bHLH	Cluster-2749.14139
bHLH	Cluster-2749.64354
bHLH	Cluster-2749.35818
bHLH	Cluster-2749.79092
bZIP	Cluster-2749.34822
bZIP	Cluster-2749.58230	Up
bZIP	Cluster-2749.21738
bZIP	Cluster-2749.58229	Down
bZIP	Cluster-2749.44297
bZIP	Cluster-2749.44299
bZIP	Cluster-2749.21739
bZIP	Cluster-2749.21734
bZIP	Cluster-2749.21735
bZIP	Cluster-2749.60298	Up
bZIP	Cluster-2749.60296
bZIP	Cluster-2749.58538
bZIP	Cluster-2749.21733
bZIP	Cluster-2749.21736
bZIP	Cluster-2749.21737
bZIP	Cluster-2749.46427
bZIP	Cluster-2749.46952	Up
bZIP	Cluster-2749.66693
bZIP	Cluster-2749.66691
bZIP	Cluster-2749.40614
bZIP	Cluster-2749.78603
bZIP	Cluster-2749.49053
C2C2	Cluster-2749.80040
C2C2	Cluster-2749.35548
C2C2	Cluster-2749.34820
C2C2	Cluster-2749.12975
C2C2	Cluster-2749.12976	Up
C2C2	Cluster-2749.77175
C2C2	Cluster-2749.21923	Up
C2C2	Cluster-2749.21924
C2C2	Cluster-2749.35981	Down
C2C2	Cluster-2749.12480
C2C2	Cluster-2749.35316
C2C2	Cluster-2749.14650
C2C2	Cluster-2749.35056
C2C2	Cluster-2749.68369
C2C2	Cluster-2749.64757	Up
C2C2	Cluster-2749.81833
C2C2	Cluster-2749.33838
C2C2	Cluster-2749.33839
C2C2	Cluster-2749.33747
C2C2	Cluster-2749.26485	Up
C2C2	Cluster-2749.33207
C2C2	Cluster-2749.38957
C2C2	Cluster-2749.80038
C2C2	Cluster-2749.80039
C2C2	Cluster-2749.32657
C2C2	Cluster-2749.35057
C2C2	Cluster-2749.14454
C2C2	Cluster-2749.14456	Up
C2C2	Cluster-2749.58542
C2C2	Cluster-2749.58541	Down
C2C2	Cluster-2749.58540
C2C2	Cluster-2749.37496
C2C2	Cluster-2749.37497
C2C2	Cluster-2749.27954
C2C2	Cluster-2749.27952	Up
C2C2	Cluster-2749.45944
C2C2	Cluster-2749.34819
C2C2	Cluster-2749.22038	Down
C2C2	Cluster-2749.69511
C2C2	Cluster-2749.22647
C2C2	Cluster-2749.22648	Up
C2C2	Cluster-2749.44368
C2C2	Cluster-2749.70277
C2C2	Cluster-2749.58425
C2C2	Cluster-2749.81832
C2C2	Cluster-2749.63158
C2C2	Cluster-2749.72557
C2C2	Cluster-2749.64328
C2C2	Cluster-2749.58539
C2C2	Cluster-2749.22652
C2C2	Cluster-2749.22653	Up
C2C2	Cluster-2749.22656	Up
C2C2	Cluster-2749.22657
C2C2	Cluster-2749.22654
C2C2	Cluster-2749.22655
C2C2	Cluster-2749.11392	Up
C2C2	Cluster-2749.12740	Up
C2C2	Cluster-2749.80971
C2C2	Cluster-2749.80970
C2C2	Cluster-2749.64370
C2C2	Cluster-2749.63837	Up
C2C2	Cluster-2749.23271	Down
C2C2	Cluster-2749.58209
C2C2	Cluster-2749.19050	Up
C2C2	Cluster-2749.33509
C2C2	Cluster-2749.51897
C2C2	Cluster-2749.80968
C2C2	Cluster-2749.80969	Up
C2C2	Cluster-2749.25186	Down
C2C2	Cluster-2749.33742
C2H2	Cluster-2749.59929
C2H2	Cluster-2749.60385
C2H2	Cluster-2749.23924
C2H2	Cluster-2749.69114
C2H2	Cluster-2749.69115
C2H2	Cluster-2749.42226
C2H2	Cluster-2749.59928
C2H2	Cluster-2749.69113
C2H2	Cluster-2749.69117
C2H2	Cluster-2749.11995
C2H2	Cluster-2749.6633
C2H2	Cluster-2749.73571
C2H2	Cluster-2749.73572
C2H2	Cluster-2749.28836
C2H2	Cluster-2749.51406
C2H2	Cluster-2749.39811
C2H2	Cluster-2749.39813
C2H2	Cluster-2749.39815
C2H2	Cluster-2749.16013
C2H2	Cluster-2749.18718
C2H2	Cluster-2749.38462	Down
C2H2	Cluster-2749.69120
C2H2	Cluster-2749.18450
C2H2	Cluster-2749.35866
C2H2	Cluster-2749.25986
C2H2	Cluster-2749.84059
C2H2	Cluster-2749.62709
C2H2	Cluster-2749.76712
C2H2	Cluster-2749.59919
C2H2	Cluster-2749.33803
C2H2	Cluster-2749.48096
C2H2	Cluster-2749.22132
C2H2	Cluster-2749.45012
C2H2	Cluster-2749.9554
C2H2	Cluster-2749.9553	Up
C2H2	Cluster-2749.25350
C2H2	Cluster-2749.37558
C2H2	Cluster-2749.61394
C2H2	Cluster-2749.61395
C2H2	Cluster-2749.66394
C2H2	Cluster-2749.67732
C2H2	Cluster-2749.83750
C2H2	Cluster-2749.83751
C2H2	Cluster-2749.51880
C2H2	Cluster-2749.59559
C2H2	Cluster-2749.69116
C2H2	Cluster-2749.40513
C2H2	Cluster-2749.37020
C2H2	Cluster-2749.69189
C2H2	Cluster-2749.52999
C2H2	Cluster-2749.85432
C2H2	Cluster-2749.32221
C2H2	Cluster-2749.85193
C2H2	Cluster-2749.14692
C2H2	Cluster-2749.41070
C2H2	Cluster-2749.69265
C2H2	Cluster-2749.20586
C3H	Cluster-2749.40004
C3H	Cluster-2749.37680
C3H	Cluster-2749.17054
C3H	Cluster-2749.64795
C3H	Cluster-2749.37896
C3H	Cluster-2749.37894
C3H	Cluster-2749.63536
C3H	Cluster-2749.51011
C3H	Cluster-2749.67108
C3H	Cluster-2749.56469
C3H	Cluster-2749.31895
C3H	Cluster-2749.14626
C3H	Cluster-2749.14627
C3H	Cluster-2749.14629
C3H	Cluster-2749.11872
C3H	Cluster-2749.61722
C3H	Cluster-2749.23063	Up
C3H	Cluster-2749.58604
C3H	Cluster-2749.47000
C3H	Cluster-2749.39089
C3H	Cluster-2749.36420
C3H	Cluster-2749.65354
C3H	Cluster-2749.48347
C3H	Cluster-2749.58122
C3H	Cluster-2749.35787
C3H	Cluster-2749.47167
C3H	Cluster-2749.47166
C3H	Cluster-2749.33535	Down
C3H	Cluster-2749.33533
C3H	Cluster-2749.51172	Up
C3H	Cluster-2749.42491	Down
C3H	Cluster-2749.51789
C3H	Cluster-2749.11040	Up
C3H	Cluster-2749.58337
C3H	Cluster-2749.44601
C3H	Cluster-2749.44600
C3H	Cluster-2749.48399
C3H	Cluster-2749.51793
C3H	Cluster-2749.59863
C3H	Cluster-2749.32487
C3H	Cluster-2749.44349
C3H	Cluster-2749.67107
C3H	Cluster-2749.67106
C3H	Cluster-2749.44950
C3H	Cluster-2749.36767
C3H	Cluster-2749.40162
C3H	Cluster-2749.47102
C3H	Cluster-2749.58843
C3H	Cluster-2749.39868
C3H	Cluster-2749.49465
C3H	Cluster-2749.49921
C3H	Cluster-2749.31822
C3H	Cluster-2749.61409
C3H	Cluster-2749.57144
C3H	Cluster-2749.57140
C3H	Cluster-2749.50517
C3H	Cluster-2749.50518
C3H	Cluster-2749.50519
C3H	Cluster-2749.45085
C3H	Cluster-2749.39675
C3H	Cluster-2749.30596	Down
C3H	Cluster-2749.24990
C3H	Cluster-2749.53445
C3H	Cluster-2749.56352
C3H	Cluster-2749.30145
C3H	Cluster-2749.35888
C3H	Cluster-2749.47585
C3H	Cluster-2749.40918
C3H	Cluster-3293.0
C3H	Cluster-2749.62157
C3H	Cluster-2749.15816
C3H	Cluster-2749.36916
C3H	Cluster-2749.29093
C3H	Cluster-2749.29095
C3H	Cluster-2749.29094
C3H	Cluster-2749.44794	Up
C3H	Cluster-2749.32746
C3H	Cluster-2749.47444
C3H	Cluster-2749.51782
C3H	Cluster-2749.51783
C3H	Cluster-2749.51786
C3H	Cluster-2749.51787
C3H	Cluster-2749.51784	Down
C3H	Cluster-2749.51785	Up
C3H	Cluster-2749.19686
C3H	Cluster-2749.38981
C3H	Cluster-2749.39617
C3H	Cluster-2749.39618
C3H	Cluster-2749.14850
C3H	Cluster-2749.47208	Down
C3H	Cluster-2749.73330	Up
C3H	Cluster-2749.43275
C3H	Cluster-2749.67912
C3H	Cluster-2749.56361
C3H	Cluster-2749.42851
C3H	Cluster-2749.8338
C3H	Cluster-2749.23617
C3H	Cluster-2749.50880	Up
C3H	Cluster-2749.50521
C3H	Cluster-2749.50520
C3H	Cluster-2749.54872
C3H	Cluster-2749.30322
C3H	Cluster-2749.61660
C3H	Cluster-2749.61661
C3H	Cluster-2749.52736
C3H	Cluster-2749.57768
C3H	Cluster-2749.58434
C3H	Cluster-2749.56080	Down
C3H	Cluster-2749.21907	Up
C3H	Cluster-2749.29235	Down
C3H	Cluster-2749.47030
C3H	Cluster-2749.31995
C3H	Cluster-2749.31994
C3H	Cluster-2749.31991
C3H	Cluster-2749.31992
C3H	Cluster-2749.34815
C3H	Cluster-2749.41568
C3H	Cluster-2749.30379
C3H	Cluster-2749.34994
C3H	Cluster-2749.34993
C3H	Cluster-2749.54553
C3H	Cluster-2749.34007	Up
C3H	Cluster-2749.31077
C3H	Cluster-2749.14723
C3H	Cluster-2749.14848
C3H	Cluster-2749.14849
C3H	Cluster-2749.14846	Up
C3H	Cluster-2749.18681
C3H	Cluster-2749.49283
C3H	Cluster-2749.44513
C3H	Cluster-2749.57939	Down
C3H	Cluster-2749.66187
C3H	Cluster-2749.73283	Down
C3H	Cluster-2749.70147
C3H	Cluster-2749.53361
C3H	Cluster-2749.60973
C3H	Cluster-2749.30772
C3H	Cluster-2749.30771
C3H	Cluster-2749.36160
C3H	Cluster-2749.48227
C3H	Cluster-2749.22633
C3H	Cluster-2749.30421
C3H	Cluster-2749.44333	Down
C3H	Cluster-2749.44332
C3H	Cluster-2749.37368
C3H	Cluster-2749.28801
C3H	Cluster-2749.40485
C3H	Cluster-2749.40111
C3H	Cluster-172.0
C3H	Cluster-2749.34432
C3H	Cluster-776.1
C3H	Cluster-2749.36938
C3H	Cluster-2749.36939
C3H	Cluster-2749.13547
C3H	Cluster-2749.13548
C3H	Cluster-2749.46770
C3H	Cluster-2749.21909
C3H	Cluster-2749.23703	Down
C3H	Cluster-2749.54801
C3H	Cluster-2749.41563
C3H	Cluster-2749.26556
C3H	Cluster-3851.0
C3H	Cluster-2749.43627	Down
C3H	Cluster-2749.47504
C3H	Cluster-2749.47503
C3H	Cluster-2749.47502
C3H	Cluster-2749.23119
C3H	Cluster-2749.4703
C3H	Cluster-2749.36382
C3H	Cluster-2749.31823
C3H	Cluster-2749.57883
C3H	Cluster-2749.57884
C3H	Cluster-2749.43471
C3H	Cluster-2749.60690
C3H	Cluster-2749.68594
C3H	Cluster-2749.35612
C3H	Cluster-2749.50942
C3H	Cluster-2749.50941
C3H	Cluster-2749.40786
C3H	Cluster-2749.34414
C3H	Cluster-2749.50223
C3H	Cluster-2749.56324
C3H	Cluster-2749.37884
C3H	Cluster-2749.55405
C3H	Cluster-2749.58335
C3H	Cluster-2749.58336
C3H	Cluster-2749.53171	Down
C3H	Cluster-2749.54903
C3H	Cluster-2749.24571
C3H	Cluster-2749.46769	Up
C3H	Cluster-2749.15257
C3H	Cluster-2749.74711
C3H	Cluster-2749.41448
C3H	Cluster-2749.46459
C3H	Cluster-2749.56974
C3H	Cluster-2749.44101
C3H	Cluster-2749.38682
C3H	Cluster-2749.38681
C3H	Cluster-2749.54631
C3H	Cluster-2749.56114
C3H	Cluster-2749.56112
C3H	Cluster-2749.56113	Down
C3H	Cluster-2749.36649	Down
C3H	Cluster-2749.18869	Up
C3H	Cluster-2749.59707
C3H	Cluster-2749.18743	Up
C3H	Cluster-2749.55905
C3H	Cluster-2749.55906	Up
C3H	Cluster-2749.26597
C3H	Cluster-2749.46736
C3H	Cluster-2749.46735
C3H	Cluster-2749.62649
C3H	Cluster-2749.72995
C3H	Cluster-2749.45321
C3H	Cluster-2749.45323
C3H	Cluster-2749.45322
C3H	Cluster-2749.76616
C3H	Cluster-2749.54398
C3H	Cluster-2749.54396
C3H	Cluster-2749.54397
Coactivator-p15	Cluster-2749.76633
Coactivator-p15	Cluster-2749.13770
Coactivator-p15	Cluster-2749.13767
CPP	Cluster-2749.13454
CPP	Cluster-2749.13451
CPP	Cluster-2749.13452	Up
CPP	Cluster-2749.13453
CPP	Cluster-2749.7345
CPP	Cluster-2749.80119
CPP	Cluster-2749.8709	Up
CPP	Cluster-2749.8708
CPP	Cluster-2749.14018
CPP	Cluster-2749.5932
CPP	Cluster-2749.6502
CPP	Cluster-2749.80305
CPP	Cluster-2749.80306
CSD	Cluster-2749.43790	Down
CSD	Cluster-3738.0
CSD	Cluster-4510.0
CSD	Cluster-2749.44642	Down
CSD	Cluster-2749.45379	Down
DDT	Cluster-2749.20467	Up
DDT	Cluster-2749.71275
DDT	Cluster-2749.14311
E2F-DP	Cluster-2749.25977	Up
E2F-DP	Cluster-2749.25978
E2F-DP	Cluster-2749.25979	Up
E2F-DP	Cluster-2749.25982
E2F-DP	Cluster-2749.22058	Down
E2F-DP	Cluster-2749.22059
E2F-DP	Cluster-2749.25981
E2F-DP	Cluster-2749.69187
E2F-DP	Cluster-2749.22065
E2F-DP	Cluster-2749.64479
E2F-DP	Cluster-2749.20101
GARP	Cluster-2749.5608
GARP	Cluster-2749.44952
GARP	Cluster-2749.61733
GARP	Cluster-2749.72089
GARP	Cluster-2749.20791
GNAT	Cluster-2749.45254
GNAT	Cluster-2749.46148
GNAT	Cluster-2749.46147
GNAT	Cluster-2749.61305
GNAT	Cluster-2749.61307	Up
GNAT	Cluster-2749.61306
GNAT	Cluster-2749.61308
GNAT	Cluster-2749.18730
GNAT	Cluster-2749.18731
GNAT	Cluster-2749.27296
GNAT	Cluster-2749.81937
GNAT	Cluster-2749.23185
GNAT	Cluster-2749.31458
GNAT	Cluster-2749.6028
GNAT	Cluster-2749.6029
GNAT	Cluster-2749.45118
GNAT	Cluster-2749.48029
GNAT	Cluster-2749.16694
GNAT	Cluster-2749.46150	Up
GNAT	Cluster-2749.21950
GNAT	Cluster-2749.30529
GNAT	Cluster-2749.42843
GNAT	Cluster-2749.35764
GNAT	Cluster-2749.56727
GNAT	Cluster-2749.5966
GNAT	Cluster-2749.5965
GNAT	Cluster-2749.22334
GNAT	Cluster-2749.45340
GNAT	Cluster-2749.51624
GNAT	Cluster-2749.76631
GNAT	Cluster-2749.76630
GNAT	Cluster-2749.16309	Up
GNAT	Cluster-2749.81938
GNAT	Cluster-2749.31688
GNAT	Cluster-2749.57494
GNAT	Cluster-2749.24208
GNAT	Cluster-2749.33911	Down
GNAT	Cluster-2749.72038	Down
GNAT	Cluster-2749.37233
GNAT	Cluster-2749.64991
GNAT	Cluster-2749.64990
GNAT	Cluster-2749.49796
GNAT	Cluster-2749.32864
GNAT	Cluster-2749.32866
GNAT	Cluster-2749.32860
GNAT	Cluster-2749.32863
GNAT	Cluster-2749.28254
GNAT	Cluster-2749.28255
GNAT	Cluster-2749.28257
GNAT	Cluster-2749.69600
GNAT	Cluster-2749.27367
GNAT	Cluster-2749.27369
GNAT	Cluster-2749.45357
GNAT	Cluster-2749.3850
GNAT	Cluster-2749.76626
GNAT	Cluster-2749.76627
GNAT	Cluster-2749.76624
GNAT	Cluster-2749.76625
GNAT	Cluster-2749.76628
GNAT	Cluster-2749.6031
GNAT	Cluster-2749.6030
GNAT	Cluster-2749.55442
GNAT	Cluster-2749.40661
GNAT	Cluster-2749.77670
GNAT	Cluster-2749.28281	Down
GNAT	Cluster-2749.61379
GNAT	Cluster-2749.58712
GNAT	Cluster-2749.60446	Down
GNAT	Cluster-2749.52851
GNAT	Cluster-2749.24703
GNAT	Cluster-2749.66216
GNAT	Cluster-2749.49570	Up
GNAT	Cluster-2749.49573	Up
GNAT	Cluster-2749.27376
GNAT	Cluster-2749.27375
GNAT	Cluster-2749.18474
GNAT	Cluster-2749.50684
GNAT	Cluster-2749.81321
GNAT	Cluster-2749.81322
GNAT	Cluster-2749.55302
GNAT	Cluster-2749.71414
GNAT	Cluster-2749.46151
GNAT	Cluster-2749.18729
GNAT	Cluster-2749.6354
GNAT	Cluster-2749.54000
GNAT	Cluster-2749.24746
GNAT	Cluster-2749.24745
GNAT	Cluster-2749.24743
GNAT	Cluster-2749.73858
GNAT	Cluster-2749.73857
GNAT	Cluster-2749.32139	Up
GNAT	Cluster-2749.32137
GNAT	Cluster-2749.32130
GNAT	Cluster-2749.18475
GNAT	Cluster-2749.21399
GNAT	Cluster-2749.68713
GNAT	Cluster-2749.68714	Down
GNAT	Cluster-2749.65475
GNAT	Cluster-2749.33318
GNAT	Cluster-2749.81940
HB	Cluster-2749.48079
HB	Cluster-2749.23721
HB	Cluster-2749.23723
HB	Cluster-2749.23722
HB	Cluster-2749.10501
HB	Cluster-2749.14822
HB	Cluster-2749.69045
HB	Cluster-2749.53887
HB	Cluster-2749.18222
HB	Cluster-2749.53886
HB	Cluster-2749.53885
HMG	Cluster-2749.72435
HMG	Cluster-2749.72434
HMG	Cluster-2749.72433	Down
HMG	Cluster-2749.72431
HMG	Cluster-2749.44319	Up
HMG	Cluster-2749.45728
HMG	Cluster-2749.46387
HMG	Cluster-2749.49707	Down
HMG	Cluster-2749.49709
HMG	Cluster-2749.55111
HSF	Cluster-2749.14536
HSF	Cluster-2749.76772	Up
HSF	Cluster-2749.20854
HSF	Cluster-2749.21224
HSF	Cluster-2749.21220
HSF	Cluster-2749.21221
HSF	Cluster-2749.21222
HSF	Cluster-2749.21223
HSF	Cluster-2749.20439
HSF	Cluster-2749.66029
HSF	Cluster-2749.75173
HSF	Cluster-2749.21639
HSF	Cluster-2749.21638	Up
HSF	Cluster-2749.22896
HSF	Cluster-2749.22897	Down
HSF	Cluster-2749.22894
HSF	Cluster-2749.22895
HSF	Cluster-2749.22893
HSF	Cluster-2749.8155
HSF	Cluster-2749.21640
HSF	Cluster-2749.21219	Up
HSF	Cluster-2749.28081	Up
HSF	Cluster-2749.28080
HSF	Cluster-2749.69449
HSF	Cluster-2749.66030
HSF	Cluster-2749.12933	Up
IWS1	Cluster-2749.81545
IWS1	Cluster-2749.9637
IWS1	Cluster-2749.55349
IWS1	Cluster-2749.14169
IWS1	Cluster-2749.58750
IWS1	Cluster-2749.25987
IWS1	Cluster-2749.15865
IWS1	Cluster-2749.31746
IWS1	Cluster-2749.76962
IWS1	Cluster-2749.55351
IWS1	Cluster-2749.55350
IWS1	Cluster-2749.45230	Down
IWS1	Cluster-2749.65983
IWS1	Cluster-2749.65986
IWS1	Cluster-2749.65984
Jumonji	Cluster-2749.76299
Jumonji	Cluster-2749.65606
Jumonji	Cluster-2749.65607
Jumonji	Cluster-2749.78871
Jumonji	Cluster-2749.77234
Jumonji	Cluster-2749.77233
Jumonji	Cluster-2749.65565
Jumonji	Cluster-2749.65564
Jumonji	Cluster-2749.18839
Jumonji	Cluster-2749.18833
Jumonji	Cluster-2749.18837
Jumonji	Cluster-2749.18836
Jumonji	Cluster-2749.15852
Jumonji	Cluster-2749.15851
Jumonji	Cluster-2749.81169
Jumonji	Cluster-2749.74435
Jumonji	Cluster-2749.55025
Jumonji	Cluster-2749.75803
Jumonji	Cluster-2749.5955
Jumonji	Cluster-2749.58455
Jumonji	Cluster-2749.58454
Jumonji	Cluster-2749.58456
Jumonji	Cluster-2749.5752
Jumonji	Cluster-2749.73415
Jumonji	Cluster-2749.13400
Jumonji	Cluster-2749.69324
Jumonji	Cluster-2749.76766
Jumonji	Cluster-2749.76765
Jumonji	Cluster-2749.66586	Up
Jumonji	Cluster-2749.58507
Jumonji	Cluster-2749.58509
Jumonji	Cluster-2749.58508
Jumonji	Cluster-2749.66944
Jumonji	Cluster-2749.66942
Jumonji	Cluster-2749.66943
Jumonji	Cluster-2749.66940
Jumonji	Cluster-2749.66941
Jumonji	Cluster-2749.74846
Jumonji	Cluster-2749.59796
Jumonji	Cluster-2749.70743
Jumonji	Cluster-2749.78740
Jumonji	Cluster-2749.70503
Jumonji	Cluster-2749.70502
Jumonji	Cluster-2749.70505
Jumonji	Cluster-2749.70506
Jumonji	Cluster-2749.59745
Jumonji	Cluster-2749.65566
Jumonji	Cluster-2749.27355
Jumonji	Cluster-2749.73336
Jumonji	Cluster-2749.61518
Jumonji	Cluster-2749.70575
Jumonji	Cluster-2749.9760
Jumonji	Cluster-2749.66191
Jumonji	Cluster-2749.66192
Jumonji	Cluster-2749.65567
Jumonji	Cluster-2749.59614
Jumonji	Cluster-2749.69026
Jumonji	Cluster-2749.60625
Jumonji	Cluster-2749.60626
Jumonji	Cluster-2749.16001
Jumonji	Cluster-2749.16002
Jumonji	Cluster-2749.16003
Jumonji	Cluster-2749.16004
Jumonji	Cluster-2749.16005
Jumonji	Cluster-2749.16006
Jumonji	Cluster-2749.16007
Jumonji	Cluster-2749.16008
Jumonji	Cluster-2749.6169	Up
Jumonji	Cluster-2749.13319
Jumonji	Cluster-2749.7788
Jumonji	Cluster-2749.70543
Jumonji	Cluster-2749.48520
Jumonji	Cluster-2749.24489
Jumonji	Cluster-2749.52276	Down
Jumonji	Cluster-2749.7526
Jumonji	Cluster-2749.47310
Jumonji	Cluster-2749.21433
Jumonji	Cluster-2749.9860
Jumonji	Cluster-2749.4701
Jumonji	Cluster-2749.76780	Up
Jumonji	Cluster-2749.19988
Jumonji	Cluster-2749.19987
Jumonji	Cluster-2749.66038
Jumonji	Cluster-2749.66039
Jumonji	Cluster-2749.66037
Jumonji	Cluster-2749.17057
Jumonji	Cluster-2749.28550
Jumonji	Cluster-2749.71959
Jumonji	Cluster-2749.72194
Jumonji	Cluster-2749.58202
Jumonji	Cluster-2749.67459
Jumonji	Cluster-2749.58115
Jumonji	Cluster-2749.58116
Jumonji	Cluster-2749.6168
Jumonji	Cluster-2749.60622
Jumonji	Cluster-2749.78654
Jumonji	Cluster-2749.58883	Down
Jumonji	Cluster-2749.65474
MADS	Cluster-2749.28626
MADS	Cluster-2749.29104
MADS	Cluster-2749.27137
MADS	Cluster-2749.27138
MADS	Cluster-2749.33662	Up
MADS	Cluster-2749.27134	Up
MADS	Cluster-2749.27135
MADS	Cluster-2749.27136
MADS	Cluster-2749.27133	Up
MADS	Cluster-2749.59856	Down
MBF1	Cluster-2749.61000
MBF1	Cluster-2749.61266
MBF1	Cluster-2749.61264
MBF1	Cluster-2749.61265
MED6	Cluster-2749.46926	Up
MED6	Cluster-2749.46925
MED7	Cluster-2749.30477
MED7	Cluster-2749.65516	Down
MED7	Cluster-2749.23947
MED7	Cluster-2749.65515	Down
MED7	Cluster-2749.42738	Down
MED7	Cluster-2749.28703
MED7	Cluster-2749.30484	Down
MED7	Cluster-2749.30482
MED7	Cluster-2749.79097
mTERF	Cluster-2749.72637
mTERF	Cluster-2749.72638
mTERF	Cluster-2749.63053
mTERF	Cluster-2749.12764
mTERF	Cluster-2749.51904
mTERF	Cluster-2749.51903
mTERF	Cluster-2749.64697
mTERF	Cluster-2749.65375
mTERF	Cluster-2749.47946
mTERF	Cluster-2749.53583
mTERF	Cluster-2749.35719
mTERF	Cluster-2749.16335
mTERF	Cluster-2749.45933
mTERF	Cluster-2749.25940
mTERF	Cluster-2749.65374
mTERF	Cluster-2749.44846
mTERF	Cluster-2749.51158
mTERF	Cluster-2749.64044
mTERF	Cluster-2749.56091
mTERF	Cluster-2749.50691
MYB	Cluster-2749.68462
MYB	Cluster-2749.71151
MYB	Cluster-2749.64555
MYB	Cluster-2749.74202
MYB	Cluster-2749.74200
MYB	Cluster-2749.3439
MYB	Cluster-2749.25600
MYB	Cluster-2749.34089	Up
MYB	Cluster-2749.30179
MYB	Cluster-2749.46097
MYB	Cluster-2749.18495
MYB	Cluster-2749.9454
MYB	Cluster-2749.67288	Down
MYB	Cluster-2749.67287
MYB	Cluster-2749.7190
MYB	Cluster-2749.57901
MYB	Cluster-2749.43958
MYB	Cluster-2749.69073
MYB	Cluster-2749.54944
MYB	Cluster-2749.4063
MYB	Cluster-2749.49680
MYB	Cluster-2749.74196
MYB	Cluster-2749.74197	Down
MYB	Cluster-2749.74194
MYB	Cluster-2749.74195
MYB	Cluster-2749.74198
MYB	Cluster-2749.74199	Down
MYB	Cluster-2749.29450
MYB	Cluster-897.0
MYB	Cluster-2749.34436
MYB	Cluster-2749.36362
MYB	Cluster-2749.30466
MYB	Cluster-2749.30467
MYB	Cluster-2749.70085	Up
MYB	Cluster-2749.70086	Up
MYB	Cluster-2749.71775
MYB	Cluster-2749.42957	Up
MYB	Cluster-2749.33843
MYB	Cluster-2749.66990
MYB	Cluster-2749.40910	Down
MYB	Cluster-2749.42855	Up
MYB	Cluster-2749.45625
MYB	Cluster-2749.47667	Up
MYB	Cluster-2749.47664
MYB	Cluster-2749.47660	Up
MYB	Cluster-2749.57194	Up
MYB	Cluster-2749.64521
MYB	Cluster-2749.82155
MYB	Cluster-2749.58727	Down
MYB	Cluster-2749.46711
MYB	Cluster-2749.46713	Down
MYB	Cluster-2749.82368
MYB	Cluster-2749.47671
MYB	Cluster-2749.47670
MYB	Cluster-2749.52237
MYB	Cluster-2749.42959
MYB	Cluster-2749.53851
MYB	Cluster-2749.21817
MYB	Cluster-2749.21818
MYB	Cluster-2749.63270
MYB	Cluster-2749.65771
MYB	Cluster-2749.21799
MYB	Cluster-2749.19574	Down
MYB	Cluster-2749.4090
MYB	Cluster-2749.67218	Up
MYB	Cluster-2749.55581
MYB	Cluster-2749.15258	Down
MYB	Cluster-2749.65772
MYB	Cluster-2749.16471
MYB	Cluster-2749.16470
MYB	Cluster-2749.16472
MYB	Cluster-2749.6720
MYB	Cluster-2749.21800
MYB	Cluster-2749.6795
MYB	Cluster-2749.43921
MYB	Cluster-2749.43922
MYB	Cluster-2749.52020
MYB	Cluster-2749.60449
MYB	Cluster-2749.60448
MYB	Cluster-2749.60447
MYB	Cluster-2749.42720
MYB	Cluster-2749.30123
MYB	Cluster-2749.30122
MYB	Cluster-2749.30121
MYB	Cluster-2749.30124
MYB	Cluster-2749.21854
MYB	Cluster-2749.79024
MYB	Cluster-2749.31212
MYB	Cluster-2749.31213	Up
MYB	Cluster-2749.48603
MYB	Cluster-2749.49759
MYB	Cluster-2749.80851
MYB	Cluster-2749.80852
MYB	Cluster-2749.80853
MYB	Cluster-2749.80854
MYB	Cluster-2749.80855	Up
MYB	Cluster-2749.49978
MYB	Cluster-2749.65547
MYB	Cluster-2749.34105
MYB	Cluster-2749.84255	Up
MYB	Cluster-2749.28953
MYB	Cluster-2749.28955
MYB	Cluster-2749.28954
MYB	Cluster-2749.79805
MYB	Cluster-2749.7143
MYB	Cluster-2749.20352
MYB	Cluster-2749.13300
MYB	Cluster-2749.62140
MYB	Cluster-2749.35807	Up
MYB	Cluster-2749.32816	Up
MYB	Cluster-2749.37958	Down
MYB	Cluster-2749.28157
MYB	Cluster-2749.30620
MYB	Cluster-2749.30621
MYB	Cluster-2749.30622	Up
MYB	Cluster-2749.30623
MYB	Cluster-2749.34592
MYB	Cluster-2749.23471
MYB	Cluster-2749.65672
MYB	Cluster-2749.14261
MYB	Cluster-2749.57970
MYB	Cluster-2749.15847
MYB	Cluster-2749.38291
MYB	Cluster-2749.52700
MYB	Cluster-2749.6868
MYB	Cluster-2749.10474
MYB	Cluster-2749.46763
MYB	Cluster-2749.79025
MYB	Cluster-2749.55759
MYB	Cluster-2749.55758	Down
MYB	Cluster-2749.68661
MYB	Cluster-2749.44927
MYB	Cluster-2749.45893	Up
MYB	Cluster-2749.21046
MYB	Cluster-2749.21047
MYB	Cluster-2749.21045
MYB	Cluster-2749.21048
MYB	Cluster-2749.66596
MYB	Cluster-2749.17306
MYB	Cluster-2749.47656
NF-X1	Cluster-2749.53941	Up
NF-X1	Cluster-2749.21778
NF-X1	Cluster-2749.21779
NF-X1	Cluster-2749.66768
NF-X1	Cluster-2749.62517
NF-X1	Cluster-2749.62518
NF-Y	Cluster-2749.43021
NF-Y	Cluster-2749.18899
NF-Y	Cluster-2749.45704
NF-Y	Cluster-2749.14793
NF-Y	Cluster-2749.64836
NF-Y	Cluster-2749.71893
Others	Cluster-2749.35373
Others	Cluster-2749.35375
Others	Cluster-2749.35374
Others	Cluster-2749.35377
Others	Cluster-2749.35376
Others	Cluster-2749.16949
Others	Cluster-2749.76935
Others	Cluster-2749.54033
Others	Cluster-2749.68965
Others	Cluster-2749.61088
Others	Cluster-2749.61089	Up
Others	Cluster-2749.15713
Others	Cluster-2749.52763
Others	Cluster-2749.4888
Others	Cluster-2749.14560	Up
Others	Cluster-2749.80447
Others	Cluster-2749.80449
Others	Cluster-2749.80448
Others	Cluster-2749.62071
Others	Cluster-2749.28912
Others	Cluster-2749.45070
Others	Cluster-2749.78714
Others	Cluster-2749.78715
Others	Cluster-2749.78713
Others	Cluster-2749.79880
Others	Cluster-2749.60960	Up
Others	Cluster-2749.46805
Others	Cluster-2749.46804
Others	Cluster-2749.58995
Others	Cluster-2749.4897
Others	Cluster-2749.80450
Others	Cluster-2749.80451
Others	Cluster-2749.80452
Others	Cluster-2749.80453
Others	Cluster-2749.40847
Others	Cluster-2749.65624
Others	Cluster-2749.41009
Others	Cluster-2749.61425
Others	Cluster-2749.53389
Others	Cluster-2749.65206
Others	Cluster-2749.65207	Up
Others	Cluster-2749.25107
Others	Cluster-2749.80259
Others	Cluster-2749.3607
Others	Cluster-2749.52618
Others	Cluster-2749.60593
Others	Cluster-2749.56132
Others	Cluster-2749.56135
Others	Cluster-2749.40143
Others	Cluster-2749.40144	Down
Others	Cluster-2749.75226
Others	Cluster-2749.3236
Others	Cluster-2749.15711
Others	Cluster-2749.15712
Others	Cluster-2749.78347
Others	Cluster-2749.64383
Others	Cluster-2749.29297
Others	Cluster-2749.29296
Others	Cluster-2749.29290
Others	Cluster-2749.35592
Others	Cluster-695.0
Others	Cluster-2749.19924
Others	Cluster-2749.44990
Others	Cluster-2749.45955
Others	Cluster-2749.6853
Others	Cluster-2749.6852
Others	Cluster-2749.6851
Others	Cluster-2749.13540
Others	Cluster-2749.33145	Up
Others	Cluster-2749.60854
Others	Cluster-2749.66621
Others	Cluster-2749.36755
Others	Cluster-2749.62889
Others	Cluster-2749.62888
Others	Cluster-2749.62887
Others	Cluster-2749.62884
Others	Cluster-2749.70059
Others	Cluster-2749.56204
Others	Cluster-2749.59109
Others	Cluster-2749.17724
Others	Cluster-2749.29285
Others	Cluster-2749.66579
Others	Cluster-2749.19600
Others	Cluster-2749.22739
Others	Cluster-2749.57653	Up
Others	Cluster-2749.62886
Others	Cluster-2749.22741	Down
Others	Cluster-2749.22742	Down
Others	Cluster-2749.22744	Down
Others	Cluster-2749.65160
Others	Cluster-2749.33180
Others	Cluster-2749.60592
Others	Cluster-2749.59814	Down
Others	Cluster-2749.59813
PHD	Cluster-2749.67498
PHD	Cluster-2749.42875
PHD	Cluster-2749.42008
PHD	Cluster-2749.59926
PHD	Cluster-2749.83231
PHD	Cluster-2749.41419
PHD	Cluster-2749.56070
PHD	Cluster-2749.28720
PHD	Cluster-2749.28721
PHD	Cluster-2749.28722
PHD	Cluster-2749.28723
PHD	Cluster-2749.32941
PHD	Cluster-2749.32940
PHD	Cluster-2749.35544	Down
PHD	Cluster-2749.35545
PHD	Cluster-2749.16225
PHD	Cluster-2749.47907	Down
PHD	Cluster-2749.16403
PHD	Cluster-2749.62192
PHD	Cluster-2749.83873
PHD	Cluster-2749.17254
PHD	Cluster-2749.40968
PHD	Cluster-2749.83126
PHD	Cluster-2749.65353
PHD	Cluster-2749.14967
PHD	Cluster-2749.4961	Up
PHD	Cluster-3034.0
PHD	Cluster-2749.41677
PHD	Cluster-2749.44417
PHD	Cluster-2749.37069	Down
PHD	Cluster-2749.37068	Down
PHD	Cluster-2749.37067
PHD	Cluster-2749.39450
PHD	Cluster-2749.39451	Up
PHD	Cluster-2749.58981
PHD	Cluster-2749.72398
PHD	Cluster-2749.77615
PHD	Cluster-2749.16554
PHD	Cluster-2749.53599
PHD	Cluster-2749.59924
PHD	Cluster-2749.59925
PHD	Cluster-2749.55938
PHD	Cluster-2749.7308
PHD	Cluster-2749.72805
PHD	Cluster-2749.46720
PHD	Cluster-2749.46721
PHD	Cluster-2749.39260
PHD	Cluster-2749.5905
PHD	Cluster-2749.5906
PHD	Cluster-2749.5907
PHD	Cluster-1769.0
PHD	Cluster-1769.1
PHD	Cluster-2749.62678
PHD	Cluster-2749.47644
PHD	Cluster-2749.82367
PHD	Cluster-2749.40106
PHD	Cluster-2749.52637
PHD	Cluster-2749.52633
PHD	Cluster-2749.30957
PHD	Cluster-2749.83816
PHD	Cluster-2749.69392
PHD	Cluster-2749.26856
PHD	Cluster-2749.26857
PHD	Cluster-2749.85814
PHD	Cluster-2749.16501
PHD	Cluster-2749.84047
PHD	Cluster-2749.84046
PHD	Cluster-3956.0
PHD	Cluster-2749.67836
PHD	Cluster-2749.79580
PHD	Cluster-2749.62194
PHD	Cluster-2749.62191
PHD	Cluster-2749.62193
PHD	Cluster-2749.61938
PHD	Cluster-2749.56069
PHD	Cluster-2749.31824
PHD	Cluster-2749.63043
PHD	Cluster-2749.11188
PHD	Cluster-2749.38880
PHD	Cluster-2749.38881
PHD	Cluster-2749.21125
PHD	Cluster-2749.5019
PHD	Cluster-2749.3916
PHD	Cluster-2749.21402
PHD	Cluster-2749.64820
PHD	Cluster-2749.59967
PHD	Cluster-2749.24308
PHD	Cluster-2749.24309
PHD	Cluster-2749.8217
PHD	Cluster-2749.13707
PHD	Cluster-2749.329
PHD	Cluster-2749.6145
PHD	Cluster-2749.63942
PHD	Cluster-3252.0
PHD	Cluster-2749.37070
PHD	Cluster-2749.37073
PHD	Cluster-2749.73832
PHD	Cluster-2749.14880
PHD	Cluster-2749.26858
PHD	Cluster-2749.55814
PHD	Cluster-2749.26111
PHD	Cluster-2749.26113
PHD	Cluster-2749.73971
PHD	Cluster-2749.65104
PHD	Cluster-2749.21153
PHD	Cluster-2749.23143
PHD	Cluster-2749.74583
PHD	Cluster-2749.17085
PHD	Cluster-2749.12602
PHD	Cluster-2749.33059
PHD	Cluster-2749.73163
PHD	Cluster-2749.21556	Up
PHD	Cluster-2749.10876
PHD	Cluster-2749.49001
PHD	Cluster-2749.49002
PHD	Cluster-2749.49003
PHD	Cluster-2749.30532
PHD	Cluster-2749.31085
PHD	Cluster-2749.83409
PHD	Cluster-2749.9419
PHD	Cluster-2749.47436
PHD	Cluster-2749.31655
PHD	Cluster-2749.82652
PHD	Cluster-2749.78530
PHD	Cluster-2749.79893
PHD	Cluster-2749.64573
PHD	Cluster-2749.61015
PHD	Cluster-2749.78023
PHD	Cluster-2749.37198
PHD	Cluster-2749.37195	Up
PHD	Cluster-2749.67161
PHD	Cluster-2749.43061
PHD	Cluster-2749.76982
PHD	Cluster-2749.24970
PHD	Cluster-2749.24972
PHD	Cluster-2749.60735
PHD	Cluster-2749.56223
PHD	Cluster-2749.54404
PHD	Cluster-2749.54405	Down
PHD	Cluster-2749.45726
PHD	Cluster-2749.6049
PHD	Cluster-2749.62596
PHD	Cluster-2749.77092
PHD	Cluster-2749.77093
PHD	Cluster-2749.17595
PHD	Cluster-2749.77522
PHD	Cluster-2749.80677
PHD	Cluster-2749.53484
PHD	Cluster-2749.69597
PHD	Cluster-2749.77908
PHD	Cluster-2749.82448	Up
PHD	Cluster-2749.53261
PHD	Cluster-2749.59897
PHD	Cluster-2749.36929
PHD	Cluster-2749.32332
PHD	Cluster-2749.4046
PHD	Cluster-2749.4047
PHD	Cluster-2749.4045
PHD	Cluster-2749.40323
PHD	Cluster-2749.40325
PHD	Cluster-2749.33360
PHD	Cluster-2749.38939	Up
PHD	Cluster-2749.1833
PHD	Cluster-2749.57675
PHD	Cluster-2749.57676
PHD	Cluster-2749.57677
PHD	Cluster-2749.20087
PHD	Cluster-2749.49740
PHD	Cluster-2749.60595
PHD	Cluster-2749.2248
PHD	Cluster-2749.739
PHD	Cluster-2749.21557	Down
PHD	Cluster-2749.84888
PHD	Cluster-2749.24967
PHD	Cluster-2749.24969
PHD	Cluster-2749.60683
PHD	Cluster-2749.60682
PHD	Cluster-2749.60680
PHD	Cluster-2749.60685	Down
PHD	Cluster-2749.60684	Up
PHD	Cluster-2749.80078
PHD	Cluster-2749.69537
PHD	Cluster-2749.13991
PHD	Cluster-2749.13992
PHD	Cluster-2749.51380
PHD	Cluster-2749.57986	Up
PHD	Cluster-2749.41738
PHD	Cluster-2228.0
PHD	Cluster-2749.11945	Down
PHD	Cluster-2749.5560
PHD	Cluster-2749.56314
PHD	Cluster-2749.24677
PHD	Cluster-2749.46332
PHD	Cluster-2749.46331
PHD	Cluster-2749.72724
PHD	Cluster-2749.15310
PHD	Cluster-2893.5
PHD	Cluster-2749.33819
PHD	Cluster-2749.21750
PHD	Cluster-2749.5416
PHD	Cluster-2749.85855
PHD	Cluster-2749.44442
PHD	Cluster-2749.63804
PHD	Cluster-2749.74096
PHD	Cluster-2749.46128
PHD	Cluster-2749.42118
PHD	Cluster-2749.72183
PHD	Cluster-2749.12697	Down
PHD	Cluster-2749.12715
PHD	Cluster-2749.85642
PHD	Cluster-2749.28802
PHD	Cluster-2749.32406
PHD	Cluster-2749.32404
PHD	Cluster-2749.38937
PHD	Cluster-2749.38930
PHD	Cluster-2749.76757
PHD	Cluster-2749.29076
PHD	Cluster-2749.2065
PHD	Cluster-2749.31774
PHD	Cluster-2749.2351
PHD	Cluster-2749.13804
PHD	Cluster-2749.19099
PHD	Cluster-2749.7919
PHD	Cluster-2749.21329
PHD	Cluster-2749.21327
PHD	Cluster-2749.60582
PHD	Cluster-2749.53875	Up
PHD	Cluster-2749.17235
PHD	Cluster-2749.57985	Up
PHD	Cluster-2749.37071
PHD	Cluster-2749.64126
PHD	Cluster-2749.64124
PHD	Cluster-2749.64125
PHD	Cluster-2749.60713
PHD	Cluster-2749.5354
PHD	Cluster-2749.30861
PHD	Cluster-2749.23884
PHD	Cluster-2749.23883
PHD	Cluster-676.0
PHD	Cluster-2749.67495
PHD	Cluster-2749.15774
PHD	Cluster-2749.41336
PHD	Cluster-2664.0
PHD	Cluster-2749.17480
PHD	Cluster-2749.9282
PHD	Cluster-2749.73665
PHD	Cluster-2749.41741
PHD	Cluster-2749.79454
PHD	Cluster-2749.79452
PHD	Cluster-2749.79453
PHD	Cluster-2749.37672
PHD	Cluster-2749.83570
PHD	Cluster-2749.72730
PHD	Cluster-2749.72288
PHD	Cluster-2749.25087
PHD	Cluster-2749.28795
PHD	Cluster-2749.3104
PHD	Cluster-2749.40104
PHD	Cluster-2749.44452
PHD	Cluster-2749.85776
PHD	Cluster-2749.82611
PHD	Cluster-2749.16224	Down
PHD	Cluster-2749.18727
PHD	Cluster-2749.18726
PHD	Cluster-2749.18725
PHD	Cluster-2749.18724
PHD	Cluster-2749.85503
PHD	Cluster-2749.49948
PHD	Cluster-2749.5729
PHD	Cluster-2749.68442
PHD	Cluster-2749.5722
PHD	Cluster-2749.5723
PHD	Cluster-2749.5724
PHD	Cluster-2749.5725
PHD	Cluster-2749.41988
PHD	Cluster-2749.56217
PHD	Cluster-2749.83964
PHD	Cluster-2749.62566
PHD	Cluster-2749.28803
PHD	Cluster-2749.30311
PHD	Cluster-2749.79766
PHD	Cluster-2749.30550
PHD	Cluster-2749.84718
PHD	Cluster-2749.64841
PHD	Cluster-2749.64842
PHD	Cluster-2749.60945
PHD	Cluster-2749.81841
PHD	Cluster-2749.28852
PHD	Cluster-2749.57861
PHD	Cluster-2749.29659
PHD	Cluster-2749.73309
PHD	Cluster-2749.71533
PHD	Cluster-2749.69130
PHD	Cluster-2749.60678	Up
PHD	Cluster-2749.21330
PHD	Cluster-2749.21331
PHD	Cluster-3002.0
PHD	Cluster-2749.81334
PHD	Cluster-2749.39397
PHD	Cluster-2749.70528
PHD	Cluster-2749.79455
PHD	Cluster-2749.35811
PHD	Cluster-2749.36392	Down
PHD	Cluster-2749.36393
PHD	Cluster-2749.28536
PHD	Cluster-2749.3741	Up
PHD	Cluster-2749.40292
PHD	Cluster-2749.31087
PHD	Cluster-2749.31086
PHD	Cluster-2749.41264
PHD	Cluster-2749.83958
PHD	Cluster-2749.4860
PHD	Cluster-2749.34408
PLATZ	Cluster-2749.44757
PLATZ	Cluster-2749.66614
PLATZ	Cluster-2749.8169
PLATZ	Cluster-2749.68747
PLATZ	Cluster-2749.50142
PLATZ	Cluster-2749.28485
PLATZ	Cluster-2749.17660	Up
PLATZ	Cluster-2749.43014
PLATZ	Cluster-2749.34489
PLATZ	Cluster-2749.81312
PLATZ	Cluster-2749.12291
PLATZ	Cluster-2749.45426
PLATZ	Cluster-2749.14060
PLATZ	Cluster-2749.57252	Up
RB	Cluster-2749.39465	Up
RB	Cluster-2749.48381	Down
RB	Cluster-2749.78331
RB	Cluster-2749.35577
RB	Cluster-2749.45627
RB	Cluster-2749.67577
RB	Cluster-2749.54509
RB	Cluster-2749.85756
Rcd1-like	Cluster-2749.41546
Rcd1-like	Cluster-2749.40141
RWP-RK	Cluster-2749.68361
RWP-RK	Cluster-2749.61936	Up
RWP-RK	Cluster-2749.54146
RWP-RK	Cluster-2749.19639
RWP-RK	Cluster-2749.57211
RWP-RK	Cluster-2749.54251
RWP-RK	Cluster-2749.79456
RWP-RK	Cluster-2749.19854	Down
SBP	Cluster-2749.47754	Down
SBP	Cluster-2749.42007	Down
SBP	Cluster-2749.15212
SBP	Cluster-2749.30038
SBP	Cluster-2749.41990
SBP	Cluster-2749.55067	Down
SBP	Cluster-2749.55069
SBP	Cluster-2749.66471	Down
SBP	Cluster-2749.55071
SBP	Cluster-2749.50229
SBP	Cluster-2749.19736
SBP	Cluster-2749.19735
SBP	Cluster-2749.32269	Down
SBP	Cluster-2749.53022
SBP	Cluster-2749.25706	Down
SBP	Cluster-2749.19782
SBP	Cluster-2749.19783
SBP	Cluster-2749.69407
SBP	Cluster-2749.17627
SBP	Cluster-2749.56062
SBP	Cluster-2749.43127	Down
SBP	Cluster-2749.31751
SBP	Cluster-2749.28869	Down
SBP	Cluster-2749.29412
SBP	Cluster-2749.71332
SBP	Cluster-3047.0
SBP	Cluster-2749.42090	Down
SBP	Cluster-2749.19589	Down
SBP	Cluster-2749.11956	Down
SBP	Cluster-2749.43562	Down
SBP	Cluster-2749.26101
SBP	Cluster-2749.53097	Down
SBP	Cluster-2749.16612	Down
SBP	Cluster-2749.34649
SBP	Cluster-2749.33920	Up
SBP	Cluster-2749.42091
SBP	Cluster-2749.28776
SBP	Cluster-2749.34651
SBP	Cluster-2749.2287
SBP	Cluster-2749.63136
SBP	Cluster-2749.7268	Down
SBP	Cluster-2749.33907
SBP	Cluster-2749.58839
SBP	Cluster-2749.58838
SET	Cluster-2749.22186
SET	Cluster-2749.29099
SET	Cluster-2749.43785
SET	Cluster-2749.43787
SET	Cluster-2749.35146
SET	Cluster-2749.35145	Up
SET	Cluster-2749.3835
SET	Cluster-2749.53684
SET	Cluster-2749.59939
SET	Cluster-2749.29869
SET	Cluster-2749.21646
SET	Cluster-2749.56712
SET	Cluster-2749.68486
SET	Cluster-2749.8592
SET	Cluster-2749.17439
SET	Cluster-2749.37219	Up
SET	Cluster-2749.28753
SET	Cluster-2749.64409	Up
SET	Cluster-2749.3598
SET	Cluster-2749.62168
SET	Cluster-2749.48692
SET	Cluster-2749.48690	Down
SET	Cluster-2749.48691
SET	Cluster-2749.49104
SET	Cluster-2749.9393
SET	Cluster-2749.81086
SET	Cluster-2749.56983
SET	Cluster-2749.75945
SET	Cluster-2749.70848
SET	Cluster-2749.68364
SET	Cluster-2749.65178
SET	Cluster-2749.9216
SET	Cluster-2749.76502
SET	Cluster-2749.29103
SET	Cluster-2749.29101
SET	Cluster-2749.29100
SET	Cluster-2749.14168
SET	Cluster-2749.51697
SET	Cluster-2749.20924
SET	Cluster-2749.20923
SET	Cluster-2749.8633
SET	Cluster-2749.8632
SET	Cluster-2749.75546
SET	Cluster-2749.75547
SET	Cluster-2749.75544
SET	Cluster-2749.75545
SET	Cluster-2749.21234
SET	Cluster-2749.22042
SET	Cluster-2749.53152
SET	Cluster-2749.54680
SET	Cluster-2749.78283
SET	Cluster-2749.72589
SET	Cluster-2749.63637
SET	Cluster-2749.5666	Down
SET	Cluster-2749.69640
SET	Cluster-2749.68497
SET	Cluster-2749.64828	Down
SET	Cluster-2749.42439
SET	Cluster-2749.34758
SET	Cluster-2749.34759
SET	Cluster-2749.66995
SET	Cluster-2749.38857
SET	Cluster-2749.10981
SET	Cluster-2749.69455
SET	Cluster-2749.69454
SET	Cluster-2749.69457
SET	Cluster-2749.13357
SET	Cluster-2749.55384
SET	Cluster-2749.62549
SET	Cluster-2749.22339
SET	Cluster-2749.22338
SET	Cluster-2749.62550
SET	Cluster-2749.74819	Up
SET	Cluster-2749.72204
SET	Cluster-2749.35262
SET	Cluster-2749.26977
SET	Cluster-2749.69336
SET	Cluster-2749.67400
SET	Cluster-2749.14928
SET	Cluster-2749.13951
SET	Cluster-2749.13952
SET	Cluster-2749.28328
SET	Cluster-2749.58520
SET	Cluster-2749.17829
SET	Cluster-2749.15491
SET	Cluster-2749.27610
SET	Cluster-2749.27611
SET	Cluster-2749.35123
SET	Cluster-2749.37750
SET	Cluster-2524.0
SET	Cluster-2749.14706
SET	Cluster-2749.49486
SET	Cluster-2749.71187
SET	Cluster-2749.60599
SET	Cluster-2749.62997	Down
SET	Cluster-2749.62996
SET	Cluster-2749.62998	Up
SET	Cluster-2749.35696
SET	Cluster-2749.58663
SET	Cluster-2749.46072
SET	Cluster-2749.75986
SET	Cluster-2749.75987
SET	Cluster-2749.27130
SET	Cluster-2749.27132
SET	Cluster-2749.64830
SET	Cluster-2749.34761
SET	Cluster-2749.34760
SET	Cluster-2749.67632
SET	Cluster-2749.54316
SET	Cluster-2749.69969
SET	Cluster-2749.75711
SET	Cluster-2749.74109
SET	Cluster-2749.68348
SET	Cluster-2749.63000
SET	Cluster-2749.63001	Up
SET	Cluster-2749.63002
SET	Cluster-2749.63006
SET	Cluster-2749.8478
SET	Cluster-2749.53606
SET	Cluster-2749.85246
SET	Cluster-2749.69655
SET	Cluster-2749.71051
SET	Cluster-2749.71052
SET	Cluster-2749.67682	Up
SET	Cluster-2749.67681
SET	Cluster-2749.67686
SET	Cluster-2749.67684
SET	Cluster-2749.67685
SET	Cluster-2749.16292
SET	Cluster-2749.44403
SET	Cluster-2749.28327
SET	Cluster-4376.0
SET	Cluster-2749.56613
SET	Cluster-2749.56612
SET	Cluster-2749.62477	Down
SET	Cluster-2749.62474
SET	Cluster-2749.62475
SET	Cluster-2749.62472
SET	Cluster-2749.27211
SET	Cluster-2749.27210
SET	Cluster-2749.27212
SET	Cluster-2749.37842
SET	Cluster-2749.27609
SET	Cluster-2749.17603
SET	Cluster-2749.3440
SET	Cluster-2749.71694
SET	Cluster-2749.14443
SET	Cluster-2749.65144
SET	Cluster-2749.72022
SET	Cluster-2749.53789	Down
SET	Cluster-2749.73237	Down
SET	Cluster-2749.67628
SET	Cluster-2749.69190
SET	Cluster-2749.69191	Up
SET	Cluster-2749.69195
SET	Cluster-2749.30442
SET	Cluster-2749.33133
SET	Cluster-2749.70850
SET	Cluster-2749.69460
SET	Cluster-2749.8770
SET	Cluster-2749.20022	Down
SET	Cluster-2749.30575	Down
SET	Cluster-2749.80342
SET	Cluster-2749.48573	Down
SET	Cluster-2749.48571
SET	Cluster-2749.48570
SET	Cluster-2749.58740
SET	Cluster-2749.68374
SET	Cluster-2749.24137
SET	Cluster-2749.24139
SET	Cluster-2749.24138
SET	Cluster-2749.29346
SET	Cluster-2749.16747
SET	Cluster-2749.61477
SET	Cluster-2749.59414
SET	Cluster-2749.81329
SET	Cluster-2749.27672
SET	Cluster-2749.9746
SET	Cluster-2749.9744
SET	Cluster-2749.9745
SET	Cluster-2749.42203	Down
SET	Cluster-2749.60719
SET	Cluster-2749.25235	Down
SET	Cluster-2749.25237
SET	Cluster-2749.25236
SET	Cluster-2749.75784
SET	Cluster-2749.75785
SET	Cluster-2749.75786
SET	Cluster-2749.27545
SET	Cluster-2749.13358
SET	Cluster-2749.70587
SET	Cluster-2749.32249	Down
SET	Cluster-2749.5575
SET	Cluster-2749.67921
SET	Cluster-2749.67920	Up
SET	Cluster-2749.34765
SET	Cluster-2749.34763
SET	Cluster-2749.34762
SET	Cluster-2749.71410
SET	Cluster-2749.11246
SET	Cluster-2749.9015
SET	Cluster-2749.59936	Down
SET	Cluster-2749.21647
SET	Cluster-2749.35152
SET	Cluster-2749.17438
SET	Cluster-2749.19609
SET	Cluster-2749.60768
SET	Cluster-2749.60769
SET	Cluster-2749.62940	Down
SET	Cluster-2749.62941
SET	Cluster-2749.30002
SET	Cluster-2749.30003
SET	Cluster-2749.30004
SET	Cluster-2749.19239
SET	Cluster-2749.31319
SET	Cluster-2749.31316
SET	Cluster-2749.22340
SET	Cluster-2749.22341
SET	Cluster-2749.48565
SET	Cluster-2749.32760
SET	Cluster-2749.26949
SET	Cluster-2749.26703
SET	Cluster-938.0
SET	Cluster-2749.52817
SET	Cluster-2749.4141
SET	Cluster-2749.61653
SET	Cluster-2749.76689
SET	Cluster-2749.15255
SET	Cluster-2749.67553
SET	Cluster-2749.16147
SET	Cluster-2749.16148
SET	Cluster-2749.28404
SET	Cluster-2749.49766
SET	Cluster-2749.73405	Down
SET	Cluster-2749.35482
SET	Cluster-2749.70851
SET	Cluster-2749.65654
SET	Cluster-2749.26130
SET	Cluster-2749.13022
SET	Cluster-2749.15527
SET	Cluster-2749.34764
SET	Cluster-2749.45583
SET	Cluster-2749.79941
SET	Cluster-2749.35483
SET	Cluster-2749.67683
SNF2	Cluster-2749.59135
SNF2	Cluster-2749.13213
SNF2	Cluster-2749.36003
SNF2	Cluster-2749.67869
SNF2	Cluster-2749.65604	Up
SNF2	Cluster-2749.65603
SNF2	Cluster-2749.77575
SNF2	Cluster-2749.77577
SNF2	Cluster-2749.27446
SNF2	Cluster-2749.27447
SNF2	Cluster-2749.59751
SNF2	Cluster-2749.65257
SNF2	Cluster-2749.44166
SNF2	Cluster-2749.61857
SNF2	Cluster-2749.17197
SNF2	Cluster-2749.5731
SNF2	Cluster-2749.60637
SNF2	Cluster-2749.60634
SNF2	Cluster-2749.58720
SNF2	Cluster-2749.33245
SNF2	Cluster-2749.43400	Up
SNF2	Cluster-2749.30225
SNF2	Cluster-2749.43399
SNF2	Cluster-2749.34747
SNF2	Cluster-2749.34746
SNF2	Cluster-2749.34745
SNF2	Cluster-2749.68113
SNF2	Cluster-2749.68112
SNF2	Cluster-2749.13645
SNF2	Cluster-2749.66802
SNF2	Cluster-2749.65965	Up
SNF2	Cluster-2749.44897
SNF2	Cluster-2749.13177
SNF2	Cluster-2749.17502
SNF2	Cluster-2749.17500
SNF2	Cluster-2749.61058
SNF2	Cluster-2749.27442	Up
SNF2	Cluster-2749.8032
SNF2	Cluster-2749.53629
SNF2	Cluster-2749.53628
SNF2	Cluster-2749.69577
SNF2	Cluster-2749.12611	Up
SNF2	Cluster-2749.21951
SNF2	Cluster-2749.21952
SNF2	Cluster-2749.21953
SNF2	Cluster-2749.61034
SNF2	Cluster-2749.30224
SNF2	Cluster-2749.30226	Up
SNF2	Cluster-2749.30222
SNF2	Cluster-2749.30223
SNF2	Cluster-2749.58637
SNF2	Cluster-2749.67700
SNF2	Cluster-2749.2142
SNF2	Cluster-2749.6080
SNF2	Cluster-2749.4643
SNF2	Cluster-2749.56636
SNF2	Cluster-2749.36686
SNF2	Cluster-2749.34185
SNF2	Cluster-2749.34187
SNF2	Cluster-2749.34186
SNF2	Cluster-2749.34189
SNF2	Cluster-2749.34188
SNF2	Cluster-2749.27624
SNF2	Cluster-2749.66744
SNF2	Cluster-2749.78712
SNF2	Cluster-2749.43508
SNF2	Cluster-2749.10950
SNF2	Cluster-2749.50044
SNF2	Cluster-2749.69646
SNF2	Cluster-2749.67640
SNF2	Cluster-2749.65704
SNF2	Cluster-2749.36303
SNF2	Cluster-2749.36302
SNF2	Cluster-2749.16127
SNF2	Cluster-2749.16126
SNF2	Cluster-2749.16128
SNF2	Cluster-2749.25372
SNF2	Cluster-2749.78464
SNF2	Cluster-2749.78465
SNF2	Cluster-2749.26117	Up
SNF2	Cluster-2749.32323
SNF2	Cluster-2749.19414
SNF2	Cluster-2749.19413
SNF2	Cluster-2749.72362
SNF2	Cluster-2749.67699
SNF2	Cluster-2749.51120
SNF2	Cluster-2749.58281
SNF2	Cluster-2749.25325
SNF2	Cluster-2749.54660
SNF2	Cluster-2749.34194
SNF2	Cluster-2749.34195
SNF2	Cluster-2749.34192
SNF2	Cluster-2749.34193
SNF2	Cluster-2749.34190
SNF2	Cluster-2749.34191
SNF2	Cluster-2749.44525
SNF2	Cluster-2749.38219
SNF2	Cluster-2749.8076
SNF2	Cluster-2749.43517
SNF2	Cluster-2749.43510
SNF2	Cluster-2749.43511
SNF2	Cluster-2749.43512
SNF2	Cluster-2749.56426
SNF2	Cluster-2749.82493
SNF2	Cluster-2749.81681
SNF2	Cluster-2749.64257
SNF2	Cluster-2749.72591
SNF2	Cluster-2749.35072
SNF2	Cluster-2749.35070
SNF2	Cluster-2749.14791
SNF2	Cluster-2749.43362	Up
SNF2	Cluster-2749.30694
SNF2	Cluster-2749.48362
SNF2	Cluster-2749.48361
SNF2	Cluster-2749.74799
SNF2	Cluster-2749.45996
SNF2	Cluster-2749.20310
SNF2	Cluster-2749.10461	Down
SNF2	Cluster-2749.67874
SNF2	Cluster-2749.67876
SNF2	Cluster-2749.67872
SNF2	Cluster-2749.80096
SNF2	Cluster-2749.61033
SNF2	Cluster-2749.9785	Down
SNF2	Cluster-2749.22179
SNF2	Cluster-2749.8015
SNF2	Cluster-2749.24690
SNF2	Cluster-2749.24692
SNF2	Cluster-2749.72787	Up
SNF2	Cluster-2749.42622
SNF2	Cluster-2749.12091
SNF2	Cluster-2749.12119
SNF2	Cluster-2749.60414
SNF2	Cluster-2749.18505
SNF2	Cluster-2749.65765
SNF2	Cluster-2749.35069
SNF2	Cluster-2749.78983
SNF2	Cluster-2749.60657
SNF2	Cluster-2749.63875
SNF2	Cluster-2749.75920
SNF2	Cluster-2749.46215
SNF2	Cluster-2749.43925
SNF2	Cluster-2749.43924
SNF2	Cluster-2749.63877
SNF2	Cluster-2749.63876
SNF2	Cluster-2749.65844
SNF2	Cluster-2749.41109
SNF2	Cluster-2749.3449
SNF2	Cluster-2749.49909
SNF2	Cluster-2749.152
SNF2	Cluster-2749.151
SNF2	Cluster-2749.150
SNF2	Cluster-2749.42308
SNF2	Cluster-2749.82901	Up
SNF2	Cluster-2749.82902
SNF2	Cluster-2749.15441
SNF2	Cluster-2749.39658
SNF2	Cluster-2749.11942
SNF2	Cluster-2749.2809
SNF2	Cluster-2749.31879
SNF2	Cluster-2749.43370
SNF2	Cluster-2749.1515
SNF2	Cluster-2749.2228
SNF2	Cluster-2749.60635
SNF2	Cluster-2749.18509
SNF2	Cluster-2749.27185
SNF2	Cluster-2749.27186	Up
SNF2	Cluster-2749.65545
SNF2	Cluster-2749.7425
SNF2	Cluster-2749.51552
SNF2	Cluster-2749.42250
SNF2	Cluster-2749.82762
SNF2	Cluster-1521.0
SNF2	Cluster-2749.27370
SNF2	Cluster-2749.15733
SNF2	Cluster-2749.16323
SNF2	Cluster-2749.16324
SNF2	Cluster-2749.35073
SNF2	Cluster-2749.10426
SNF2	Cluster-2749.26921
SNF2	Cluster-2749.33606
SNF2	Cluster-2749.14662
SNF2	Cluster-2749.49911
SNF2	Cluster-2749.47476
SNF2	Cluster-2749.23963
SNF2	Cluster-2749.29989
SNF2	Cluster-2749.62791
SNF2	Cluster-2749.77997
SNF2	Cluster-2749.77996
SNF2	Cluster-2749.54659
SNF2	Cluster-2749.43348	Down
SNF2	Cluster-2749.29280
SNF2	Cluster-2749.36004
SNF2	Cluster-2749.36005
SNF2	Cluster-2749.2563
SNF2	Cluster-2749.33864
SNF2	Cluster-2749.10365
SNF2	Cluster-2749.31881
SNF2	Cluster-2749.67486
SNF2	Cluster-2749.60764
SNF2	Cluster-2749.68068
SNF2	Cluster-2749.16613
SNF2	Cluster-2749.57160
SNF2	Cluster-2749.56214
SNF2	Cluster-2749.64261
SNF2	Cluster-2749.21107
SNF2	Cluster-2749.30614
SNF2	Cluster-2749.11566
SNF2	Cluster-2749.64313
SNF2	Cluster-2749.9469
SNF2	Cluster-2749.17236	Down
SNF2	Cluster-2749.34536
SNF2	Cluster-2749.28064
SNF2	Cluster-2749.29993
SNF2	Cluster-2749.23504
SNF2	Cluster-2749.62498
SNF2	Cluster-2749.62499
SNF2	Cluster-2749.62497
SNF2	Cluster-2749.23390
SNF2	Cluster-2749.8538
SNF2	Cluster-2749.60995
SWI-SNF-BAF60b	Cluster-2749.57488
SWI-SNF-BAF60b	Cluster-2749.54983
SWI-SNF-BAF60b	Cluster-2749.26658
SWI-SNF-BAF60b	Cluster-2749.26656
SWI-SNF-BAF60b	Cluster-2749.26655	Down
SWI-SNF-SWI3	Cluster-2749.24791
SWI-SNF-SWI3	Cluster-2749.29860
SWI-SNF-SWI3	Cluster-2749.29861
SWI-SNF-SWI3	Cluster-2749.24166
SWI-SNF-SWI3	Cluster-2749.30944
SWI-SNF-SWI3	Cluster-2749.31641
SWI-SNF-SWI3	Cluster-2749.31640
SWI-SNF-SWI3	Cluster-2749.75943
SWI-SNF-SWI3	Cluster-2749.30937
SWI-SNF-SWI3	Cluster-2749.36958
SWI-SNF-SWI3	Cluster-2749.36959
SWI-SNF-SWI3	Cluster-2749.58422	Up
SWI-SNF-SWI3	Cluster-2749.82403	Up
TAZ	Cluster-2749.44540
TAZ	Cluster-2749.51289
TAZ	Cluster-2749.51288
TAZ	Cluster-2749.38801
TAZ	Cluster-2749.38802
TAZ	Cluster-2749.66892	Up
TAZ	Cluster-2749.50115
TAZ	Cluster-2749.50116	Up
TCP	Cluster-3510.0
TCP	Cluster-1523.0
TCP	Cluster-2340.0
TRAF	Cluster-2749.84774
TRAF	Cluster-2749.57267
TRAF	Cluster-2749.78875
TRAF	Cluster-2749.18608
TRAF	Cluster-2749.18604
TRAF	Cluster-2749.18607
TRAF	Cluster-2749.69594
TRAF	Cluster-2749.4536	Up
TRAF	Cluster-2749.57265
TRAF	Cluster-2749.77410
TRAF	Cluster-2749.55989
TRAF	Cluster-2749.55987
TRAF	Cluster-2749.25257
TRAF	Cluster-2749.25256
TRAF	Cluster-2749.25255
TRAF	Cluster-2749.25176
TRAF	Cluster-2749.48900
TRAF	Cluster-2749.82408
TRAF	Cluster-2749.42662
TRAF	Cluster-2749.56282
TRAF	Cluster-2749.56280
TRAF	Cluster-2749.20685
TRAF	Cluster-2749.18611
TRAF	Cluster-2749.56279
TRAF	Cluster-2749.53744	Up
TRAF	Cluster-2749.39349
TUB	Cluster-2749.83426
TUB	Cluster-2749.83427
TUB	Cluster-2749.10087
TUB	Cluster-2749.83428
TUB	Cluster-2749.54104
TUB	Cluster-2749.4460
TUB	Cluster-2749.77744
TUB	Cluster-2749.77745
TUB	Cluster-2749.77743
TUB	Cluster-2749.75340
TUB	Cluster-2749.75341
TUB	Cluster-2749.75342
TUB	Cluster-2749.77500
TUB	Cluster-2749.82288
TUB	Cluster-2749.84557
TUB	Cluster-2749.10312
TUB	Cluster-2749.85562
TUB	Cluster-2749.12660
TUB	Cluster-1835.0	Down
TUB	Cluster-2749.3877
TUB	Cluster-2749.78746	Down
TUB	Cluster-2749.78717	Up
TUB	Cluster-2749.82494
TUB	Cluster-2749.78337	Up
TUB	Cluster-2749.78991
[truncated: 52 more rows]

## Sheet: PKs
PK family	Unigene ID	Expression pattern
STE_STE20-Fray	Cluster-1079.0
TKL-Pl-6	Cluster-1523.0
TKL-Pl-1	Cluster-175.1
TKL-Cr-3	Cluster-1951.0
Group-Cr-1	Cluster-198.1	Up
Group-Cr-1	Cluster-198.2
TKL-Pl-4	Cluster-2047.0
TKL-Pl-4	Cluster-2047.1
TKL-Pl-4	Cluster-2047.2
NEK	Cluster-2151.0
TKL-Pl-6	Cluster-2340.0
TKL-Cr-4	Cluster-2511.0
TKL-Cr-4	Cluster-2511.1
AurL-Cr-1	Cluster-2749.10119
AurL-Cr-1	Cluster-2749.10120
AurL-Cr-1	Cluster-2749.10182
NEK	Cluster-2749.10212	Up
TLK	Cluster-2749.10223
Group-Cr-2	Cluster-2749.1024
NEK	Cluster-2749.10339
CAMK_OST1L	Cluster-2749.10396
NEK	Cluster-2749.10517
NEK	Cluster-2749.10521
CMGC_DYRK-PRP4	Cluster-2749.10586
AGC_PKA-PKG	Cluster-2749.10862
AGC_PKA-PKG	Cluster-2749.10863
AGC_PKA-PKG	Cluster-2749.10864
AurL-Cr-1	Cluster-2749.10902
CAMK_CDPK	Cluster-2749.10969
CMGC_CDK-CDK7	Cluster-2749.10994
CMGC_CDK-CDK7	Cluster-2749.10995
TLK	Cluster-2749.11001
IRE1	Cluster-2749.11040
CAMK_CDPK	Cluster-2749.11074
AGC_PKA-PKG	Cluster-2749.11260
AGC_PKA-PKG	Cluster-2749.11394
AGC_PKA-PKG	Cluster-2749.11395
TLK	Cluster-2749.11417
TLK	Cluster-2749.11418
TLK	Cluster-2749.11419
TLK	Cluster-2749.11420
AurL-Cr-1	Cluster-2749.11518
AurL-Cr-1	Cluster-2749.11519
CMGC_CDK-CDK7	Cluster-2749.11583
CMGC_CDK-CDK7	Cluster-2749.11584
TKL-Cr-3	Cluster-2749.11585
TKL-Cr-4	Cluster-2749.1159
WNK_NRBP	Cluster-2749.11593	Up
STE_STE-Pl	Cluster-2749.11682
TKL-Cr-1	Cluster-2749.11696
STE_STE-Pl	Cluster-2749.11779
IRE1	Cluster-2749.11872
CMGC_SRPK	Cluster-2749.12021
Group-Cr-1	Cluster-2749.12046
CMGC_GSKL	Cluster-2749.12062
WEE	Cluster-2749.12138	Up
TKL-Cr-3	Cluster-2749.12251
TKL-Cr-3	Cluster-2749.12252
TKL-Cr-3	Cluster-2749.12253
TKL-Cr-3	Cluster-2749.12254
TKL-Cr-3	Cluster-2749.12255
CMGC_CDKL-Cr	Cluster-2749.12388
TKL-Cr-3	Cluster-2749.12462	Down
TKL-Cr-3	Cluster-2749.12554
TKL-Cr-3	Cluster-2749.12601
CAMK_OST1L	Cluster-2749.12742
CAMK_OST1L	Cluster-2749.12743
TKL-Cr-3	Cluster-2749.12778
AGC_PKA-PKG	Cluster-2749.12887
Group-Pl-3	Cluster-2749.12898
TKL-Cr-3	Cluster-2749.12962
TKL-Cr-3	Cluster-2749.12963
TKL-Cr-3	Cluster-2749.1304
TKL-Cr-3	Cluster-2749.1305
AurL-Cr-1	Cluster-2749.13154
CMGC_CDKL-Cr	Cluster-2749.13184
STE_STE20-Fray	Cluster-2749.13287
TLK	Cluster-2749.13371
TLK	Cluster-2749.13372
CMGC_CDKL-Cr	Cluster-2749.13530
WNK_NRBP	Cluster-2749.13604
TKL-Pl-3	Cluster-2749.13703
TKL-Pl-3	Cluster-2749.13704
TKL-Cr-1	Cluster-2749.13733
STE_STE-Pl	Cluster-2749.13984	Up
STE_STE-Pl	Cluster-2749.13987
STE_STE-Pl	Cluster-2749.13988
STE_STE-Pl	Cluster-2749.13989
CAMK_CDPK	Cluster-2749.14068
CAMK_CDPK	Cluster-2749.14069
CAMK_CDPK	Cluster-2749.14070
CAMK_CDPK	Cluster-2749.14071
CAMK_CDPK	Cluster-2749.14072
CAMK_CDPK	Cluster-2749.14073
CAMK_CDPK	Cluster-2749.14074
CAMK_CDPK	Cluster-2749.14075
AGC_PKA-PKG	Cluster-2749.14127
AurL-Cr-1	Cluster-2749.14150
CMGC_CDK-Pl	Cluster-2749.14171
Group-Cr-1	Cluster-2749.14186
TKL-Cr-3	Cluster-2749.14193
CMGC_CDK-CDK7	Cluster-2749.14301
AurL-Cr-1	Cluster-2749.14341	Up
TKL-Cr-3	Cluster-2749.14565
TKL-Cr-3	Cluster-2749.14566
CMGC_CDK-CDK7	Cluster-2749.14640
CMGC_CDK-CDK7	Cluster-2749.14641
CMGC_CDK-CDK7	Cluster-2749.14725
CMGC_CDK-CDK7	Cluster-2749.14726
WNK_NRBP	Cluster-2749.14824
WNK_NRBP	Cluster-2749.15085
RLK-Pelle_RLCK-IXb	Cluster-2749.15093
Group-Cr-2	Cluster-2749.15311
TKL-Cr-1	Cluster-2749.15645
TTK	Cluster-2749.15840
TKL-Cr-3	Cluster-2749.15977
TKL-Cr-3	Cluster-2749.15987
TKL-Cr-3	Cluster-2749.16040
CMGC_CLK	Cluster-2749.16067
TLK	Cluster-2749.16084
CMGC_CDK-PITSLRE	Cluster-2749.16111
Group-Cr-2	Cluster-2749.16117
STE_STE-Pl	Cluster-2749.16176
STE_STE-Pl	Cluster-2749.16177
STE_STE-Pl	Cluster-2749.16178
STE_STE-Pl	Cluster-2749.16179
CMGC_CDK-CDK7	Cluster-2749.16378
STE_STE7	Cluster-2749.16395
TKL-Cr-3	Cluster-2749.16646
TKL-Cr-3	Cluster-2749.16701
TKL-Cr-4	Cluster-2749.16728
AurL-Cr-2	Cluster-2749.16837
AurL-Cr-2	Cluster-2749.16838
TKL-Pl-4	Cluster-2749.17024
TKL-Pl-4	Cluster-2749.17025
STE_STE20-Pl	Cluster-2749.17176
Group-Cr-1	Cluster-2749.17266
AurL-Cr-1	Cluster-2749.17297
AGC_PKA-PKG	Cluster-2749.17392
AurL-Cr-1	Cluster-2749.17683	Up
WEE	Cluster-2749.17714
CAMK_CDPK	Cluster-2749.17794
TKL_CTR1-DRK-1	Cluster-2749.17933	Down
Group-Cr-2	Cluster-2749.18015
Group-Cr-2	Cluster-2749.18016
Group-Cr-2	Cluster-2749.18018
Group-Cr-2	Cluster-2749.18019
Group-Cr-2	Cluster-2749.18020
Group-Cr-2	Cluster-2749.18021
Group-Cr-2	Cluster-2749.18022
Group-Cr-2	Cluster-2749.18023
TKL-Cr-3	Cluster-2749.18101	Up
CMGC_CDK-CDK7	Cluster-2749.18183
CAMK_OST1L	Cluster-2749.18445
AGC_PKA-PKG	Cluster-2749.18456
TKL-Cr-2	Cluster-2749.18560
TKL-Cr-2	Cluster-2749.18561
TKL-Cr-2	Cluster-2749.18562
TKL-Cr-2	Cluster-2749.18563
TKL-Cr-2	Cluster-2749.18564	Down
CAMK_CDPK	Cluster-2749.18596
CMGC_SRPK	Cluster-2749.18600
NEK	Cluster-2749.18664
NEK	Cluster-2749.18675
TKL-Cr-1	Cluster-2749.18746
STE_STE7	Cluster-2749.18831
CAMK_CAMKL-MARK-Scer	Cluster-2749.18878
TKL-Cr-3	Cluster-2749.18928
TKL-Cr-3	Cluster-2749.18929
STE_STE20-Fray	Cluster-2749.18943
WNK_NRBP	Cluster-2749.19058
CMGC_CDKL-Cr	Cluster-2749.19093
TKL-Cr-3	Cluster-2749.19273
TKL-Cr-3	Cluster-2749.19275
TKL-Cr-3	Cluster-2749.19276
TKL-Cr-3	Cluster-2749.19277
TKL-Cr-3	Cluster-2749.19279
TKL-Cr-3	Cluster-2749.19304
TKL-Cr-3	Cluster-2749.19305
AGC_PKA-PKG	Cluster-2749.19309
TKL-Cr-3	Cluster-2749.19378
Group-Cr-2	Cluster-2749.19406	Up
Group-Cr-2	Cluster-2749.19407
Group-Cr-2	Cluster-2749.19408
Group-Cr-2	Cluster-2749.19409
CAMK_CAMK1-Scer	Cluster-2749.19423
CAMK_CDPK	Cluster-2749.19535
TKL_CTR1-DRK-1	Cluster-2749.19560	Down
CAMK_OST1L	Cluster-2749.19608
Group-Pl-3	Cluster-2749.19672
STE_STE11	Cluster-2749.19685
STE_STE7	Cluster-2749.19786
STE_STE20-Pl	Cluster-2749.19899
STE_STE20-Pl	Cluster-2749.19900
STE_STE20-Pl	Cluster-2749.19902
STE_STE20-Pl	Cluster-2749.19903
CAMK_OST1L	Cluster-2749.20009
CAMK_OST1L	Cluster-2749.20010
TKL-Cr-3	Cluster-2749.20066
TKL-Cr-2	Cluster-2749.20229
CAMK_CDPK	Cluster-2749.20230	Down
CAMK_CDPK	Cluster-2749.2031
STE_STE11	Cluster-2749.20391
AurL-Cr-1	Cluster-2749.20551
TKL-Cr-3	Cluster-2749.20557
CMGC_DYRK-PRP4	Cluster-2749.20698
ULK_Fused	Cluster-2749.20708	Up
TKL-Cr-3	Cluster-2749.20850
AurL-Cr-1	Cluster-2749.20888	Up
CMGC_CDKL-Cr	Cluster-2749.20970
AGC_PKA-PKG	Cluster-2749.21028
TKL-Cr-3	Cluster-2749.21051
NEK	Cluster-2749.2110
STE_STE20-Fray	Cluster-2749.21217
TKL-Cr-3	Cluster-2749.21275	Up
CMGC_CLK	Cluster-2749.21303
AurL-Cr-1	Cluster-2749.21445
CAMK_CDPK	Cluster-2749.21495
CAMK_CDPK	Cluster-2749.21496
TKL-Cr-3	Cluster-2749.21609
CAMK_CAMKL-PASK-PIM	Cluster-2749.21630
TKL-Cr-3	Cluster-2749.21678
CMGC_CDKL-Cr	Cluster-2749.21746
CMGC_SRPK	Cluster-2749.21777
CAMK_OST1L	Cluster-2749.21826
WNK_NRBP	Cluster-2749.21889
AurL-Cr-1	Cluster-2749.21904
AurL-Cr-1	Cluster-2749.21905
AGC_PKA-PKG	Cluster-2749.21911
TKL-Cr-3	Cluster-2749.21962
TKL-Cr-3	Cluster-2749.21963
TKL-Cr-2	Cluster-2749.21999
TKL-Cr-2	Cluster-2749.22000
TKL-Cr-2	Cluster-2749.22001
TKL-Cr-2	Cluster-2749.22002
TKL-Cr-2	Cluster-2749.22003
STE_STE20-Fray	Cluster-2749.22033
NAK	Cluster-2749.22225
TKL-Cr-3	Cluster-2749.22277
CMGC_MAPK	Cluster-2749.22380
TKL-Cr-1	Cluster-2749.22468
TKL-Cr-3	Cluster-2749.22509
TKL-Cr-3	Cluster-2749.22510
TKL-Cr-3	Cluster-2749.22586
TKL-Cr-3	Cluster-2749.22594
TKL-Pl-6	Cluster-2749.22824
TKL-Pl-6	Cluster-2749.22827	Up
AGC_PKA-PKG	Cluster-2749.22835
CK1_CK1-Pl	Cluster-2749.22863
Group-Cr-1	Cluster-2749.23022
IRE1	Cluster-2749.23119
TKL-Cr-3	Cluster-2749.23158
TKL-Cr-3	Cluster-2749.2332
STE_STE7	Cluster-2749.23329	Up
WNK_NRBP	Cluster-2749.23389
TKL-Cr-3	Cluster-2749.23406
Group-Pl-4	Cluster-2749.23409
TKL-Cr-1	Cluster-2749.23410
WEE	Cluster-2749.23585
AGC_PKA-PKG	Cluster-2749.23605
AGC_PKA-PKG	Cluster-2749.23606
AGC_PKA-PKG	Cluster-2749.23607
IRE1	Cluster-2749.23617
CAMK_CDPK	Cluster-2749.23731
WNK_NRBP	Cluster-2749.23744
WNK_NRBP	Cluster-2749.23745
WNK_NRBP	Cluster-2749.23746
WNK_NRBP	Cluster-2749.23747
WNK_NRBP	Cluster-2749.23749
WNK_NRBP	Cluster-2749.23750
TKL-Pl-5	Cluster-2749.23812
CMGC_DYRK-YAK	Cluster-2749.23881
CAMK_CAMK1-Tthe	Cluster-2749.23886
TKL-Cr-3	Cluster-2749.23955
STE_STE20-Fray	Cluster-2749.24116
CAMK_CDPK	Cluster-2749.24154
WEE	Cluster-2749.24179
NEK	Cluster-2749.24322
NEK	Cluster-2749.24323
AurL-Cr-2	Cluster-2749.24332
TKL-Cr-3	Cluster-2749.2438
TKL-Cr-3	Cluster-2749.2439
STE_STE7	Cluster-2749.24401
TKL-Cr-3	Cluster-2749.24433
NEK	Cluster-2749.24456
NEK	Cluster-2749.24457
NEK	Cluster-2749.24458
NEK	Cluster-2749.24459
NEK	Cluster-2749.24460
TKL-Cr-1	Cluster-2749.24462
AGC_PKA-PKG	Cluster-2749.24525
NAK	Cluster-2749.24721
AurL-Cr-1	Cluster-2749.2474
TTK	Cluster-2749.25175	Up
CMGC_SRPK	Cluster-2749.25220
CK1_CK1-Cr	Cluster-2749.25278	Up
AGC_PKA-PKG	Cluster-2749.25359
AGC_PKA-PKG	Cluster-2749.25395
TKL-Cr-3	Cluster-2749.25453
CAMK_CAMKL-PASK-PIM	Cluster-2749.25456
CAMK_CAMKL-PASK-PIM	Cluster-2749.25457
CAMK_CAMKL-PASK-PIM	Cluster-2749.25459
WEE	Cluster-2749.25532
WEE	Cluster-2749.25533
WEE	Cluster-2749.25541
WEE	Cluster-2749.25542
WEE	Cluster-2749.25546
CAMK_CAMK1-Tthe	Cluster-2749.25939
AGC_PKA-PKG	Cluster-2749.25973
CK1_CK1	Cluster-2749.26083
TTK	Cluster-2749.26142
TKL-Cr-3	Cluster-2749.2616
TKL-Pl-5	Cluster-2749.26200
TKL-Cr-Single	Cluster-2749.26252
TKL-Cr-Single	Cluster-2749.26257
TKL-Cr-3	Cluster-2749.26311
TKL-Cr-3	Cluster-2749.26314
TKL-Cr-3	Cluster-2749.26315
WEE	Cluster-2749.26363
TKL-Cr-3	Cluster-2749.26410
TKL-Cr-3	Cluster-2749.26411
TKL-Cr-3	Cluster-2749.26412
TKL-Cr-3	Cluster-2749.26413
CMGC_CLK	Cluster-2749.26544
TKL-Cr-3	Cluster-2749.26568
TKL-Cr-3	Cluster-2749.26569
TKL-Cr-3	Cluster-2749.26570
TKL-Cr-3	Cluster-2749.26571
TKL-Cr-1	Cluster-2749.26670
STE_STE-Pl	Cluster-2749.26773
TKL-Cr-3	Cluster-2749.26844
TKL-Cr-3	Cluster-2749.26845
TKL-Cr-3	Cluster-2749.26846	Down
TKL-Cr-3	Cluster-2749.26847
Group-Cr-2	Cluster-2749.26879
CMGC_CLK	Cluster-2749.26997
CK1_CK1-Pl	Cluster-2749.27019
CK1_CK1-Pl	Cluster-2749.27020
CK1_CK1-Pl	Cluster-2749.27021
CAMK_OST1L	Cluster-2749.27065	Down
Group-Cr-2	Cluster-2749.2709
CMGC_MAPK	Cluster-2749.27111
CMGC_MAPK	Cluster-2749.27112
CMGC_CDK-CDK7	Cluster-2749.27131
TKL-Cr-3	Cluster-2749.27157
AurL-Cr-1	Cluster-2749.27177
ULK_Fused	Cluster-2749.27199
TKL-Cr-3	Cluster-2749.27246
AGC_PKA-PKG	Cluster-2749.27281
CMGC_CDKL-Cr	Cluster-2749.27314
CAMK_CDPK	Cluster-2749.27351
TKL-Cr-3	Cluster-2749.27354
CMGC_CDK-Cr	Cluster-2749.27382
CMGC_GSK	Cluster-2749.27388
TKL-Cr-3	Cluster-2749.27429
CAMK_OST1L	Cluster-2749.27460	Down
CMGC_CDK-CDK7	Cluster-2749.27546
CK1_CK1-Pl	Cluster-2749.27625	Down
CK1_CK1-Pl	Cluster-2749.27626
CK1_CK1-Pl	Cluster-2749.27627
CK1_CK1-Pl	Cluster-2749.27628
CK1_CK1-Pl	Cluster-2749.27629
CK1_CK1-Pl	Cluster-2749.27630
CK1_CK1-Pl	Cluster-2749.27631
CAMK_CDPK	Cluster-2749.27644
CMGC_DYRK-YAK	Cluster-2749.27713
CMGC_CDKL-Cr	Cluster-2749.27804
CMGC_CDKL-Cr	Cluster-2749.27814
TKL-Cr-3	Cluster-2749.27843	Up
STE_STE20-Fray	Cluster-2749.27845
STE_STE20-Fray	Cluster-2749.27846
TKL-Pl-8	Cluster-2749.27853
TKL-Cr-3	Cluster-2749.2788
TKL-Cr-3	Cluster-2749.27948
WEE	Cluster-2749.27960
WEE	Cluster-2749.27961
WEE	Cluster-2749.27962
WEE	Cluster-2749.27963
WEE	Cluster-2749.27964
WEE	Cluster-2749.27965
AGC_PKA-PKG	Cluster-2749.27973
AGC_PKA-PKG	Cluster-2749.27974
AurL-Cr-1	Cluster-2749.28013	Up
AurL-Cr-1	Cluster-2749.28014
AurL-Cr-1	Cluster-2749.28016
WNK_NRBP	Cluster-2749.28079
TKL-Cr-3	Cluster-2749.28090
TKL-Cr-3	Cluster-2749.28092	Down
STE_STE11	Cluster-2749.28119
CAMK_OST1L	Cluster-2749.28172
CMGC_DYRK-PRP4	Cluster-2749.28293
CMGC_DYRK-PRP4	Cluster-2749.28294
RLK-Pelle_RLCK-IXb	Cluster-2749.28349
TKL-Cr-3	Cluster-2749.28416
Group-Cr-2	Cluster-2749.2852
ULK_Fused	Cluster-2749.28539
ULK_Fused	Cluster-2749.28542
AGC_RSK-2	Cluster-2749.28568
TKL-Cr-3	Cluster-2749.28615
AurL-Cr-1	Cluster-2749.28629
CAMK_CDPK	Cluster-2749.28674
CAMK_CDPK	Cluster-2749.28675
TKL-Cr-3	Cluster-2749.28692
TKL-Cr-3	Cluster-2749.28693
CAMK_CDPK	Cluster-2749.28752
TKL-Cr-3	Cluster-2749.2880
Group-Cr-1	Cluster-2749.28928
TKL-Cr-3	Cluster-2749.28999
TKL-Cr-3	Cluster-2749.29000
TKL-Cr-3	Cluster-2749.29001
STE_STE20-Fray	Cluster-2749.29012
STE_STE20-Fray	Cluster-2749.29013
STE_STE20-Fray	Cluster-2749.29014
STE_STE7	Cluster-2749.29070
CMGC_CDK-CDK7	Cluster-2749.29096
CMGC_CDK-CDK7	Cluster-2749.29097
CMGC_CDK-CDK7	Cluster-2749.29098
CMGC_CDK-CDK7	Cluster-2749.29102
STE_STE20-Fray	Cluster-2749.29169
TKL-Cr-3	Cluster-2749.2939
TKL-Cr-3	Cluster-2749.2940
TKL-Cr-3	Cluster-2749.29431
CMGC_CDK-CDK7	Cluster-2749.29483
WNK_NRBP	Cluster-2749.29491
WNK_NRBP	Cluster-2749.29493
WNK_NRBP	Cluster-2749.29494
AurL-Cr-1	Cluster-2749.29502
CAMK_CDPK	Cluster-2749.2953
CAMK_OST1L	Cluster-2749.29599
CAMK_OST1L	Cluster-2749.29613	Down
TKL-Cr-3	Cluster-2749.29649
NAK	Cluster-2749.29693
NAK	Cluster-2749.29706	Up
NAK	Cluster-2749.29707
NAK	Cluster-2749.29708
NAK	Cluster-2749.29709
TKL-Cr-3	Cluster-2749.29721
TKL-Cr-3	Cluster-2749.29798
TKL-Cr-3	Cluster-2749.29864
AurL-Cr-1	Cluster-2749.29874
TKL-Cr-3	Cluster-2749.29933
TKL-Cr-3	Cluster-2749.29934
CMGC_MAPK	Cluster-2749.29969
PEK_GCN2	Cluster-2749.30248
PEK_GCN2	Cluster-2749.30250
PEK_GCN2	Cluster-2749.30251
PEK_GCN2	Cluster-2749.30252
PEK_GCN2	Cluster-2749.30253
PEK_GCN2	Cluster-2749.30254
PEK_GCN2	Cluster-2749.30255
PEK_GCN2	Cluster-2749.30257	Up
PEK_GCN2	Cluster-2749.30258
AurL-Cr-1	Cluster-2749.30348
AurL-Cr-1	Cluster-2749.30395	Up
RLK-Pelle_RLCK-IXb	Cluster-2749.30399
CAMK_OST1L	Cluster-2749.30536
Group-Cr-2	Cluster-2749.30778
Group-Cr-2	Cluster-2749.30779
CAMK_OST1L	Cluster-2749.30780
TKL-Cr-3	Cluster-2749.30782
TKL-Cr-3	Cluster-2749.30915
CAMK_CAMK1-Tthe	Cluster-2749.31014	Down
TKL-Cr-3	Cluster-2749.31034
TKL-Cr-3	Cluster-2749.31035
TKL-Cr-3	Cluster-2749.31036
TKL-Cr-3	Cluster-2749.31038	Down
TKL-Cr-3	Cluster-2749.31040
TKL-Cr-3	Cluster-2749.31041
TKL-Cr-3	Cluster-2749.31042
TKL-Cr-3	Cluster-2749.31043
TKL-Cr-3	Cluster-2749.31045
TKL-Cr-3	Cluster-2749.31092
CAMK_OST1L	Cluster-2749.31176
NEK	Cluster-2749.3119
CMGC_Pl-Tthe	Cluster-2749.31230
CMGC_SRPK	Cluster-2749.31352
CMGC_SRPK	Cluster-2749.31353
CMGC_SRPK	Cluster-2749.31354
CMGC_CDK-Pl	Cluster-2749.31777
CMGC_CDK-CDK8	Cluster-2749.31781
CMGC_CDK-CDK8	Cluster-2749.31782
CMGC_CDK-CDK8	Cluster-2749.31783
CMGC_CDK-CDK8	Cluster-2749.31784
TKL-Cr-Single	Cluster-2749.31793
TKL-Cr-Single	Cluster-2749.31794
CAMK_CDPK	Cluster-2749.31892
TKL-Cr-2	Cluster-2749.31903
CMGC_CDKL-Cr	Cluster-2749.31906
CMGC_MAPK	Cluster-2749.31957
RLK-Pelle_RLCK-IXb	Cluster-2749.31986
RLK-Pelle_RLCK-IXb	Cluster-2749.31987
RLK-Pelle_RLCK-IXb	Cluster-2749.31988
IRE1	Cluster-2749.31991
IRE1	Cluster-2749.31992
IRE1	Cluster-2749.31994
IRE1	Cluster-2749.31995
TKL-Cr-1	Cluster-2749.32141
TKL-Cr-3	Cluster-2749.32182
TKL-Cr-3	Cluster-2749.32183	Up
TKL-Cr-3	Cluster-2749.32184
TKL-Cr-3	Cluster-2749.32185
CAMK_CDPK	Cluster-2749.32312
AGC_PKA-PKG	Cluster-2749.32394
CAMK_CDPK	Cluster-2749.32476
CAMK_CDPK	Cluster-2749.32497
CAMK_CDPK	Cluster-2749.32500
TKL-Pl-5	Cluster-2749.32731
CMGC_CDKL-Cr	Cluster-2749.32852
TKL-Cr-3	Cluster-2749.33014
CAMK_CAMKL-LKB	Cluster-2749.33302
AGC_MAST	Cluster-2749.33389
WEE	Cluster-2749.33436
CAMK_CDPK	Cluster-2749.33559
TKL-Cr-3	Cluster-2749.33664
CMGC_DYRK-PRP4	Cluster-2749.33779
Group-Cr-1	Cluster-2749.33809
NEK	Cluster-2749.3385
TKL-Cr-3	Cluster-2749.33861
CAMK_CAMK1-Tthe	Cluster-2749.33874
CMGC_Pl-Tthe	Cluster-2749.33980
CMGC_Pl-Tthe	Cluster-2749.33981
CMGC_Pl-Tthe	Cluster-2749.33982
CMGC_Pl-Tthe	Cluster-2749.33984
CMGC_Pl-Tthe	Cluster-2749.33985
TKL-Cr-3	Cluster-2749.33988
Group-Cr-1	Cluster-2749.3399
TKL-Cr-3	Cluster-2749.3405
TKL-Cr-3	Cluster-2749.3406
TKL-Cr-3	Cluster-2749.34074
TKL-Cr-3	Cluster-2749.34075
TKL-Cr-3	Cluster-2749.34076
TKL-Cr-3	Cluster-2749.34077
TKL-Cr-3	Cluster-2749.3408
CAMK_OST1L	Cluster-2749.34109
CAMK_OST1L	Cluster-2749.34110
CAMK_OST1L	Cluster-2749.34111
Group-Cr-1	Cluster-2749.34298
Group-Cr-1	Cluster-2749.34299
Group-Cr-1	Cluster-2749.34300
Group-Cr-1	Cluster-2749.34301
Group-Cr-1	Cluster-2749.34302
CMGC_CLK	Cluster-2749.34574
AGC_PKA-PKG	Cluster-2749.34575
TKL-Cr-3	Cluster-2749.34778
RLK-Pelle_RLCK-IXb	Cluster-2749.3492
STE_STE20-Fray	Cluster-2749.34942
TKL-Cr-3	Cluster-2749.35009
TKL-Cr-3	Cluster-2749.35182
CAMK_CAMKL-PASK-PIM	Cluster-2749.35188
Group-Cr-2	Cluster-2749.35190
Group-Cr-2	Cluster-2749.35191
TKL-Cr-3	Cluster-2749.35219
TKL-Cr-3	Cluster-2749.35220
CMGC_CK2	Cluster-2749.35329
CK1_CK1	Cluster-2749.35383
TKL-Cr-3	Cluster-2749.35435
CMGC_CDKL-Cr	Cluster-2749.35456
TKL-Cr-3	Cluster-2749.35463
TKL-Cr-3	Cluster-2749.35464
CAMK_CAMKL-LKB	Cluster-2749.35508
CAMK_CAMKL-LKB	Cluster-2749.35509
CAMK_CAMKL-LKB	Cluster-2749.35514
TKL-Cr-3	Cluster-2749.35623
TKL-Cr-3	Cluster-2749.35624
TKL-Cr-3	Cluster-2749.35625
WEE	Cluster-2749.35779
TKL-Cr-1	Cluster-2749.35889
Group-Pl-4	Cluster-2749.35910
Group-Pl-4	Cluster-2749.35911
CK1_CK1-Pl	Cluster-2749.35977
TKL-Cr-3	Cluster-2749.36035
TKL-Cr-3	Cluster-2749.36036
TKL-Cr-3	Cluster-2749.36037
TKL-Cr-3	Cluster-2749.36038
CAMK_CDPK	Cluster-2749.3611
CAMK_CDPK	Cluster-2749.3612
CAMK_CDPK	Cluster-2749.3613
TKL-Cr-3	Cluster-2749.36195	Up
TKL-Cr-3	Cluster-2749.36196
AGC_PDK1	Cluster-2749.36300
TKL-Cr-3	Cluster-2749.36389
AGC_PKA-PKG	Cluster-2749.36465
AGC_PKA-PKG	Cluster-2749.36470
AGC_PKA-PKG	Cluster-2749.36475
Aur	Cluster-2749.36499
Aur	Cluster-2749.36500
CAMK_CDPK	Cluster-2749.36511
AGC_PKA-PKG	Cluster-2749.36550
AurL-Cr-1	Cluster-2749.36618
CAMK_OST1L	Cluster-2749.36696
Group-Cr-2	Cluster-2749.36709
CMGC_Pl-Tthe	Cluster-2749.36783
CMGC_GSK	Cluster-2749.36791
CMGC_GSK	Cluster-2749.36792	Up
CAMK_OST1L	Cluster-2749.36804
CMGC_RCK	Cluster-2749.36887
CMGC_RCK	Cluster-2749.36888
CMGC_RCK	Cluster-2749.36889
TKL-Cr-3	Cluster-2749.36924	Down
CMGC_GSK	Cluster-2749.36947
CMGC_GSK	Cluster-2749.36949
CMGC_GSK	Cluster-2749.36950
CK1_CK1	Cluster-2749.36997
AGC_PKA-PKG	Cluster-2749.37021
AGC_PKA-PKG	Cluster-2749.37022
AurL-Cr-1	Cluster-2749.37204
TKL-Cr-3	Cluster-2749.37228
TKL-Cr-1	Cluster-2749.37229
TKL-Cr-1	Cluster-2749.37230
Group-Cr-1	Cluster-2749.37244
Group-Cr-1	Cluster-2749.37246
TKL-Cr-3	Cluster-2749.37382
CAMK_CAMK1-DCAMKL	Cluster-2749.37588
CAMK_CDPK	Cluster-2749.37605	Down
TK_TK-Cr	Cluster-2749.37641
TKL-Cr-3	Cluster-2749.37644
TKL-Cr-1	Cluster-2749.37645
CMGC_DYRK-PRP4	Cluster-2749.37651
TKL-Cr-3	Cluster-2749.37706
TKL-Cr-3	Cluster-2749.37707
TKL-Cr-3	Cluster-2749.37708
Group-Pl-4	Cluster-2749.37789
TKL-Cr-3	Cluster-2749.37838	Up
Group-Cr-2	Cluster-2749.37866	Down
Group-Pl-4	Cluster-2749.37924
AGC_PDK1	Cluster-2749.38119
CAMK_OST1L	Cluster-2749.38145
CAMK_CDPK	Cluster-2749.38179
CAMK_OST1L	Cluster-2749.38235
CMGC_CDK-Cr	Cluster-2749.38466
CMGC_CDK-Cr	Cluster-2749.38467
TKL-Cr-3	Cluster-2749.38508
CAMK_OST1L	Cluster-2749.38544
CAMK_OST1L	Cluster-2749.38552
CAMK_OST1L	Cluster-2749.38644
TKL-Cr-3	Cluster-2749.38666
AurL-Cr-1	Cluster-2749.38741
AurL-Cr-1	Cluster-2749.38742
CMGC_GSK	Cluster-2749.38766
AGC-Pl	Cluster-2749.38789
AGC-Pl	Cluster-2749.38790
AGC_PDK1	Cluster-2749.38797
AGC_PDK1	Cluster-2749.38800
CAMK_Cr-1	Cluster-2749.3883
CAMK_Cr-1	Cluster-2749.3884
TKL-Cr-3	Cluster-2749.38851
CMGC_CK2	Cluster-2749.38921
TKL-Cr-3	Cluster-2749.3907
TKL-Cr-3	Cluster-2749.3922
TKL-Pl-6	Cluster-2749.39230	Down
CAMK_AMPK	Cluster-2749.39338
CAMK_CDPK	Cluster-2749.39382
CK1_CK1	Cluster-2749.39431
CK1_CK1	Cluster-2749.39432
TKL-Pl-5	Cluster-2749.39442
TKL-Pl-5	Cluster-2749.39443
TKL-Cr-3	Cluster-2749.39545
TKL-Cr-3	Cluster-2749.39546
WEE	Cluster-2749.39554
AGC-Pl	Cluster-2749.39579
AGC-Pl	Cluster-2749.39580
CMGC_MAPK	Cluster-2749.39760
CMGC_MAPK	Cluster-2749.39761
TKL-Cr-3	Cluster-2749.39855
WEE	Cluster-2749.39905
Group-Cr-2	Cluster-2749.40020
TKL-Cr-3	Cluster-2749.40028
AGC_PKA-PKG	Cluster-2749.40035
AGC_PKA-PKG	Cluster-2749.40036
AGC_PKA-PKG	Cluster-2749.40037
CAMK_CAMK1-Tthe	Cluster-2749.40286
CAMK_CAMK1-Tthe	Cluster-2749.40287
CAMK_CAMK1-DCAMKL	Cluster-2749.40401
AurL-Cr-1	Cluster-2749.40584
CAMK_Cr-1	Cluster-2749.40589
CK1_CK1	Cluster-2749.40674
CAMK_AMPK	Cluster-2749.40750
CAMK_OST1L	Cluster-2749.40775
TKL-Cr-3	Cluster-2749.40790
TKL-Cr-3	Cluster-2749.40808
CMGC_Pl-Tthe	Cluster-2749.40891
CMGC_RCK	Cluster-2749.40927
CMGC_RCK	Cluster-2749.40929
TKL-Cr-3	Cluster-2749.41139
CK1_CK1	Cluster-2749.41173
CK1_CK1	Cluster-2749.41174
AGC_PKA-PKG	Cluster-2749.41175
AGC_PKA-PKG	Cluster-2749.41177
AGC_PKA-PKG	Cluster-2749.41178
AurL-Cr-1	Cluster-2749.4131
TKL-Cr-1	Cluster-2749.41320	Down
STE_STE20-Fray	Cluster-2749.41391
TK_TK-Cr	Cluster-2749.41583
CMGC_RCK	Cluster-2749.41770
CMGC_RCK	Cluster-2749.41771
CMGC_RCK	Cluster-2749.41772
CMGC_RCK	Cluster-2749.41774
CAMK_CDPK	Cluster-2749.41855
CMGC_SRPK	Cluster-2749.41856
TKL-Cr-3	Cluster-2749.41909
TKL-Cr-2	Cluster-2749.42069
TKL-Cr-2	Cluster-2749.42070
TKL-Cr-3	Cluster-2749.42105	Down
TKL-Cr-3	Cluster-2749.42202	Down
CAMK_CDPK	Cluster-2749.42205
TKL-Cr-3	Cluster-2749.42211
TKL-Cr-3	Cluster-2749.42257	Down
CAMK_OST1L	Cluster-2749.42258
CMGC_DYRK-PRP4	Cluster-2749.42295	Up
AurL-Cr-1	Cluster-2749.42372
TKL-Pl-5	Cluster-2749.42455
CAMK_CDPK	Cluster-2749.42456
CAMK_CDPK	Cluster-2749.42457
Group-Pl-3	Cluster-2749.42505
CAMK_OST1L	Cluster-2749.42540
CAMK_OST1L	Cluster-2749.42541	Down
CAMK_OST1L	Cluster-2749.42542
TKL-Cr-3	Cluster-2749.42544
TKL-Cr-3	Cluster-2749.42545
TKL-Cr-Single	Cluster-2749.42639
CMGC_SRPK	Cluster-2749.4267
CMGC_RCK	Cluster-2749.42799
CMGC_MAPK	Cluster-2749.42830
TKL-Cr-3	Cluster-2749.4286
TKL-Cr-3	Cluster-2749.42864
CMGC_CDKL-Cr	Cluster-2749.4290
Group-Cr-2	Cluster-2749.43044	Up
AGC_PKA-PKG	Cluster-2749.43133
NEK	Cluster-2749.43191
Group-Cr-2	Cluster-2749.43215
CMGC_SRPK	Cluster-2749.43271	Down
CMGC_CDK-CDK7	Cluster-2749.4331
NEK	Cluster-2749.43350
TKL-Cr-3	Cluster-2749.4346
TKL-Cr-3	Cluster-2749.4349
TKL-Cr-3	Cluster-2749.4351
Group-Cr-2	Cluster-2749.43515
TKL-Cr-3	Cluster-2749.4353
TKL-Cr-3	Cluster-2749.43571
TK_TK-Cr	Cluster-2749.43714
CMGC_CDK-Cr	Cluster-2749.43765
TKL-Cr-3	Cluster-2749.43929
TKL-Cr-2	Cluster-2749.43938
TKL-Cr-2	Cluster-2749.43942
TKL-Cr-3	Cluster-2749.43948
TKL-Cr-3	Cluster-2749.43994
TKL-Cr-1	Cluster-2749.44007
CAMK_CAMKL-LKB	Cluster-2749.44094
CAMK_OST1L	Cluster-2749.44229	Down
AGC_PKA-PKG	Cluster-2749.44315
Group-Cr-2	Cluster-2749.44316	Down
TKL-Cr-3	Cluster-2749.44457
TKL-Cr-3	Cluster-2749.44458
NEK	Cluster-2749.445
TKL-Cr-3	Cluster-2749.44545
CMGC_CK2	Cluster-2749.44607
TKL-Cr-3	Cluster-2749.44830	Down
AurL-Cr-1	Cluster-2749.44994
TKL_CTR1-DRK-2	Cluster-2749.45238
CMGC_CK2	Cluster-2749.45311
CMGC_GSK	Cluster-2749.45441
CAMK_OST1L	Cluster-2749.45540
CAMK_OST1L	Cluster-2749.45541
TKL-Pl-5	Cluster-2749.45587
Group-Cr-1	Cluster-2749.45671
Group-Cr-2	Cluster-2749.45706
Group-Cr-2	Cluster-2749.45707
TKL-Cr-3	Cluster-2749.45729
AurL-Cr-1	Cluster-2749.45748
CK1_CK1	Cluster-2749.45816
TK_TK-Cr	Cluster-2749.45823
TKL-Cr-3	Cluster-2749.45896	Down
CAMK_CDPK	Cluster-2749.45960
CAMK_CAMK1-DCAMKL	Cluster-2749.46037
CAMK_CAMK1-DCAMKL	Cluster-2749.46040	Up
TKL_CTR1-DRK-2	Cluster-2749.46059
CMGC_DYRK-PRP4	Cluster-2749.46064
CAMK_CDPK	Cluster-2749.46080
CAMK_CDPK	Cluster-2749.46081
CAMK_CDPK	Cluster-2749.46082
CAMK_CDPK	Cluster-2749.46090
CAMK_CDPK	Cluster-2749.46091
SCY1_SCYL1	Cluster-2749.46120
CK1_CK1	Cluster-2749.46145
WEE	Cluster-2749.46163
AGC_RSK-2	Cluster-2749.46203
AGC_RSK-2	Cluster-2749.46204
AGC_RSK-2	Cluster-2749.46206	Down
AGC_RSK-2	Cluster-2749.46208
CMGC_Pl-Tthe	Cluster-2749.46250
TKL-Cr-3	Cluster-2749.46285	Up
Group-Cr-2	Cluster-2749.46409
TKL-Pl-6	Cluster-2749.46610
TKL_CTR1-DRK-2	Cluster-2749.46617
CK1_CK1	Cluster-2749.46619
CAMK_CDPK	Cluster-2749.4671
TKL-Cr-3	Cluster-2749.46959
CAMK_CDPK	Cluster-2749.46993
Group-Cr-1	Cluster-2749.4716
CAMK_Cr-1	Cluster-2749.4718
TKL-Cr-2	Cluster-2749.47271
CAMK_OST1L	Cluster-2749.47289
CAMK_OST1L	Cluster-2749.47291	Down
CMGC_MAPK	Cluster-2749.47382
CAMK_CDPK	Cluster-2749.47395
CAMK_CDPK	Cluster-2749.47396	Down
CAMK_CDPK	Cluster-2749.47398
CAMK_CDPK	Cluster-2749.47399
TKL-Cr-1	Cluster-2749.47464
CAMK_OST1L	Cluster-2749.47545
PEK_GCN2	Cluster-2749.47576
AGC_PKA-PKG	Cluster-2749.47584
AGC_PKA-PKG	Cluster-2749.47586
STE_STE20-Fray	Cluster-2749.47676
STE_STE20-Fray	Cluster-2749.47677
STE_STE20-Fray	Cluster-2749.47678
CMGC_GSK	Cluster-2749.4768
Group-Cr-1	Cluster-2749.4773
TLK	Cluster-2749.47780
CAMK_CAMK1-Tthe	Cluster-2749.47793
CAMK_CAMK1-Tthe	Cluster-2749.47794
CAMK_CAMK1-Tthe	Cluster-2749.47796
AGC_RSK-2	Cluster-2749.47803
AGC_RSK-2	Cluster-2749.47804
AGC_RSK-2	Cluster-2749.47805
TKL-Cr-3	Cluster-2749.47855
TKL-Cr-3	Cluster-2749.47857
STE_STE-Pl	Cluster-2749.47899
CMGC_CLK	Cluster-2749.47934
AGC_PKA-PKG	Cluster-2749.47943
TKL-Cr-Single	Cluster-2749.47955
TKL-Cr-3	Cluster-2749.47956	Up
TKL-Cr-1	Cluster-2749.47977
PEK_GCN2	Cluster-2749.47991
PEK_GCN2	Cluster-2749.47992
CAMK_CDPK	Cluster-2749.48033
CAMK_CDPK	Cluster-2749.48038
CMGC_RCK	Cluster-2749.4807
SCY1_SCYL1	Cluster-2749.48135
AGC_PKA-PKG	Cluster-2749.48172
TKL-Cr-3	Cluster-2749.48262
TKL-Cr-3	Cluster-2749.48325
AGC_PKA-PKG	Cluster-2749.48387
AGC_PKA-PKG	Cluster-2749.48388
AGC_PKA-PKG	Cluster-2749.48389
AGC_PKA-PKG	Cluster-2749.48391
AGC_PKA-PKG	Cluster-2749.48394
TKL-Cr-3	Cluster-2749.48529
TKL-Cr-3	Cluster-2749.48530
AGC_PDK1	Cluster-2749.48532
TKL-Cr-3	Cluster-2749.48668
CAMK_OST1L	Cluster-2749.48711
CMGC_SRPK	Cluster-2749.48713	Down
CAMK_CAMKL-LKB	Cluster-2749.48805
CAMK_CAMKL-LKB	Cluster-2749.48810
CAMK_CDPK	Cluster-2749.48820
CAMK_CDPK	Cluster-2749.48821
CAMK_AMPK	Cluster-2749.48927
CMGC_SRPK	Cluster-2749.48935
CAMK_CDPK	Cluster-2749.49083
CAMK_CDPK	Cluster-2749.49084
AGC_PKA-PKG	Cluster-2749.49160
CAMK_OST1L	Cluster-2749.49316
AGC_PKA-PKG	Cluster-2749.49546	Up
STE_STE11	Cluster-2749.49553
CAMK_OST1L	Cluster-2749.49622
CAMK_OST1L	Cluster-2749.49623
AGC_PKA-PKG	Cluster-2749.49628
CAMK_CDPK	Cluster-2749.49640
TKL-Cr-3	Cluster-2749.49678
TKL-Cr-3	Cluster-2749.49679
CAMK_CDPK	Cluster-2749.49748
AurL-Cr-1	Cluster-2749.49802
CAMK_CAMK1-DCAMKL	Cluster-2749.49824
CAMK_CAMK1-DCAMKL	Cluster-2749.49826
CAMK_CAMK1-DCAMKL	Cluster-2749.49827
AGC-Pl	Cluster-2749.50014
CAMK_AMPK	Cluster-2749.50059
AurL-Cr-1	Cluster-2749.50092
TKL-Cr-3	Cluster-2749.50100
TKL-Cr-3	Cluster-2749.50101
TKL-Cr-3	Cluster-2749.50102
TKL-Cr-3	Cluster-2749.50104	Up
TKL-Cr-3	Cluster-2749.50105
CMGC_CDK-CRK7-CDK9	Cluster-2749.50126
CK1_CK1	Cluster-2749.50136
AGC_RSK-2	Cluster-2749.50162
AGC-Pl	Cluster-2749.50227
AGC_RSK-2	Cluster-2749.50230
Group-Pl-4	Cluster-2749.50367
CAMK_CDPK	Cluster-2749.50404
CMGC_DYRK-YAK	Cluster-2749.50565
TKL-Cr-3	Cluster-2749.50607	Up
TKL-Cr-3	Cluster-2749.50608
TKL-Cr-3	Cluster-2749.50609
TKL-Cr-3	Cluster-2749.50690
TKL-Cr-3	Cluster-2749.50766
TKL-Cr-3	Cluster-2749.50768
TKL-Cr-1	Cluster-2749.50897
CAMK_CDPK	Cluster-2749.50913
CAMK_CDPK	Cluster-2749.50914
CMGC_DYRK-PRP4	Cluster-2749.50925
CMGC_DYRK-PRP4	Cluster-2749.50926
CMGC_MAPK	Cluster-2749.51061
CMGC_MAPK	Cluster-2749.51062
STE_STE20-Fray	Cluster-2749.51139
STE_STE20-Fray	Cluster-2749.51140
TKL-Cr-3	Cluster-2749.51147
CAMK_AMPK	Cluster-2749.51200
CAMK_CAMKL-LKB	Cluster-2749.51252
CAMK_CAMKL-LKB	Cluster-2749.51253
CAMK_CAMKL-LKB	Cluster-2749.51255	Down
TKL-Cr-3	Cluster-2749.51273
TKL-Cr-3	Cluster-2749.51455
TKL-Pl-5	Cluster-2749.51458
TKL-Cr-3	Cluster-2749.51461	Up
TKL-Cr-3	Cluster-2749.51462
Group-Cr-2	Cluster-2749.5148
Group-Cr-2	Cluster-2749.5149
CMGC_MAPK	Cluster-2749.51528
CMGC_MAPK	Cluster-2749.51530
CMGC_MAPK	Cluster-2749.51531
AurL-Cr-1	Cluster-2749.51601
AurL-Cr-1	Cluster-2749.51602
TKL-Cr-3	Cluster-2749.51692
CAMK_OST1L	Cluster-2749.51701
CMGC_GSK	Cluster-2749.51913
Group-Cr-2	Cluster-2749.5195
Group-Cr-2	Cluster-2749.5196
TKL-Pl-5	Cluster-2749.51966
TKL-Pl-5	Cluster-2749.51967
TK_TK-Cr	Cluster-2749.52116
TKL-Cr-1	Cluster-2749.52139
TKL-Cr-1	Cluster-2749.52140
TKL-Cr-1	Cluster-2749.52141
CAMK_Cr-1	Cluster-2749.52142
WNK_NRBP	Cluster-2749.52167
AGC-Pl	Cluster-2749.52169
TKL-Cr-1	Cluster-2749.52280
TKL-Cr-1	Cluster-2749.52281
TKL-Cr-1	Cluster-2749.52282
TKL-Cr-1	Cluster-2749.52283
TKL-Cr-1	Cluster-2749.52284
TKL-Cr-1	Cluster-2749.52285
TKL-Cr-Single	Cluster-2749.52340
TKL-Cr-Single	Cluster-2749.52341
STE_STE7	Cluster-2749.52393
CMGC_GSK	Cluster-2749.52409
CMGC_GSK	Cluster-2749.52410
CMGC_GSK	Cluster-2749.52411
AGC_NDR	Cluster-2749.52483
CAMK_AMPK	Cluster-2749.5270
TKL-Cr-1	Cluster-2749.52704
TKL-Cr-1	Cluster-2749.52705
CAMK_AMPK	Cluster-2749.52717
CAMK_CDPK	Cluster-2749.52745
Group-Cr-1	Cluster-2749.52885
CAMK_CDPK	Cluster-2749.52899
CAMK_CDPK	Cluster-2749.52900
STE_STE20-Fray	Cluster-2749.52928
CAMK_CAMKL-LKB	Cluster-2749.53033
CAMK_CAMKL-LKB	Cluster-2749.53034
CAMK_CDPK	Cluster-2749.53505	Down
Group-Cr-2	Cluster-2749.53577
Group-Cr-2	Cluster-2749.53592
Group-Cr-2	Cluster-2749.53593	Down
CAMK_OST1L	Cluster-2749.53643
CAMK_OST1L	Cluster-2749.53644
TKL-Cr-3	Cluster-2749.53718
STE_STE7	Cluster-2749.53917	Up
STE_STE7	Cluster-2749.53918	Up
TKL-Pl-5	Cluster-2749.54075
TKL-Cr-1	Cluster-2749.54085
TKL-Cr-1	Cluster-2749.54086
TKL-Cr-1	Cluster-2749.54087
TKL-Cr-1	Cluster-2749.54088
TKL-Cr-1	Cluster-2749.54089
Group-Cr-1	Cluster-2749.54142
CMGC_CLK	Cluster-2749.5415
RLK-Pelle_RLCK-IXb	Cluster-2749.54185
WEE	Cluster-2749.54207
CAMK_CDPK	Cluster-2749.54401
CAMK_CAMK1-Tthe	Cluster-2749.54503
CAMK_OST1L	Cluster-2749.54619
CAMK_OST1L	Cluster-2749.54640
CAMK_OST1L	Cluster-2749.54641	Down
TKL_CTR1-DRK-Cr	Cluster-2749.54779
IRE1	Cluster-2749.54801
CAMK_OST1L	Cluster-2749.54913
Group-Cr-2	Cluster-2749.5496
TKL-Cr-1	Cluster-2749.54995
CMGC_SRPK	Cluster-2749.55059
AGC_NDR	Cluster-2749.55062
Group-Cr-1	Cluster-2749.55118
CAMK_AMPK	Cluster-2749.55164
PEK_GCN2	Cluster-2749.55171
CMGC_CDK-Pl	Cluster-2749.55211
Group-Cr-2	Cluster-2749.5523
TKL-Cr-3	Cluster-2749.5524
TKL-Cr-3	Cluster-2749.55375
CMGC_GSK	Cluster-2749.55393
TKL-Cr-1	Cluster-2749.55438
Group-Cr-2	Cluster-2749.55502
WEE	Cluster-2749.55536
CK1_CK1-Cr	Cluster-2749.55560
CK1_CK1-Cr	Cluster-2749.55561
TKL-Cr-1	Cluster-2749.55587
CMGC_CDK-CRK7-CDK9	Cluster-2749.55621
CAMK_OST1L	Cluster-2749.55654
CMGC_SRPK	Cluster-2749.55727
TKL-Cr-3	Cluster-2749.55930
TKL-Cr-3	Cluster-2749.55931
TKL-Cr-3	Cluster-2749.55932
TKL-Cr-3	Cluster-2749.55934
TKL-Cr-3	Cluster-2749.56137
CMGC_CLK	Cluster-2749.56178
CAMK_OST1L	Cluster-2749.56198
CAMK_AMPK	Cluster-2749.56239
STE_STE7	Cluster-2749.56415	Down
STE_STE7	Cluster-2749.56418
STE_STE7	Cluster-2749.56419
TKL-Cr-3	Cluster-2749.56428
TKL-Cr-3	Cluster-2749.56467	Down
TKL-Cr-3	Cluster-2749.56495
TKL-Cr-3	Cluster-2749.56588
CMGC_CDK-CRK7-CDK9	Cluster-2749.56659
CMGC_CDK-CRK7-CDK9	Cluster-2749.56662
CAMK_CDPK	Cluster-2749.56726
TKL-Cr-3	Cluster-2749.56733
TKL-Cr-3	Cluster-2749.56783
TKL-Cr-Single	Cluster-2749.56967
AurL-Cr-1	Cluster-2749.5701
STE_STE-Pl	Cluster-2749.57192
TTK	Cluster-2749.57266	Up
AurL-Cr-1	Cluster-2749.57429
Group-Cr-2	Cluster-2749.57587
CMGC_CK2	Cluster-2749.57960	Down
TKL-Cr-3	Cluster-2749.57983	Up
Group-Cr-2	Cluster-2749.57993
TTK	Cluster-2749.5802
TKL-Cr-3	Cluster-2749.58023
CMGC_DYRK-PRP4	Cluster-2749.58085
TKL-Cr-3	Cluster-2749.58145
TKL-Cr-3	Cluster-2749.58176
CAMK_CDPK	Cluster-2749.58194
CAMK_CDPK	Cluster-2749.58195
CAMK_CDPK	Cluster-2749.58196
CAMK_CDPK	Cluster-2749.58197
CAMK_CDPK	Cluster-2749.58199
RLK-Pelle_RLCK-IXb	Cluster-2749.58324
CAMK_CDPK	Cluster-2749.58329
CMGC_CLK	Cluster-2749.58361
TKL-Cr-1	Cluster-2749.58414
IRE1	Cluster-2749.58434
STE_STE7	Cluster-2749.58483
TKL-Cr-Single	Cluster-2749.58488
STE_STE20-Fray	Cluster-2749.58513
STE_STE20-Fray	Cluster-2749.58514
SCY1_SCYL1	Cluster-2749.58526
CMGC_CDK-CDK7	Cluster-2749.5854
Group-Pl-4	Cluster-2749.58574
TKL-Cr-1	Cluster-2749.58592
TKL-Cr-Single	Cluster-2749.58630
CAMK_OST1L	Cluster-2749.58762
CAMK_OST1L	Cluster-2749.58764
CAMK_OST1L	Cluster-2749.58765
CAMK_OST1L	Cluster-2749.58766
CAMK_OST1L	Cluster-2749.58767
CAMK_OST1L	Cluster-2749.58768
CAMK_OST1L	Cluster-2749.58769
TKL-Cr-3	Cluster-2749.58770
IRE1	Cluster-2749.58843
CMGC_DYRK-YAK	Cluster-2749.58845
CMGC_CDK-Cr	Cluster-2749.58878
TKL-Cr-1	Cluster-2749.59064
CAMK_CDPK	Cluster-2749.5910
TKL-Cr-3	Cluster-2749.59101
CAMK_CAMK1-Tthe	Cluster-2749.59129
AGC_PKA-PKG	Cluster-2749.59156
CAMK_CAMK1-DCAMKL	Cluster-2749.59229
CMGC_DYRK-PRP4	Cluster-2749.59353
RLK-Pelle_RLCK-IXb	Cluster-2749.59469
TKL-Cr-1	Cluster-2749.59484	Down
TKL-Cr-3	Cluster-2749.59491
NEK	Cluster-2749.59538
CMGC_CDK-Cr	Cluster-2749.59572
TKL-Cr-3	Cluster-2749.59649
WNK_NRBP	Cluster-2749.59652	Up
IRE1	Cluster-2749.59707
TKL-Cr-3	Cluster-2749.59713	Down
CAMK_AMPK	Cluster-2749.59847
CAMK_CDPK	Cluster-2749.59857	Down
CAMK_CDPK	Cluster-2749.59858
CAMK_CDPK	Cluster-2749.59859
STE_STE20-Fray	Cluster-2749.59880
CMGC_GSK	Cluster-2749.59917
CMGC_GSK	Cluster-2749.59918
CMGC_MAPK	Cluster-2749.60069
CK1_CK1-Pl	Cluster-2749.60146
CAMK_OST1L	Cluster-2749.60176
CMGC_MAPK	Cluster-2749.60200
TKL-Cr-3	Cluster-2749.60202
TKL-Cr-3	Cluster-2749.60224
TKL-Cr-3	Cluster-2749.60225
Group-Cr-2	Cluster-2749.60331
Group-Cr-2	Cluster-2749.60332
CAMK_AMPK	Cluster-2749.60381
CAMK_AMPK	Cluster-2749.60382
CAMK_AMPK	Cluster-2749.60383
CAMK_CDPK	Cluster-2749.6042
CK1_CK1-Pl	Cluster-2749.60425
CAMK_OST1L	Cluster-2749.6048
AGC_PKA-PKG	Cluster-2749.6061
TKL-Cr-3	Cluster-2749.60632
NEK	Cluster-2749.6070
CMGC_CK2	Cluster-2749.60705
AurL-Cr-1	Cluster-2749.6079
AGC_PKA-PKG	Cluster-2749.60815
AGC_PKA-PKG	Cluster-2749.60816
CAMK_CDPK	Cluster-2749.60829
CMGC_DYRK-PRP4	Cluster-2749.61056
AGC_PKA-PKG	Cluster-2749.61076
TKL-Cr-3	Cluster-2749.61118
TKL-Cr-3	Cluster-2749.61119	Up
Group-Cr-1	Cluster-2749.61135
NEK	Cluster-2749.61187
Group-Cr-1	Cluster-2749.61233
CAMK_CAMKL-LKB	Cluster-2749.61252
CAMK_CDPK	Cluster-2749.61304
STE_STE20-Fray	Cluster-2749.61323
TKL-Pl-5	Cluster-2749.61337
AurL-Cr-1	Cluster-2749.61345
Group-Cr-2	Cluster-2749.61361
CAMK_OST1L	Cluster-2749.61384
TKL-Cr-1	Cluster-2749.61420
CMGC_DYRK-PRP4	Cluster-2749.61424
CAMK_OST1L	Cluster-2749.61532
CAMK_CDPK	Cluster-2749.6160
CAMK_CDPK	Cluster-2749.6161
AurL-Cr-1	Cluster-2749.61710
CAMK_CDPK	Cluster-2749.61737
TKL-Cr-3	Cluster-2749.61974
AurL-Cr-1	Cluster-2749.62053
WNK_NRBP	Cluster-2749.62103
CMGC_CDKL-Cr	Cluster-2749.6220
TKL-Cr-3	Cluster-2749.62214
CMGC_MAPK	Cluster-2749.62322
CMGC_SRPK	Cluster-2749.62346
CAMK_CDPK	Cluster-2749.62434
CAMK_CDPK	Cluster-2749.62435
CAMK_CDPK	Cluster-2749.62436
CAMK_CDPK	Cluster-2749.62437
TKL-Cr-4	Cluster-2749.62594
TKL-Cr-3	Cluster-2749.62617
CAMK_OST1L	Cluster-2749.62626
PEK_GCN2	Cluster-2749.62750
Group-Cr-2	Cluster-2749.62760
Group-Cr-2	Cluster-2749.62761
TKL-Cr-3	Cluster-2749.62770
Group-Cr-2	Cluster-2749.62828
AurL-Cr-1	Cluster-2749.62839
AurL-Cr-1	Cluster-2749.62840
CAMK_OST1L	Cluster-2749.62843
CAMK_OST1L	Cluster-2749.62845
CAMK_OST1L	Cluster-2749.62846
CAMK_OST1L	Cluster-2749.62849
CAMK_OST1L	Cluster-2749.62850
CAMK_OST1L	Cluster-2749.62920
CAMK_OST1L	Cluster-2749.63054
CAMK_OST1L	Cluster-2749.63057
CAMK_OST1L	Cluster-2749.63059
CAMK_OST1L	Cluster-2749.63061
TKL-Cr-3	Cluster-2749.63094
TKL-Cr-3	Cluster-2749.63142
CMGC_SRPK	Cluster-2749.63164
WNK_NRBP	Cluster-2749.63182
WNK_NRBP	Cluster-2749.63183
WNK_NRBP	Cluster-2749.63184
WNK_NRBP	Cluster-2749.63185
WNK_NRBP	Cluster-2749.63186
Group-Pl-1	Cluster-2749.63191
Group-Pl-1	Cluster-2749.63192
Group-Pl-1	Cluster-2749.63193
Group-Pl-1	Cluster-2749.63194
Group-Pl-1	Cluster-2749.63195
Group-Pl-1	Cluster-2749.63196
Group-Pl-1	Cluster-2749.63197
Group-Pl-1	Cluster-2749.63198
NEK	Cluster-2749.63376
CMGC_SRPK	Cluster-2749.63419
TKL-Cr-3	Cluster-2749.63464
IRE1	Cluster-2749.63536
Group-Cr-1	Cluster-2749.63584
STE_STE-Pl	Cluster-2749.63624
STE_STE-Pl	Cluster-2749.63625
CAMK_CAMK1-Tthe	Cluster-2749.63659
WNK_NRBP	Cluster-2749.6366
CAMK_CAMK1-Tthe	Cluster-2749.63660
CAMK_CAMK1-Tthe	Cluster-2749.63661
CAMK_CAMK1-Tthe	Cluster-2749.63662
WNK_NRBP	Cluster-2749.6367
STE_STE20-YSK	Cluster-2749.63679
WNK_NRBP	Cluster-2749.6368
STE_STE20-YSK	Cluster-2749.63681
WNK_NRBP	Cluster-2749.6369
WNK_NRBP	Cluster-2749.6370
TKL-Cr-3	Cluster-2749.63707
TKL-Cr-3	Cluster-2749.63708
TKL-Cr-3	Cluster-2749.63709
TKL-Cr-3	Cluster-2749.63745
CMGC_CDK-CDK7	Cluster-2749.63773
TKL-Cr-3	Cluster-2749.63794
CMGC_CDK-PITSLRE	Cluster-2749.63863
NEK	Cluster-2749.63885
Group-Cr-2	Cluster-2749.63952
TKL-Pl-4	Cluster-2749.64095
TKL-Pl-4	Cluster-2749.64097
TKL-Pl-4	Cluster-2749.64100
Group-Pl-3	Cluster-2749.64161
CMGC_CDK-CDK7	Cluster-2749.64182
AGC_RSK-2	Cluster-2749.64200
WNK_NRBP	Cluster-2749.64256
CAMK_CDPK	Cluster-2749.64286
PEK_GCN2	Cluster-2749.64488
CMGC_GSK	Cluster-2749.64535	Up
CAMK_CDPK	Cluster-2749.64613
AurL-Cr-1	Cluster-2749.64755
TKL-Cr-3	Cluster-2749.64758
IRE1	Cluster-2749.64795
TKL-Cr-3	Cluster-2749.64920
TKL-Cr-3	Cluster-2749.64923
AurL-Cr-1	Cluster-2749.64934
TKL-Pl-5	Cluster-2749.64956
SCY1_SCYL1	Cluster-2749.65089
TKL-Pl-8	Cluster-2749.65131
AurL-Cr-1	Cluster-2749.65149
ULK_ULK4	Cluster-2749.65179
WNK_NRBP	Cluster-2749.65255
Group-Cr-2	Cluster-2749.65282
STE_STE7	Cluster-2749.65552
STE_STE7	Cluster-2749.65553
Group-Cr-1	Cluster-2749.65558
TKL-Cr-3	Cluster-2749.65592
TKL-Cr-3	Cluster-2749.65605
TKL-Cr-3	Cluster-2749.65761
TKL-Cr-3	Cluster-2749.65770
TKL-Cr-3	Cluster-2749.65804
STE_STE11	Cluster-2749.65870
STE_STE11	Cluster-2749.65871
STE_STE11	Cluster-2749.65873
STE_STE11	Cluster-2749.65874
AurL-Cr-1	Cluster-2749.65895
CMGC_DYRK-PRP4	Cluster-2749.65896	Up
AurL-Cr-1	Cluster-2749.65898
TKL-Cr-3	Cluster-2749.65979
TKL-Cr-3	Cluster-2749.65980	Up
TKL-Cr-3	Cluster-2749.65981
TKL-Cr-3	Cluster-2749.66090
IRE1	Cluster-2749.66187
WEE	Cluster-2749.66320	Down
STE_STE11	Cluster-2749.66597
TKL-Cr-3	Cluster-2749.66732
TKL-Cr-3	Cluster-2749.67147
CMGC_CDKL-Cr	Cluster-2749.67186
CMGC_CDKL-Cr	Cluster-2749.67187
CMGC_CDKL-Cr	Cluster-2749.67188
CMGC_CDKL-Cr	Cluster-2749.67190
CMGC_CDKL-Cr	Cluster-2749.67191
CMGC_CDKL-Cr	Cluster-2749.67192
CMGC_CDKL-Cr	Cluster-2749.67193
CMGC_CDKL-Cr	Cluster-2749.67195
PEK_GCN2	Cluster-2749.67199
TKL-Cr-3	Cluster-2749.67271
CMGC_MAPK	Cluster-2749.67490
ULK_Fused	Cluster-2749.67517
CMGC_CDK-PITSLRE	Cluster-2749.67523	Up
CMGC_CDK-PITSLRE	Cluster-2749.67524
CMGC_CDK-CDK7	Cluster-2749.6754
TKL-Cr-4	Cluster-2749.67555
TKL-Cr-4	Cluster-2749.67557
CMGC_MAPK	Cluster-2749.6759
TKL-Cr-3	Cluster-2749.67599
TKL-Cr-3	Cluster-2749.67602
TKL-Cr-3	Cluster-2749.67613
TKL-Cr-3	Cluster-2749.67703
Group-Cr-2	Cluster-2749.67723
Group-Cr-2	Cluster-2749.67724
Group-Cr-2	Cluster-2749.67726
Group-Cr-2	Cluster-2749.67727
Group-Cr-2	Cluster-2749.67728
CAMK_Cr-1	Cluster-2749.67861
IRE1	Cluster-2749.67912
WEE	Cluster-2749.67942
WEE	Cluster-2749.67943
WEE	Cluster-2749.67944
WEE	Cluster-2749.67945	Up
WEE	Cluster-2749.67946
WEE	Cluster-2749.67948
WEE	Cluster-2749.67949
TKL-Cr-2	Cluster-2749.68021
TKL-Cr-3	Cluster-2749.68079
AGC_MAST	Cluster-2749.68108
CAMK_AMPK	Cluster-2749.68189
AGC_PKA-PKG	Cluster-2749.68235
TKL-Cr-3	Cluster-2749.68257
CMGC_CK2	Cluster-2749.68367
CMGC_SRPK	Cluster-2749.68397
CMGC_SRPK	Cluster-2749.68398
CAMK_CDPK	Cluster-2749.68400
CAMK_CDPK	Cluster-2749.68401
CAMK_CDPK	Cluster-2749.68402
CAMK_CDPK	Cluster-2749.68403
CAMK_CDPK	Cluster-2749.68404
CAMK_CDPK	Cluster-2749.68405
NEK	Cluster-2749.68430
TKL-Pl-4	Cluster-2749.68520
TKL_CTR1-DRK-2	Cluster-2749.68572
TKL-Cr-3	Cluster-2749.68862
STE_STE11	Cluster-2749.68903
CMGC_CDKL-Cr	Cluster-2749.69140
TKL-Cr-3	Cluster-2749.69164
TKL-Cr-3	Cluster-2749.69165
TKL-Cr-3	Cluster-2749.69166
Group-Cr-2	Cluster-2749.69306
CMGC_GSK	Cluster-2749.69329
CMGC_CDK-CDK7	Cluster-2749.69414
CMGC_CDK-Pl	Cluster-2749.6948
CMGC_CDK-Pl	Cluster-2749.6949
CMGC_CDK-Pl	Cluster-2749.6950
CMGC_Pl-Tthe	Cluster-2749.69528
CAMK_OST1L	Cluster-2749.69530
CAMK_OST1L	Cluster-2749.69531
CAMK_OST1L	Cluster-2749.69533
CAMK_OST1L	Cluster-2749.69534
TKL-Pl-5	Cluster-2749.69590
TKL-Cr-3	Cluster-2749.69643
CAMK_OST1L	Cluster-2749.69654
TKL-Cr-1	Cluster-2749.69669
TKL-Cr-2	Cluster-2749.69692
TKL-Pl-4	Cluster-2749.69751
Group-Cr-2	Cluster-2749.69785
Group-Cr-2	Cluster-2749.69786
CMGC_CDKL-Cr	Cluster-2749.69788
WNK_NRBP	Cluster-2749.69922
WNK_NRBP	Cluster-2749.69923
WNK_NRBP	Cluster-2749.70077
CAMK_OST1L	Cluster-2749.70135
CMGC_CDK-CDK7	Cluster-2749.70310
CAMK_CDPK	Cluster-2749.70527
STE_STE-Pl	Cluster-2749.70651
AurL-Cr-1	Cluster-2749.70692
RLK-Pelle_RLCK-IXb	Cluster-2749.70784
CMGC_Pl-Tthe	Cluster-2749.70799
NAK	Cluster-2749.7082
CAMK_OST1L	Cluster-2749.70872
TKL-Cr-3	Cluster-2749.70913
TKL-Cr-3	Cluster-2749.70951
TKL-Cr-3	Cluster-2749.70987
CMGC_MAPK	Cluster-2749.71179
CMGC_CDK-CDK7	Cluster-2749.71185
CMGC_CDK-CDK7	Cluster-2749.71186
CMGC_CDK-CDK7	Cluster-2749.71188
TKL-Cr-3	Cluster-2749.71270
CAMK_CDPK	Cluster-2749.71349
AurL-Cr-1	Cluster-2749.7145
AurL-Cr-1	Cluster-2749.7146
CAMK_OST1L	Cluster-2749.71486
WEE	Cluster-2749.71573	Up
WEE	Cluster-2749.71574	Up
TKL-Cr-1	Cluster-2749.71624
TLK	Cluster-2749.71678
WNK_NRBP	Cluster-2749.72092
Group-Cr-2	Cluster-2749.72211
AurL-Cr-1	Cluster-2749.72269
TKL-Cr-3	Cluster-2749.72449
Group-Cr-2	Cluster-2749.7247
STE_STE20-Fray	Cluster-2749.7254
STE_STE20-Fray	Cluster-2749.72593
Group-Cr-1	Cluster-2749.72708
TKL-Cr-3	Cluster-2749.72928
TKL-Cr-3	Cluster-2749.72929
TKL-Cr-3	Cluster-2749.72931
TKL-Cr-3	Cluster-2749.72932
TKL-Cr-3	Cluster-2749.72933
TKL-Cr-3	Cluster-2749.72935
TKL-Cr-3	Cluster-2749.72936
TKL-Cr-3	Cluster-2749.72937
TKL-Cr-3	Cluster-2749.72938
TKL-Cr-3	Cluster-2749.72939
TKL-Cr-3	Cluster-2749.72940
TKL-Cr-3	Cluster-2749.72942
TKL-Cr-3	Cluster-2749.72944
TKL-Cr-3	Cluster-2749.72945
TKL-Cr-3	Cluster-2749.72946
TKL-Cr-3	Cluster-2749.72947
TKL-Cr-3	Cluster-2749.72948
TKL-Cr-3	Cluster-2749.72949
CAMK_CDPK	Cluster-2749.72950
TKL-Cr-3	Cluster-2749.7301
CMGC_CDK-CDK7	Cluster-2749.73164
CMGC_CDKL-Cr	Cluster-2749.73173
CMGC_CDKL-Cr	Cluster-2749.73174
STE_STE20-Fray	Cluster-2749.73217
CMGC_CDKL-Cr	Cluster-2749.73307
CMGC_CDKL-Cr	Cluster-2749.73308
TKL-Cr-3	Cluster-2749.7334
TKL-Cr-3	Cluster-2749.7335
TKL-Cr-3	Cluster-2749.7336
Group-Cr-2	Cluster-2749.7338
WNK_NRBP	Cluster-2749.73404
CAMK_OST1L	Cluster-2749.7357
RLK-Pelle_RLCK-IXb	Cluster-2749.73576
STE_STE7	Cluster-2749.73816
CMGC_CDKL-Cr	Cluster-2749.73819
Group-Cr-2	Cluster-2749.73877
Group-Cr-2	Cluster-2749.73899
AGC_PKA-PKG	Cluster-2749.74000
STE_STE7	Cluster-2749.74018
CMGC_CDK-CDK7	Cluster-2749.74154
CMGC_CDK-CDK7	Cluster-2749.74155
AGC_PKA-PKG	Cluster-2749.74269
CMGC_CDKL-Cr	Cluster-2749.7427
Group-Cr-2	Cluster-2749.74384
Group-Cr-2	Cluster-2749.74385
NEK	Cluster-2749.74474
TKL-Cr-3	Cluster-2749.7485
AGC_PKA-PKG	Cluster-2749.74877
Group-Cr-2	Cluster-2749.74989
Group-Cr-2	Cluster-2749.74990	Up
NEK	Cluster-2749.75069
NEK	Cluster-2749.75070
NEK	Cluster-2749.75071
NEK	Cluster-2749.75072
NEK	Cluster-2749.75073
TKL-Cr-3	Cluster-2749.75076
AurL-Cr-1	Cluster-2749.75151
STE_STE20-Pl	Cluster-2749.75356
Aur	Cluster-2749.75374
NAK	Cluster-2749.75505
NAK	Cluster-2749.75506
NAK	Cluster-2749.75507
NAK	Cluster-2749.75508
NAK	Cluster-2749.75509
NAK	Cluster-2749.75510
NAK	Cluster-2749.75511
TKL-Cr-3	Cluster-2749.75514
STE_STE-Pl	Cluster-2749.75536
STE_STE-Pl	Cluster-2749.75537
STE_STE-Pl	Cluster-2749.75538	Up
AurL-Cr-1	Cluster-2749.75584
STE_STE7	Cluster-2749.75603
STE_STE7	Cluster-2749.75604
STE_STE7	Cluster-2749.75605
CMGC_SRPK	Cluster-2749.75760
CMGC_SRPK	Cluster-2749.75761
AGC_PKA-PKG	Cluster-2749.75903
AGC_PKA-PKG	Cluster-2749.75962
CMGC_CDKL-Cr	Cluster-2749.75970
CMGC_CDKL-Cr	Cluster-2749.75971
CMGC_CDK-CDK7	Cluster-2749.76128
CMGC_CDK-CDK7	Cluster-2749.76129
Group-Cr-1	Cluster-2749.7615
Group-Cr-1	Cluster-2749.7616	Down
STE_STE-Pl	Cluster-2749.76412
CAMK_Cr-1	Cluster-2749.76584
CAMK_Cr-1	Cluster-2749.76585
CAMK_Cr-1	Cluster-2749.76586
TTK	Cluster-2749.76697
TKL-Cr-3	Cluster-2749.76736
TKL-Cr-3	Cluster-2749.76805
AurL-Cr-1	Cluster-2749.76864
TKL-Cr-3	Cluster-2749.76961
CMGC_CDK-Pl	Cluster-2749.77107
CMGC_CDK-Pl	Cluster-2749.77108
CMGC_CDK-Pl	Cluster-2749.77109
CAMK_CDPK	Cluster-2749.77135
CAMK_CDPK	Cluster-2749.77136
NEK	Cluster-2749.77142
NEK	Cluster-2749.77168
Group-Cr-2	Cluster-2749.77192
RLK-Pelle_RLCK-IXb	Cluster-2749.77260
RLK-Pelle_RLCK-IXb	Cluster-2749.77261
AurL-Cr-1	Cluster-2749.77350
CMGC_CDK-Pl	Cluster-2749.77558
CMGC_CDK-CDK7	Cluster-2749.77653
AurL-Cr-1	Cluster-2749.7774
Group-Cr-1	Cluster-2749.77876
Group-Cr-2	Cluster-2749.7790
Group-Cr-2	Cluster-2749.7791
Group-Cr-2	Cluster-2749.7792
STE_STE-Pl	Cluster-2749.77937
TKL-Cr-Single	Cluster-2749.782
CMGC_CDK-CDK7	Cluster-2749.78300
Group-Cr-2	Cluster-2749.78336
TKL-Pl-4	Cluster-2749.78361
CAMK_CDPK	Cluster-2749.78495
AurL-Cr-1	Cluster-2749.78524
AurL-Cr-1	Cluster-2749.78525
Group-Cr-2	Cluster-2749.78663
CMGC_SRPK	Cluster-2749.78683
Group-Cr-2	Cluster-2749.78756	Up
CMGC_DYRK-PRP4	Cluster-2749.78912
CMGC_DYRK-PRP4	Cluster-2749.78913
TKL-Cr-3	Cluster-2749.79017
CMGC_CDKL-Cr	Cluster-2749.79022
TKL-Pl-5	Cluster-2749.79049
Group-Cr-2	Cluster-2749.79093
RLK-Pelle_RLCK-IXb	Cluster-2749.79120
TKL-Pl-5	Cluster-2749.79289
AurL-Cr-1	Cluster-2749.7937
AurL-Cr-1	Cluster-2749.7962
Group-Cr-2	Cluster-2749.79732
NEK	Cluster-2749.79758
NEK	Cluster-2749.79759
NEK	Cluster-2749.79760
CMGC_CDKL-Cr	Cluster-2749.79779
CMGC_DYRK-DRYK2	Cluster-2749.79826
CMGC_DYRK-DRYK2	Cluster-2749.79827
CMGC_DYRK-DRYK2	Cluster-2749.79828
CMGC_DYRK-DRYK2	Cluster-2749.79829
CMGC_DYRK-DRYK2	Cluster-2749.79830
CMGC_DYRK-DRYK2	Cluster-2749.79831
CMGC_DYRK-DRYK2	Cluster-2749.79832
Group-Cr-1	Cluster-2749.80042
CMGC_CDK-CDK7	Cluster-2749.8011
NEK	Cluster-2749.80124
NEK	Cluster-2749.80125
NEK	Cluster-2749.80133
STE_STE-Pl	Cluster-2749.80144
CAMK_CDPK	Cluster-2749.80243
CAMK_CDPK	Cluster-2749.80244
Group-Cr-2	Cluster-2749.80284
Group-Cr-2	Cluster-2749.80328
AurL-Cr-1	Cluster-2749.80329
CMGC_CDK-CDK7	Cluster-2749.8055
CMGC_SRPK	Cluster-2749.80593
Group-Cr-2	Cluster-2749.80600
NEK	Cluster-2749.80631
NEK	Cluster-2749.80632
Group-Cr-1	Cluster-2749.80679
CMGC_CDK-CDK7	Cluster-2749.80769
AurL-Cr-1	Cluster-2749.80994
CMGC_CDK-CDK7	Cluster-2749.81278
Group-Cr-1	Cluster-2749.81326
AurL-Cr-1	Cluster-2749.81707
PEK_GCN2	Cluster-2749.81793
TKL-Cr-3	Cluster-2749.81822
Group-Cr-2	Cluster-2749.81850
TKL-Cr-3	Cluster-2749.81875
NEK	Cluster-2749.82039
STE_STE20-Fray	Cluster-2749.8215
TKL-Cr-3	Cluster-2749.82344
NEK	Cluster-2749.82540
NEK	Cluster-2749.82541
AurL-Cr-1	Cluster-2749.82598
Group-Cr-1	Cluster-2749.82620
ULK_Fused	Cluster-2749.82626
ULK_Fused	Cluster-2749.82627	Up
ULK_Fused	Cluster-2749.82628
STE_STE11	Cluster-2749.82670
CAMK_CAMKL-LKB	Cluster-2749.82907
CAMK_CAMKL-LKB	Cluster-2749.82908
Group-Cr-2	Cluster-2749.82926
NEK	Cluster-2749.82932
NEK	Cluster-2749.82933
NEK	Cluster-2749.82934
NEK	Cluster-2749.82935
CAMK_OST1L	Cluster-2749.82998
TKL-Cr-3	Cluster-2749.83290
RLK-Pelle_RLCK-IXb	Cluster-2749.83449
CMGC_CDK-CDK7	Cluster-2749.83523
TKL-Cr-3	Cluster-2749.84002
AurL-Cr-1	Cluster-2749.84004
Group-Cr-1	Cluster-2749.8406
CMGC_CLK	Cluster-2749.84112
TKL-Cr-3	Cluster-2749.84157
AurL-Cr-1	Cluster-2749.84171
CAMK_OST1L	Cluster-2749.84288
ULK_Fused	Cluster-2749.84300
Group-Cr-2	Cluster-2749.84439
Group-Pl-4	Cluster-2749.84711
CMGC_CLK	Cluster-2749.84875
RLK-Pelle_RLCK-IXb	Cluster-2749.84978
WEE	Cluster-2749.8582
CMGC_SRPK	Cluster-2749.8597
CMGC_SRPK	Cluster-2749.8598
CMGC_SRPK	Cluster-2749.8599
NEK	Cluster-2749.8636
AurL-Cr-1	Cluster-2749.8661
AurL-Cr-1	Cluster-2749.8662
TKL-Cr-3	Cluster-2749.8678
PEK_GCN2	Cluster-2749.8712
Group-Cr-2	Cluster-2749.8908
CMGC_CDKL-Cr	Cluster-2749.9008
NEK	Cluster-2749.9049
NEK	Cluster-2749.9050
CAMK_CDPK	Cluster-2749.9082
TKL-Cr-3	Cluster-2749.9176	Up
AGC_PKA-PKG	Cluster-2749.9310
AurL-Cr-1	Cluster-2749.9320
Group-Cr-2	Cluster-2749.9321
Group-Cr-2	Cluster-2749.9322
AurL-Cr-1	Cluster-2749.9410	Up
CMGC_CDKL-Cr	Cluster-2749.9512
NEK	Cluster-2749.957
NEK	Cluster-2749.9642
NAK	Cluster-2749.9713
NAK	Cluster-2749.9714
NAK	Cluster-2749.9715
CMGC_CDKL-Cr	Cluster-2749.9981
CMGC_RCK	Cluster-3022.0
NEK	Cluster-3221.0
CMGC_CDKL-Cr	Cluster-3272.0
CAMK_Cr-1	Cluster-3283.0
CAMK_Cr-1	Cluster-3283.1
CAMK_CDPK	Cluster-3347.0
TKL-Pl-6	Cluster-3510.0
AurL-Cr-1	Cluster-3782.0
NEK	Cluster-3811.0
CAMK_CAMKL-PASK-PIM	Cluster-43.0
AurL-Cr-1	Cluster-4429.0
TKL-Cr-4	Cluster-4484.0
CMGC_DYRK-PRP4	Cluster-748.0
TKL-Pl-1	Cluster-936.0
CAMK_CAMKL-PASK-PIM	Cluster-95.0
