# Supplementary material for: Identification of Salt Stress Responding Genes Using Transcriptome Analysis in Green Alga Chlamydomonas reinhardtii
Source: Int J Mol Sci. 2018 Oct 26;19(11):3359. doi: 10.3390/ijms19113359 (PMC6274750; doi:10.3390/ijms19113359)
Supplement: Supplementary file 1 [file ijms-19-03359-s001.zip › ijms-365665 - supplementary/supplementary files/Table S6.xlsx]

## Sheet: Primer information
Table S6: Information of the qRT–PCR primers.
Unigene name	Primer information
Cluster-2749.43263	F	TCAAGAAGTCGGAGAAGA
	R	GTTCAGCAGAGTGTCAAT
Cluster-2749.49004	F	AGAGGAGAAGAAGGATGA
	R	TTGGTGATGGACTTGTAG
Cluster-2749.57700	F	AGGAAGAGAAGGTGGATGAG
	R	AAGGAGGCTGAGATGTTGT
Cluster-2749.55812	F	ATCTTCATCTGCTTCTTGTG
	R	TGGACCTTCTACCTGTTG
Cluster-2749.36436	F	GACGGACAGAAGGTAGGT
	R	GCAAGTGGACGATGAAGG
Cluster-2749.35807	F	TGAGGATTGACCAGGATG
	R	CAACAGAAGGAGACAGAGA
